# Supplementary material for: Wood-inspired metamaterial catalyst for robust and high-throughput water purification
Source: Nat Commun. 2024 Mar 6;15:2046. doi: 10.1038/s41467-024-46337-1 (PMC10917756; doi:10.1038/s41467-024-46337-1)
Supplement: Supplementary file 3 — Source Data [file 41467_2024_46337_MOESM3_ESM.zip]

Archive with 5 entries (5 files):
- Figure 2.xlsx
- Figure 3.xlsx
- Figure 4.xlsx
- Figure 5.xlsx
- Supplementary Figures.xlsx
