# Supplementary material for: Wood-inspired metamaterial catalyst for robust and high-throughput water purification
Source: Nat Commun. 2024 Mar 6;15:2046. doi: 10.1038/s41467-024-46337-1 (PMC10917756; doi:10.1038/s41467-024-46337-1)
Supplement: Supplementary file 3 — Source Data [file 41467_2024_46337_MOESM3_ESM.zip › Figure 2.xlsx]

## Sheet: Figure 2c
Figure 2c
Overlap rate	Relative density	Surface area per volume
		mm-1
0	0.0660333	0.748741
0.3	0.082269	0.921842
0.5	0.10421	1.15123
0.7	0.132736	1.42646

## Sheet: Figure 2h
Figure 2h
0% overlap rate				30% overlap rate
deviation	surface area	Cumulative percentage		deviation	surface area	Cumulative percentage
mm	mm2	%		mm	mm2	%
-0.24951	0	0		-0.25	0	0
-0.24902	0	0		-0.24951	0	0
-0.24853	0	0		-0.24902	0	0
-0.24804	0	0		-0.24853	0	0
-0.24755	0	0		-0.24804	0	0
-0.24707	0	0		-0.24755	0	0
-0.24658	0	0		-0.24707	0	0
-0.24609	0	0		-0.24658	0	0
-0.2456	0	0		-0.24609	0	0
-0.24511	0	0		-0.2456	0	0
-0.24462	0	0		-0.24511	0	0
-0.24413	0	0		-0.24462	0	0
-0.24364	0	0		-0.24413	0	0
-0.24315	0	0		-0.24364	0	0
-0.24266	0	0		-0.24315	0	0
-0.24217	0	0		-0.24266	0	0
-0.24168	0	0		-0.24217	0	0
-0.24119	0	0		-0.24168	0	0
-0.24071	0	0		-0.24119	0	0
-0.24022	0	0		-0.24071	0	0
-0.23973	0	0		-0.24022	0	0
-0.23924	0	0		-0.23973	0	0
-0.23875	0	0		-0.23924	0	0
-0.23826	0	0		-0.23875	0	0
-0.23777	0	0		-0.23826	0	0
-0.23728	0	0		-0.23777	0	0
-0.23679	0	0		-0.23728	0	0
-0.2363	0	0		-0.23679	0	0
-0.23581	0	0		-0.2363	0	0
-0.23532	0	0		-0.23581	0	0
-0.23483	0	0		-0.23532	0	0
-0.23434	0	0		-0.23483	0	0
-0.23386	0	0		-0.23434	0	0
-0.23337	0	0		-0.23386	0	0
-0.23288	0	0		-0.23337	0	0
-0.23239	0	0		-0.23288	0	0
-0.2319	0	0		-0.23239	0	0
-0.23141	0	0		-0.2319	0	0
-0.23092	0	0		-0.23141	0	0
-0.23043	0	0		-0.23092	0	0
-0.22994	0	0		-0.23043	0	0
-0.22945	0	0		-0.22994	0	0
-0.22896	0	0		-0.22945	0	0
-0.22847	0	0		-0.22896	0	0
-0.22798	0	0		-0.22847	0	0
-0.2275	0	0		-0.22798	0	0
-0.22701	0	0		-0.2275	0	0
-0.22652	0	0		-0.22701	0	0
-0.22603	0	0		-0.22652	0	0
-0.22554	0	0		-0.22603	0	0
-0.22505	0	0		-0.22554	0	0
-0.22456	9.95001e-05	2.60649e-06		-0.22505	0	0
-0.22407	0	2.60649e-06		-0.22456	3.05183e-05	8.43184e-07
-0.22358	0	2.60649e-06		-0.22407	4.6616e-05	2.13113e-06
-0.22309	0.000104612	5.3469e-06		-0.22358	4.44442e-05	3.35907e-06
-0.2226	5.33683e-05	6.74493e-06		-0.22309	0	3.35907e-06
-0.22211	0.000237616	1.29695e-05		-0.2226	0	3.35907e-06
-0.22162	0.00038503	2.30557e-05		-0.22211	0	3.35907e-06
-0.22114	4.89239e-05	2.43373e-05		-0.22162	0	3.35907e-06
-0.22065	0	2.43373e-05		-0.22114	0	3.35907e-06
-0.22016	9.73661e-05	2.68879e-05		-0.22065	0	3.35907e-06
-0.21967	0	2.68879e-05		-0.22016	0	3.35907e-06
-0.21918	0.000202943	3.22042e-05		-0.21967	3.69053e-05	4.37872e-06
-0.21869	0.000178693	3.68852e-05		-0.21918	0	4.37872e-06
-0.2182	0.000214865	4.25138e-05		-0.21869	0	4.37872e-06
-0.21771	0.000277095	4.97725e-05		-0.2182	0	4.37872e-06
-0.21722	5.87254e-05	5.13109e-05		-0.21771	0	4.37872e-06
-0.21673	8.98133e-05	5.36636e-05		-0.21722	7.70384e-05	6.5072e-06
-0.21624	7.44613e-05	5.56142e-05		-0.21673	0	6.5072e-06
-0.21575	0.000132917	5.90961e-05		-0.21624	3.00772e-05	7.3382e-06
-0.21526	7.09155e-05	6.09538e-05		-0.21575	7.05553e-05	9.28756e-06
-0.21478	6.80142e-05	6.27355e-05		-0.21526	0	9.28756e-06
-0.21429	0	6.27355e-05		-0.21478	0	9.28756e-06
-0.2138	0.000200084	6.79768e-05		-0.21429	1.60589e-05	9.73124e-06
-0.21331	0.000279028	7.52862e-05		-0.2138	0	9.73124e-06
-0.21282	5.52089e-05	7.67325e-05		-0.21331	0	9.73124e-06
-0.21233	0.000586646	9.21002e-05		-0.21282	0	9.73124e-06
-0.21184	0.000407208	0.000102767		-0.21233	0.000109259	1.27499e-05
-0.21135	0.000687018	0.000120764		-0.21184	0.000309901	2.13121e-05
-0.21086	0.0011	0.000149458		-0.21135	0	2.13121e-05
-0.21037	0.000236477	0.000155653		-0.21086	0.00027827	2.90004e-05
-0.20988	0.000774388	0.000175938		-0.21037	0.00029198	3.70675e-05
-0.20939	0.000269316	0.000182993		-0.20988	0.00021513	4.30113e-05
-0.2089	0.000508728	0.00019632		-0.20939	0.000140636	4.68969e-05
-0.20842	0.000232835	0.000202419		-0.2089	0.000209445	5.26836e-05
-0.20793	0.000648952	0.000219419		-0.20842	0.000113199	5.58111e-05
-0.20744	0.000422529	0.000230488		-0.20793	9.99185e-05	5.85718e-05
-0.20695	0.00053768	0.000244573		-0.20744	0.000585644	7.47524e-05
-0.20646	0.000626286	0.000260979		-0.20695	0.000605125	9.14713e-05
-0.20597	0.000724208	0.00027995		-0.20646	0.000399922	0.000102521
-0.20548	0.00014896	0.000283852		-0.20597	0.000137535	0.000106321
-0.20499	0.000501863	0.000296999		-0.20548	0.000549647	0.000121507
-0.2045	0.000922969	0.000321177		-0.20499	0.000187792	0.000126695
-0.20401	0.00106	0.000348865		-0.2045	0.00076733	0.000147896
-0.20352	0.000963506	0.000374105		-0.20401	0.000399805	0.000158942
-0.20303	0.00126	0.000407155		-0.20352	0.00033811	0.000168283
-0.20254	0.00106	0.000434882		-0.20303	0.000567499	0.000183963
-0.20206	0.00131	0.000469071		-0.20254	0.000190714	0.000189232
-0.20157	0.00206	0.000523062		-0.20206	0.000317937	0.000198016
-0.20108	0.0017	0.000567663		-0.20157	0.000756434	0.000218915
-0.20059	0.00145	0.000605696		-0.20108	0.000681448	0.000237743
-0.2001	0.00149	0.000644708		-0.20059	0.000574547	0.000253617
-0.19961	0.00171	0.000689606		-0.2001	0.00106	0.000282814
-0.19912	0.00152	0.000729485		-0.19961	0.000754448	0.000303659
-0.19863	0.0014	0.000766265		-0.19912	0.000458303	0.000316321
-0.19814	0.0022	0.000823942		-0.19863	0.0014	0.000355014
-0.19765	0.00176	0.000869987		-0.19814	0.00138	0.000393101
-0.19716	0.00202	0.000922984		-0.19765	0.000314286	0.000401784
-0.19667	0.00192	0.000973336		-0.19716	0.000968694	0.000428548
-0.19618	0.00243	0.00104		-0.19667	0.00195	0.000482399
-0.1957	0.0015	0.00108		-0.19618	0.00153	0.000524707
-0.19521	0.00157	0.00112		-0.1957	0.000729202	0.000544854
-0.19472	0.00322	0.0012		-0.19521	0.00064539	0.000562686
-0.19423	0.00233	0.00126		-0.19472	0.000776888	0.00058415
-0.19374	0.00225	0.00132		-0.19423	0.00123	0.000618175
-0.19325	0.00197	0.00137		-0.19374	0.00046345	0.000630979
-0.19276	0.00241	0.00144		-0.19325	0.00103	0.000659333
-0.19227	0.00282	0.00151		-0.19276	0.0014	0.000697935
-0.19178	0.00254	0.00158		-0.19227	0.00147	0.000738469
-0.19129	0.0022	0.00163		-0.19178	0.00138	0.00077663
-0.1908	0.00334	0.00172		-0.19129	0.00174	0.000824688
-0.19031	0.00484	0.00185		-0.1908	0.00122	0.000858474
-0.18982	0.00398	0.00195		-0.19031	0.00143	0.000898077
-0.18934	0.00622	0.00212		-0.18982	0.00189	0.000950184
-0.18885	0.00691	0.0023		-0.18934	0.00417	0.00107
-0.18836	0.00975	0.00255		-0.18885	0.00558	0.00122
-0.18787	0.00892	0.00279		-0.18836	0.00709	0.00142
-0.18738	0.00901	0.00302		-0.18787	0.00741	0.00162
-0.18689	0.00896	0.00326		-0.18738	0.00718	0.00182
-0.1864	0.00926	0.0035		-0.18689	0.00822	0.00205
-0.18591	0.01108	0.00379		-0.1864	0.00871	0.00229
-0.18542	0.01091	0.00408		-0.18591	0.00895	0.00253
-0.18493	0.01108	0.00437		-0.18542	0.00793	0.00275
-0.18444	0.01079	0.00465		-0.18493	0.00955	0.00302
-0.18395	0.01101	0.00494		-0.18444	0.00776	0.00323
-0.18346	0.0109	0.00522		-0.18395	0.00921	0.00349
-0.18298	0.01291	0.00556		-0.18346	0.0097	0.00375
-0.18249	0.0109	0.00585		-0.18298	0.01174	0.00408
-0.182	0.01409	0.00621		-0.18249	0.01141	0.00439
-0.18151	0.01172	0.00652		-0.182	0.00942	0.00465
-0.18102	0.01232	0.00684		-0.18151	0.01051	0.00494
-0.18053	0.01262	0.00718		-0.18102	0.01409	0.00533
-0.18004	0.01374	0.00754		-0.18053	0.00992	0.00561
-0.17955	0.01199	0.00785		-0.18004	0.01142	0.00592
-0.17906	0.01471	0.00823		-0.17955	0.01082	0.00622
-0.17857	0.01311	0.00858		-0.17906	0.01296	0.00658
-0.17808	0.01674	0.00902		-0.17857	0.01149	0.0069
-0.17759	0.01529	0.00942		-0.17808	0.01301	0.00726
-0.1771	0.01459	0.0098		-0.17759	0.01377	0.00764
-0.17661	0.01681	0.01024		-0.1771	0.01472	0.00804
-0.17613	0.01649	0.01067		-0.17661	0.01333	0.00841
-0.17564	0.01637	0.0111		-0.17613	0.01506	0.00883
-0.17515	0.0156	0.01151		-0.17564	0.0149	0.00924
-0.17466	0.01936	0.01202		-0.17515	0.01871	0.00976
-0.17417	0.01968	0.01253		-0.17466	0.01715	0.01023
-0.17368	0.01699	0.01298		-0.17417	0.01414	0.01062
-0.17319	0.01822	0.01345		-0.17368	0.01549	0.01105
-0.1727	0.02155	0.01402		-0.17319	0.01757	0.01153
-0.17221	0.02094	0.01457		-0.1727	0.0184	0.01204
-0.17172	0.01767	0.01503		-0.17221	0.01767	0.01253
-0.17123	0.02004	0.01556		-0.17172	0.01736	0.01301
-0.17074	0.02112	0.01611		-0.17123	0.01696	0.01348
-0.17025	0.02091	0.01666		-0.17074	0.02071	0.01405
-0.16977	0.02611	0.01734		-0.17025	0.01983	0.0146
-0.16928	0.02287	0.01794		-0.16977	0.02228	0.01521
-0.16879	0.02446	0.01858		-0.16928	0.02175	0.01582
-0.1683	0.02394	0.01921		-0.16879	0.02124	0.0164
-0.16781	0.02271	0.0198		-0.1683	0.01974	0.01695
-0.16732	0.02278	0.0204		-0.16781	0.02129	0.01754
-0.16683	0.02378	0.02102		-0.16732	0.02448	0.01821
-0.16634	0.02672	0.02172		-0.16683	0.02388	0.01887
-0.16585	0.02253	0.02231		-0.16634	0.02543	0.01957
-0.16536	0.02821	0.02305		-0.16585	0.02311	0.02021
-0.16487	0.02606	0.02373		-0.16536	0.02504	0.0209
-0.16438	0.02632	0.02442		-0.16487	0.02613	0.02163
-0.16389	0.03079	0.02523		-0.16438	0.03007	0.02246
-0.16341	0.02633	0.02592		-0.16389	0.02709	0.02321
-0.16292	0.02643	0.02661		-0.16341	0.02552	0.02391
-0.16243	0.032	0.02745		-0.16292	0.02867	0.0247
-0.16194	0.02784	0.02818		-0.16243	0.02763	0.02547
-0.16145	0.02937	0.02895		-0.16194	0.02783	0.02624
-0.16096	0.03245	0.0298		-0.16145	0.03034	0.02707
-0.16047	0.03382	0.03068		-0.16096	0.03192	0.02796
-0.15998	0.03454	0.03159		-0.16047	0.03336	0.02888
-0.15949	0.03259	0.03244		-0.15998	0.03373	0.02981
-0.159	0.03483	0.03336		-0.15949	0.03089	0.03066
-0.15851	0.03165	0.03418		-0.159	0.03094	0.03152
-0.15802	0.03732	0.03516		-0.15851	0.03584	0.03251
-0.15753	0.0346	0.03607		-0.15802	0.03601	0.0335
-0.15705	0.03369	0.03695		-0.15753	0.03081	0.03435
-0.15656	0.03391	0.03784		-0.15705	0.03706	0.03538
-0.15607	0.04163	0.03893		-0.15656	0.03414	0.03632
-0.15558	0.03799	0.03992		-0.15607	0.03378	0.03725
-0.15509	0.03643	0.04088		-0.15558	0.03516	0.03823
-0.1546	0.03695	0.04185		-0.15509	0.03597	0.03922
-0.15411	0.03995	0.04289		-0.1546	0.03418	0.04016
-0.15362	0.04315	0.04402		-0.15411	0.0431	0.04136
-0.15313	0.04035	0.04508		-0.15362	0.03511	0.04232
-0.15264	0.0421	0.04618		-0.15313	0.03737	0.04336
-0.15215	0.04415	0.04734		-0.15264	0.0374	0.04439
-0.15166	0.04418	0.0485		-0.15215	0.04705	0.04569
-0.15117	0.03968	0.04954		-0.15166	0.04567	0.04695
-0.15069	0.04279	0.05066		-0.15117	0.04323	0.04815
-0.1502	0.04332	0.05179		-0.15069	0.04324	0.04934
-0.14971	0.04597	0.053		-0.1502	0.0434	0.05054
-0.14922	0.04566	0.05419		-0.14971	0.04269	0.05172
-0.14873	0.04185	0.05529		-0.14922	0.04118	0.05286
-0.14824	0.04479	0.05646		-0.14873	0.04419	0.05408
-0.14775	0.0483	0.05773		-0.14824	0.04961	0.05545
-0.14726	0.04809	0.05899		-0.14775	0.04872	0.0568
-0.14677	0.04753	0.06023		-0.14726	0.04646	0.05808
-0.14628	0.04642	0.06145		-0.14677	0.0448	0.05932
-0.14579	0.0525	0.06282		-0.14628	0.04857	0.06066
-0.1453	0.04788	0.06408		-0.14579	0.05242	0.06211
-0.14481	0.05105	0.06541		-0.1453	0.04887	0.06346
-0.14433	0.0493	0.06671		-0.14481	0.04882	0.06481
-0.14384	0.05543	0.06816		-0.14433	0.0456	0.06607
-0.14335	0.05171	0.06951		-0.14384	0.05283	0.06753
-0.14286	0.05521	0.07096		-0.14335	0.0582	0.06913
-0.14237	0.05186	0.07232		-0.14286	0.0534	0.07061
-0.14188	0.05994	0.07389		-0.14237	0.05322	0.07208
-0.14139	0.05874	0.07543		-0.14188	0.05349	0.07356
-0.1409	0.05897	0.07697		-0.14139	0.05644	0.07512
-0.14041	0.05815	0.0785		-0.1409	0.05621	0.07667
-0.13992	0.05974	0.08006		-0.14041	0.05601	0.07822
-0.13943	0.06484	0.08176		-0.13992	0.05611	0.07977
-0.13894	0.06076	0.08335		-0.13943	0.05825	0.08138
-0.13845	0.06107	0.08495		-0.13894	0.05792	0.08298
-0.13797	0.05198	0.08631		-0.13845	0.0588	0.0846
-0.13748	0.06761	0.08808		-0.13797	0.06122	0.08629
-0.13699	0.06341	0.08974		-0.13748	0.06186	0.088
-0.1365	0.06352	0.09141		-0.13699	0.06291	0.08974
-0.13601	0.06047	0.09299		-0.1365	0.06227	0.09146
-0.13552	0.06518	0.0947		-0.13601	0.05766	0.09305
-0.13503	0.0692	0.09651		-0.13552	0.06453	0.09484
-0.13454	0.06788	0.09829		-0.13503	0.07074	0.09679
-0.13405	0.05805	0.09981		-0.13454	0.06671	0.09863
-0.13356	0.06891	0.10162		-0.13405	0.06203	0.10035
-0.13307	0.07177	0.1035		-0.13356	0.06987	0.10228
-0.13258	0.07353	0.10542		-0.13307	0.07155	0.10426
-0.13209	0.06688	0.10717		-0.13258	0.06945	0.10617
-0.13161	0.06616	0.10891		-0.13209	0.06448	0.10796
-0.13112	0.06849	0.1107		-0.13161	0.07098	0.10992
-0.13063	0.07474	0.11266		-0.13112	0.07423	0.11197
-0.13014	0.07195	0.11454		-0.13063	0.07165	0.11395
-0.12965	0.071	0.1164		-0.13014	0.07408	0.11599
-0.12916	0.07698	0.11842		-0.12965	0.07051	0.11794
-0.12867	0.08541	0.12066		-0.12916	0.07444	0.12
-0.12818	0.07776	0.1227		-0.12867	0.07706	0.12213
-0.12769	0.07121	0.12456		-0.12818	0.07073	0.12408
-0.1272	0.07249	0.12646		-0.12769	0.06703	0.12593
-0.12671	0.08687	0.12874		-0.1272	0.07668	0.12805
-0.12622	0.07759	0.13077		-0.12671	0.08229	0.13033
-0.12573	0.07632	0.13277		-0.12622	0.07796	0.13248
-0.12525	0.07259	0.13467		-0.12573	0.07083	0.13444
-0.12476	0.07972	0.13676		-0.12525	0.07502	0.13651
-0.12427	0.08904	0.13909		-0.12476	0.08565	0.13888
-0.12378	0.07774	0.14113		-0.12427	0.08131	0.14112
-0.12329	0.07687	0.14314		-0.12378	0.07587	0.14322
-0.1228	0.0816	0.14528		-0.12329	0.0826	0.1455
-0.12231	0.09181	0.14768		-0.1228	0.08088	0.14774
-0.12182	0.082	0.14983		-0.12231	0.091	0.15025
-0.12133	0.08492	0.15205		-0.12182	0.08709	0.15266
-0.12084	0.08632	0.15432		-0.12133	0.08242	0.15493
-0.12035	0.09462	0.15679		-0.12084	0.08569	0.1573
-0.11986	0.08995	0.15915		-0.12035	0.09896	0.16003
-0.11937	0.08255	0.16131		-0.11986	0.09361	0.16262
-0.11889	0.07946	0.16339		-0.11937	0.08839	0.16506
-0.1184	0.08811	0.1657		-0.11889	0.0969	0.16774
-0.11791	0.0963	0.16823		-0.1184	0.09792	0.17045
-0.11742	0.08471	0.17044		-0.11791	0.09501	0.17307
-0.11693	0.08167	0.17258		-0.11742	0.09259	0.17563
-0.11644	0.08654	0.17485		-0.11693	0.09544	0.17827
-0.11595	0.09979	0.17747		-0.11644	0.10079	0.18105
-0.11546	0.09119	0.17985		-0.11595	0.10557	0.18397
-0.11497	0.09184	0.18226		-0.11546	0.1094	0.18699
-0.11448	0.09127	0.18465		-0.11497	0.10688	0.18994
-0.11399	0.09944	0.18726		-0.11448	0.11198	0.19304
-0.1135	0.09299	0.18969		-0.11399	0.11884	0.19632
-0.11301	0.08899	0.19202		-0.1135	0.11492	0.19949
-0.11252	0.08921	0.19436		-0.11301	0.11048	0.20255
-0.11204	0.09643	0.19689		-0.11252	0.11812	0.20581
-0.11155	0.10321	0.19959		-0.11204	0.12893	0.20937
-0.11106	0.09177	0.20199		-0.11155	0.12626	0.21286
-0.11057	0.08716	0.20428		-0.11106	0.12474	0.21631
-0.11008	0.09918	0.20687		-0.11057	0.12388	0.21973
-0.10959	0.10667	0.20967		-0.11008	0.12672	0.22323
-0.1091	0.09458	0.21215		-0.10959	0.14397	0.22721
-0.10861	0.09537	0.21464		-0.1091	0.13438	0.23092
-0.10812	0.10004	0.21727		-0.10861	0.13984	0.23479
-0.10763	0.103	0.21996		-0.10812	0.14292	0.23873
-0.10714	0.10219	0.22264		-0.10763	0.16731	0.24336
-0.10665	0.09479	0.22512		-0.10714	0.15998	0.24778
-0.10616	0.10137	0.22778		-0.10665	0.14972	0.25191
-0.10568	0.09962	0.23039		-0.10616	0.15986	0.25633
-0.10519	0.11403	0.23338		-0.10568	0.17039	0.26104
-0.1047	0.10173	0.23604		-0.10519	0.16891	0.2657
-0.10421	0.10139	0.2387		-0.1047	0.17192	0.27045
-0.10372	0.10162	0.24136		-0.10421	0.17458	0.27528
-0.10323	0.11316	0.24432		-0.10372	0.18328	0.28034
-0.10274	0.11265	0.24727		-0.10323	0.20802	0.28609
-0.10225	0.10568	0.25004		-0.10274	0.19482	0.29147
-0.10176	0.09985	0.25266		-0.10225	0.19237	0.29679
-0.10127	0.10895	0.25551		-0.10176	0.20083	0.30234
-0.10078	0.10953	0.25838		-0.10127	0.21894	0.30838
-0.10029	0.10897	0.26124		-0.10078	0.22033	0.31447
-0.0998	0.10384	0.26396		-0.10029	0.21244	0.32034
-0.09932	0.11698	0.26702		-0.0998	0.21759	0.32635
-0.09883	0.12523	0.2703		-0.09932	0.21623	0.33233
-0.09834	0.11057	0.2732		-0.09883	0.24956	0.33922
-0.09785	0.10951	0.27607		-0.09834	0.23663	0.34576
-0.09736	0.11977	0.2792		-0.09785	0.23269	0.35219
-0.09687	0.12462	0.28247		-0.09736	0.25305	0.35918
-0.09638	0.12221	0.28567		-0.09687	0.27815	0.36686
-0.09589	0.11603	0.28871		-0.09638	0.26918	0.3743
-0.0954	0.1211	0.29188		-0.09589	0.26326	0.38158
-0.09491	0.1283	0.29524		-0.0954	0.27964	0.3893
-0.09442	0.1258	0.29854		-0.09491	0.30121	0.39762
-0.09393	0.12206	0.30174		-0.09442	0.30593	0.40608
-0.09344	0.12381	0.30498		-0.09393	0.312	0.4147
-0.09296	0.12436	0.30824		-0.09344	0.29383	0.42281
-0.09247	0.12758	0.31158		-0.09296	0.31067	0.4314
-0.09198	0.12879	0.31495		-0.09247	0.34104	0.44082
-0.09149	0.12399	0.3182		-0.09198	0.33668	0.45012
-0.091	0.13762	0.3218		-0.09149	0.32967	0.45923
-0.09051	0.14399	0.32558		-0.091	0.34689	0.46882
-0.09002	0.13694	0.32916		-0.09051	0.36751	0.47897
-0.08953	0.13405	0.33268		-0.09002	0.35963	0.48891
-0.08904	0.13735	0.33627		-0.08953	0.3621	0.49891
-0.08855	0.14536	0.34008		-0.08904	0.3739	0.50924
-0.08806	0.14594	0.3439		-0.08855	0.40323	0.52038
-0.08757	0.14401	0.34768		-0.08806	0.40736	0.53164
-0.08708	0.14313	0.35143		-0.08757	0.38945	0.5424
-0.08659	0.15416	0.35546		-0.08708	0.40699	0.55364
-0.08611	0.17236	0.35998		-0.08659	0.41099	0.565
-0.08562	0.15997	0.36417		-0.08611	0.44373	0.57726
-0.08513	0.15356	0.36819		-0.08562	0.43115	0.58917
-0.08464	0.16092	0.37241		-0.08513	0.43289	0.60113
-0.08415	0.16923	0.37684		-0.08464	0.45267	0.61363
-0.08366	0.17168	0.38134		-0.08415	0.48293	0.62698
-0.08317	0.16573	0.38568		-0.08366	0.49209	0.64057
-0.08268	0.17791	0.39034		-0.08317	0.46026	0.65329
-0.08219	0.2011	0.39561		-0.08268	0.47866	0.66651
-0.0817	0.19133	0.40062		-0.08219	0.51662	0.68079
-0.08121	0.19603	0.40576		-0.0817	0.52223	0.69522
-0.08072	0.18637	0.41064		-0.08121	0.51287	0.70939
-0.08023	0.2011	0.41591		-0.08072	0.50964	0.72347
-0.07975	0.20434	0.42126		-0.08023	0.55	0.73866
-0.07926	0.20831	0.42672		-0.07975	0.58542	0.75484
-0.07877	0.20931	0.4322		-0.07926	0.56524	0.77045
-0.07828	0.21258	0.43777		-0.07877	0.53977	0.78537
-0.07779	0.24382	0.44415		-0.07828	0.5597	0.80083
-0.0773	0.24207	0.4505		-0.07779	0.59803	0.81735
-0.07681	0.22049	0.45627		-0.0773	0.59352	0.83375
-0.07632	0.22706	0.46222		-0.07681	0.59882	0.8503
-0.07583	0.24166	0.46855		-0.07632	0.6154	0.8673
-0.07534	0.24531	0.47498		-0.07583	0.67051	0.88583
-0.07485	0.24081	0.48128		-0.07534	0.66715	0.90426
-0.07436	0.25035	0.48784		-0.07485	0.6488	0.92218
-0.07387	0.26979	0.49491		-0.07436	0.66227	0.94048
-0.07339	0.27831	0.5022		-0.07387	0.67703	0.95919
-0.0729	0.28486	0.50966		-0.07339	0.7284	0.97931
-0.07241	0.27936	0.51698		-0.0729	0.7361	0.99965
-0.07192	0.28559	0.52446		-0.07241	0.68775	1.01865
-0.07143	0.31051	0.5326		-0.07192	0.73136	1.03886
-0.07094	0.30427	0.54057		-0.07143	0.76593	1.06002
-0.07045	0.29786	0.54837		-0.07094	0.76885	1.08126
-0.06996	0.31054	0.5565		-0.07045	0.75836	1.10221
-0.06947	0.33654	0.56532		-0.06996	0.77749	1.1237
-0.06898	0.3413	0.57426		-0.06947	0.82187	1.1464
-0.06849	0.34121	0.5832		-0.06898	0.83391	1.16944
-0.068	0.34465	0.59223		-0.06849	0.7989	1.19152
-0.06751	0.34901	0.60137		-0.068	0.81748	1.2141
-0.06703	0.38601	0.61148		-0.06751	0.82633	1.23693
-0.06654	0.38011	0.62144		-0.06703	0.93005	1.26263
-0.06605	0.38515	0.63153		-0.06654	0.92077	1.28807
-0.06556	0.40511	0.64214		-0.06605	0.90377	1.31304
-0.06507	0.43761	0.6536		-0.06556	0.91697	1.33837
-0.06458	0.44343	0.66522		-0.06507	0.99268	1.3658
-0.06409	0.43389	0.67659		-0.06458	0.98257	1.39295
-0.0636	0.45356	0.68847		-0.06409	0.98472	1.42015
-0.06311	0.48225	0.7011		-0.0636	0.99018	1.44751
-0.06262	0.50938	0.71444		-0.06311	1.07284	1.47715
-0.06213	0.50413	0.72765		-0.06262	1.08383	1.5071
-0.06164	0.50705	0.74093		-0.06213	1.06851	1.53662
-0.06115	0.53821	0.75503		-0.06164	1.06121	1.56594
-0.06067	0.57053	0.76998		-0.06115	1.10622	1.5965
-0.06018	0.5858	0.78532		-0.06067	1.20429	1.62977
-0.05969	0.56977	0.80025		-0.06018	1.18497	1.66251
-0.0592	0.6052	0.8161		-0.05969	1.18017	1.69512
-0.05871	0.64091	0.83289		-0.0592	1.2071	1.72847
-0.05822	0.64792	0.84986		-0.05871	1.30978	1.76466
-0.05773	0.64876	0.86686		-0.05822	1.3182	1.80108
-0.05724	0.67272	0.88448		-0.05773	1.31261	1.83735
-0.05675	0.69798	0.90277		-0.05724	1.34371	1.87447
-0.05626	0.73626	0.92205		-0.05675	1.41406	1.91354
-0.05577	0.75923	0.94194		-0.05626	1.4991	1.95496
-0.05528	0.76496	0.96198		-0.05577	1.4207	1.99421
-0.05479	0.78303	0.98249		-0.05528	1.4307	2.03374
-0.05431	0.85057	1.00477		-0.05479	1.48589	2.07479
-0.05382	0.86709	1.02749		-0.05431	1.62003	2.11955
-0.05333	0.86388	1.05012		-0.05382	1.62363	2.16441
-0.05284	0.90295	1.07377		-0.05333	1.5755	2.20794
-0.05235	0.98158	1.09949		-0.05284	1.61807	2.25264
-0.05186	0.99738	1.12561		-0.05235	1.73447	2.30057
-0.05137	1.00381	1.15191		-0.05186	1.78151	2.34979
-0.05088	1.034	1.17899		-0.05137	1.73212	2.39764
-0.05039	1.04954	1.20649		-0.05088	1.77482	2.44668
-0.0499	1.13677	1.23627		-0.05039	1.87895	2.49859
-0.04941	1.15188	1.26644		-0.0499	1.94185	2.55224
-0.04892	1.1794	1.29734		-0.04941	1.96206	2.60645
-0.04843	1.22518	1.32943		-0.04892	1.92533	2.65965
-0.04795	1.30822	1.3637		-0.04843	2.00471	2.71504
-0.04746	1.32655	1.39845		-0.04795	2.20236	2.77588
-0.04697	1.32214	1.43309		-0.04746	2.18621	2.83629
-0.04648	1.38497	1.46937		-0.04697	2.13563	2.89529
-0.04599	1.48559	1.50828		-0.04648	2.1938	2.9559
-0.0455	1.53752	1.54856		-0.04599	2.36662	3.02129
-0.04501	1.50629	1.58802		-0.0455	2.42955	3.08842
-0.04452	1.57059	1.62916		-0.04501	2.37306	3.15398
-0.04403	1.64927	1.67237		-0.04452	2.40454	3.22042
-0.04354	1.79175	1.7193		-0.04403	2.55863	3.29111
-0.04305	1.79943	1.76644		-0.04354	2.59729	3.36287
-0.04256	1.78828	1.81329		-0.04305	2.66272	3.43644
-0.04207	1.86971	1.86226		-0.04256	2.64832	3.50961
-0.04159	2.00162	1.9147		-0.04207	2.70828	3.58443
-0.0411	2.03527	1.96801		-0.04159	2.96145	3.66625
-0.04061	2.00122	2.02044		-0.0411	2.88588	3.74599
-0.04012	2.09457	2.07531		-0.04061	2.88393	3.82567
-0.03963	2.25522	2.13438		-0.04012	2.98111	3.90803
-0.03914	2.32195	2.19521		-0.03963	3.19079	3.99619
-0.03865	2.30274	2.25553		-0.03914	3.22873	4.08539
-0.03816	2.37797	2.31783		-0.03865	3.14711	4.17235
-0.03767	2.45353	2.3821		-0.03816	3.18111	4.26024
-0.03718	2.6679	2.45199		-0.03767	3.43309	4.35509
-0.03669	2.6852	2.52233		-0.03718	3.53866	4.45286
-0.0362	2.69869	2.59302		-0.03669	3.54765	4.55087
-0.03571	2.79336	2.6662		-0.0362	3.52836	4.64836
-0.03523	3.01015	2.74505		-0.03571	3.66779	4.7497
-0.03474	3.10035	2.82627		-0.03523	3.96353	4.8592
-0.03425	3.04429	2.90601		-0.03474	3.95662	4.96852
-0.03376	3.14606	2.98843		-0.03425	3.93633	5.07728
-0.03327	3.40559	3.07764		-0.03376	4.0115	5.18811
-0.03278	3.51191	3.16964		-0.03327	4.27005	5.30608
-0.03229	3.46298	3.26035		-0.03278	4.42515	5.42835
-0.0318	3.57151	3.35391		-0.03229	4.31612	5.5476
-0.03131	3.70879	3.45107		-0.0318	4.39666	5.66907
-0.03082	4.04743	3.55709		-0.03131	4.54114	5.79454
-0.03033	4.03037	3.66267		-0.03082	4.89457	5.92977
-0.02984	4.00772	3.76766		-0.03033	4.83986	6.06349
-0.02935	4.17991	3.87716		-0.02984	4.79102	6.19586
-0.02887	4.52612	3.99572		-0.02935	4.95963	6.33289
-0.02838	4.57231	4.1155		-0.02887	5.3741	6.48137
-0.02789	4.52547	4.23405		-0.02838	5.30571	6.62796
-0.0274	4.69249	4.35697		-0.02789	5.24379	6.77284
-0.02691	4.98242	4.48749		-0.0274	5.42256	6.92266
-0.02642	5.17426	4.62303		-0.02691	5.83891	7.08398
-0.02593	5.10308	4.75671		-0.02642	5.90953	7.24725
-0.02544	5.20584	4.89308		-0.02593	5.8011	7.40753
-0.02495	5.42752	5.03526		-0.02544	5.83766	7.56882
-0.02446	5.87259	5.1891		-0.02495	6.04231	7.73576
-0.02397	5.89482	5.34352		-0.02446	6.64801	7.91943
-0.02348	5.88514	5.49769		-0.02397	6.47193	8.09825
-0.02299	6.14898	5.65876		-0.02348	6.39822	8.27502
-0.0225	6.55961	5.8306		-0.02299	6.62346	8.45802
-0.02202	6.64216	6.0046		-0.0225	7.12906	8.65499
-0.02153	6.60094	6.17751		-0.02202	7.18162	8.85341
-0.02104	6.841	6.35672		-0.02153	6.98172	9.0463
-0.02055	7.27956	6.54741		-0.02104	7.20306	9.24532
-0.02006	7.48563	6.74351		-0.02055	7.6647	9.45708
-0.01957	7.35689	6.93623		-0.02006	7.71915	9.67035
-0.01908	7.48567	7.13232		-0.01957	7.6508	9.88174
-0.01859	7.83007	7.33744		-0.01908	7.74769	10.0958
-0.0181	8.40252	7.55755		-0.01859	7.96402	10.3158
-0.01761	8.38849	7.77729		-0.0181	8.5757	10.5528
-0.01712	8.37109	7.99658		-0.01761	8.49333	10.7874
-0.01663	8.59759	8.2218		-0.01712	8.33765	11.0178
-0.01614	9.20164	8.46285		-0.01663	8.59805	11.2553
-0.01566	9.31762	8.70693		-0.01614	9.27516	11.5116
-0.01517	9.20863	8.94816		-0.01566	9.24367	11.767
-0.01468	9.47716	9.19642		-0.01517	9.07251	12.0177
-0.01419	10.1044	9.46112		-0.01468	9.27154	12.2738
-0.0137	10.3196	9.73145		-0.01419	9.93552	12.5483
-0.01321	10.0398	9.99445		-0.0137	9.94509	12.8231
-0.01272	10.3127	10.2646		-0.01321	9.81601	13.0943
-0.01223	10.6724	10.5442		-0.01272	9.86492	13.3669
-0.01174	11.47	10.8446		-0.01223	10.1274	13.6467
-0.01125	11.3313	11.1415		-0.01174	10.8729	13.9471
-0.01076	11.2668	11.4366		-0.01125	10.6539	14.2414
-0.01027	11.6716	11.7424		-0.01076	10.5265	14.5323
-0.00978	12.4106	12.0675		-0.01027	10.8465	14.8319
-0.0093	12.4594	12.3939		-0.00978	11.4461	15.1482
-0.00881	12.3192	12.7166		-0.0093	11.4012	15.4632
-0.00832	12.5687	13.0458		-0.00881	11.2554	15.7742
-0.00783	13.4925	13.3993		-0.00832	11.4592	16.0908
-0.00734	13.6319	13.7564		-0.00783	12.0705	16.4243
-0.00685	13.249	14.1034		-0.00734	12.2027	16.7614
-0.00636	13.4601	14.456		-0.00685	11.8913	17.0899
-0.00587	13.9543	14.8216		-0.00636	11.9986	17.4215
-0.00538	14.9051	15.212		-0.00587	12.3398	17.7624
-0.00489	14.5931	15.5943		-0.00538	13.0972	18.1242
-0.0044	14.5445	15.9753		-0.00489	12.8476	18.4792
-0.00391	14.9811	16.3678		-0.0044	12.6146	18.8277
-0.00342	15.7831	16.7812		-0.00391	12.9832	19.1864
-0.00294	15.7006	17.1925		-0.00342	13.6895	19.5647
-0.00245	15.5103	17.5988		-0.00294	13.6102	19.9407
-0.00196	15.8006	18.0127		-0.00245	13.3018	20.3082
-0.00147	16.8273	18.4535		-0.00196	13.407	20.6786
-0.00097847	16.8613	18.8952		-0.00147	14.1963	21.0709
-0.000489235	16.3849	19.3244		-0.00097847	14.3332	21.4669
0	16.4688	19.7558		-0.000489235	13.7905	21.8479
0.000489235	17.0048	20.2013		0	13.9264	22.2326
0.00097847	18.0502	20.6742		0.000489235	14.2519	22.6264
0.00147	17.5741	21.1345		0.00097847	15.19	23.0461
0.00196	17.3584	21.5892		0.00147	14.7499	23.4536
0.00245	17.7434	22.054		0.00196	14.5468	23.8555
0.00294	18.7362	22.5449		0.00245	14.7237	24.2623
0.00342	18.4351	23.0278		0.00294	15.6095	24.6936
0.00391	18.0361	23.5003		0.00342	15.3705	25.1183
0.0044	18.3208	23.9802		0.00391	14.9277	25.5307
0.00489	19.2936	24.4856		0.0044	15.1128	25.9483
0.00538	19.1365	24.9869		0.00489	15.91	26.3878
0.00587	18.6541	25.4755		0.00538	15.8386	26.8254
0.00636	18.5707	25.962		0.00587	15.4079	27.2511
0.00685	19.1041	26.4625		0.00636	15.3899	27.6763
0.00734	20.0891	26.9887		0.00685	15.6751	28.1094
0.00783	19.2849	27.4939		0.00734	16.651	28.5695
0.00832	19.0692	27.9934		0.00783	16.0791	29.0137
0.00881	19.3969	28.5016		0.00832	15.6929	29.4473
0.0093	20.2815	29.0329		0.00881	15.9842	29.8889
0.00978	19.8433	29.5527		0.0093	16.8706	30.355
0.01027	19.3183	30.0587		0.00978	16.4396	30.8092
0.01076	19.5812	30.5717		0.01027	15.9856	31.2509
0.01125	20.5089	31.1089		0.01076	16.0899	31.6954
0.01174	20.2678	31.6399		0.01125	16.9722	32.1644
0.01223	19.4825	32.1502		0.01174	16.8298	32.6294
0.01272	19.407	32.6586		0.01223	16.2504	33.0783
0.01321	19.7602	33.1762		0.01272	16.1795	33.5254
0.0137	20.7048	33.7186		0.01321	16.4462	33.9797
0.01419	20.0239	34.2432		0.0137	17.3009	34.4577
0.01468	19.5149	34.7544		0.01419	16.6347	34.9173
0.01517	19.7795	35.2725		0.01468	16.2526	35.3664
0.01566	20.6438	35.8133		0.01517	16.4674	35.8214
0.01614	20.1085	36.3401		0.01566	17.383	36.3016
0.01663	19.5107	36.8512		0.01614	16.7657	36.7649
0.01712	19.492	37.3618		0.01663	16.2876	37.2148
0.01761	20.5724	37.9007		0.01712	16.3853	37.6676
0.0181	20.1335	38.4281		0.01761	17.2403	38.1439
0.01859	19.3976	38.9362		0.0181	16.8194	38.6086
0.01908	19.3527	39.4432		0.01859	16.5646	39.0662
0.01957	19.6893	39.959		0.01908	16.3355	39.5176
0.02006	20.4504	40.4947		0.01957	16.5063	39.9736
0.02055	19.6478	41.0094		0.02006	17.4583	40.456
0.02104	19.0981	41.5097		0.02055	16.6939	40.9172
0.02153	19.2862	42.0149		0.02104	16.2307	41.3657
0.02202	20.1351	42.5423		0.02153	16.3699	41.8179
0.0225	19.5777	43.0552		0.02202	17.2378	42.2942
0.02299	18.8437	43.5488		0.0225	16.7862	42.758
0.02348	18.9359	44.0449		0.02299	16.1095	43.2031
0.02397	19.8565	44.565		0.02348	16.102	43.6479
0.02446	19.3751	45.0726		0.02397	17.0556	44.1192
0.02495	18.6687	45.5616		0.02446	16.6405	44.5789
0.02544	18.5498	46.0476		0.02495	16.2151	45.0269
0.02593	18.8309	46.5408		0.02544	15.9277	45.467
0.02642	19.529	47.0524		0.02593	16.218	45.9151
0.02691	18.6653	47.5414		0.02642	17.1752	46.3896
0.0274	18.2313	48.019		0.02691	16.2372	46.8382
0.02789	18.3977	48.5009		0.0274	15.798	47.2747
0.02838	19.2259	49.0046		0.02789	15.9808	47.7162
0.02887	18.6324	49.4926		0.02838	16.7637	48.1794
0.02935	17.9511	49.9629		0.02887	16.215	48.6274
0.02984	17.9272	50.4325		0.02935	15.6733	49.0604
0.03033	18.7771	50.9244		0.02984	15.5669	49.4905
0.03082	18.2492	51.4024		0.03033	16.3331	49.9418
0.03131	17.6914	51.8659		0.03082	16.0436	50.385
0.0318	17.4132	52.322		0.03131	15.6775	50.8182
0.03229	17.7517	52.7871		0.0318	15.2655	51.24
0.03278	18.4926	53.2715		0.03229	15.4517	51.6669
0.03327	17.6678	53.7343		0.03278	16.4307	52.1208
0.03376	16.9993	54.1796		0.03327	15.5541	52.5506
0.03425	17.2914	54.6326		0.03376	15.1081	52.968
0.03474	18.0015	55.1041		0.03425	15.2466	53.3892
0.03523	17.4506	55.5613		0.03474	16.1396	53.8352
0.03571	16.7503	56.0001		0.03523	15.4338	54.2616
0.0362	16.8911	56.4425		0.03571	14.8256	54.6712
0.03669	17.6267	56.9043		0.0362	14.9013	55.0829
0.03718	17.1626	57.3539		0.03669	15.0605	55.499
0.03767	16.6926	57.7912		0.03718	15.8127	55.9359
0.03816	16.2674	58.2173		0.03767	14.8517	56.3462
0.03865	16.6941	58.6546		0.03816	14.4672	56.7459
0.03914	17.33	59.1086		0.03865	14.6144	57.1497
0.03963	16.4933	59.5406		0.03914	15.5603	57.5796
0.04012	16.0383	59.9608		0.03963	14.5967	57.9829
0.04061	16.2386	60.3862		0.04012	14.2287	58.376
0.0411	16.9121	60.8292		0.04061	14.3168	58.7716
0.04159	16.3226	61.2568		0.0411	15.2167	59.192
0.04207	15.6887	61.6678		0.04159	14.4001	59.5899
0.04256	15.7276	62.0798		0.04207	13.9413	59.9751
0.04305	16.4818	62.5115		0.04256	13.9524	60.3605
0.04354	15.9732	62.9299		0.04305	14.0135	60.7477
0.04403	15.4576	63.3349		0.04354	14.8262	61.1574
0.04452	15.1443	63.7316		0.04403	13.787	61.5383
0.04501	15.4313	64.1358		0.04452	13.5143	61.9117
0.0455	16.1129	64.5579		0.04501	13.6686	62.2893
0.04599	15.3026	64.9588		0.0455	14.4507	62.6885
0.04648	14.7754	65.3458		0.04599	13.6209	63.0649
0.04697	14.9533	65.7376		0.04648	13.1595	63.4285
0.04746	15.5157	66.144		0.04697	13.2241	63.7938
0.04795	15.0314	66.5378		0.04746	14.0569	64.1822
0.04843	14.4457	66.9162		0.04795	13.4071	64.5526
0.04892	14.4121	67.2937		0.04843	12.9248	64.9097
0.04941	15.0939	67.6891		0.04892	12.8775	65.2655
0.0499	14.6444	68.0727		0.04941	12.8878	65.6216
0.05039	14.2418	68.4458		0.0499	13.7274	66.0009
0.05088	13.9002	68.81		0.05039	12.6998	66.3517
0.05137	14.1602	69.1809		0.05088	12.3901	66.6941
0.05186	14.6498	69.5647		0.05137	12.4839	67.039
0.05235	13.9116	69.9291		0.05186	13.2332	67.4046
0.05284	13.472	70.282		0.05235	12.4628	67.7489
0.05333	13.6066	70.6384		0.05284	12.0474	68.0818
0.05382	14.114	71.0082		0.05333	12.0748	68.4154
0.05431	13.5779	71.3638		0.05382	12.8555	68.7706
0.05479	13.0608	71.706		0.05431	12.201	69.1077
0.05528	13.1344	72.05		0.05479	11.7216	69.4315
0.05577	13.4774	72.4031		0.05528	11.5178	69.7498
0.05626	13.1363	72.7472		0.05577	11.7577	70.0746
0.05675	12.8345	73.0834		0.05626	12.5184	70.4205
0.05724	12.475	73.4102		0.05675	11.5787	70.7404
0.05773	12.5945	73.7401		0.05724	11.2058	71.05
0.05822	13.1131	74.0837		0.05773	11.3303	71.363
0.05871	12.4183	74.409		0.05822	12.1679	71.6992
0.0592	12.032	74.7241		0.05871	11.2674	72.0105
0.05969	12.0522	75.0399		0.0592	10.7995	72.3089
0.06018	12.5432	75.3684		0.05969	10.9087	72.6103
0.06067	12.0136	75.6832		0.06018	11.6627	72.9325
0.06115	11.548	75.9857		0.06067	10.9789	73.2358
0.06164	11.5153	76.2873		0.06115	10.4964	73.5259
0.06213	11.6142	76.5916		0.06164	10.3809	73.8127
0.06262	11.884	76.9029		0.06213	10.5765	74.1049
0.06311	11.2374	77.1972		0.06262	11.2334	74.4153
0.0636	10.9707	77.4846		0.06311	10.3357	74.7008
0.06409	11.1436	77.7766		0.0636	10.0611	74.9788
0.06458	11.4611	78.0768		0.06409	10.163	75.2596
0.06507	10.9034	78.3624		0.06458	10.8232	75.5586
0.06556	10.5549	78.6389		0.06507	10.0694	75.8368
0.06605	10.5972	78.9165		0.06556	9.66605	76.1039
0.06654	10.8996	79.202		0.06605	9.64224	76.3703
0.06703	10.5346	79.478		0.06654	10.3284	76.6556
0.06751	10.0374	79.7409		0.06703	9.73064	76.9245
0.068	10.0299	80.0037		0.06751	9.3297	77.1823
0.06849	10.0457	80.2668		0.068	9.16604	77.4355
0.06898	10.3566	80.5381		0.06849	9.27263	77.6917
0.06947	9.75573	80.7937		0.06898	9.96454	77.967
0.06996	9.46576	81.0417		0.06947	9.1163	78.2189
0.07045	9.58947	81.2929		0.06996	8.82253	78.4626
0.07094	9.89278	81.552		0.07045	8.87571	78.7079
0.07143	9.4492	81.7995		0.07094	9.4727	78.9696
0.07192	9.04072	82.0364		0.07143	8.83204	79.2136
0.07241	9.20914	82.2776		0.07192	8.44103	79.4468
0.0729	9.39629	82.5238		0.07241	8.47007	79.6808
0.07339	9.01034	82.7598		0.0729	9.14888	79.9336
0.07387	8.62987	82.9859		0.07339	8.53508	80.1694
0.07436	8.63741	83.2121		0.07387	8.15273	80.3947
0.07485	8.60736	83.4376		0.07436	7.96315	80.6147
0.07534	8.86421	83.6698		0.07485	8.0797	80.8379
0.07583	8.35959	83.8888		0.07534	8.69561	81.0782
0.07632	8.11485	84.1014		0.07583	7.93565	81.2974
0.07681	8.22553	84.3169		0.07632	7.57944	81.5068
0.0773	8.45419	84.5383		0.07681	7.68314	81.7191
0.07779	8.05292	84.7493		0.0773	8.23137	81.9465
0.07828	7.70204	84.951		0.07779	7.61735	82.157
0.07877	7.7202	85.1533		0.07828	7.28066	82.3581
0.07926	8.00703	85.363		0.07877	7.31507	82.5602
0.07975	7.64523	85.5633		0.07926	7.76621	82.7748
0.08023	7.29782	85.7545		0.07975	7.33672	82.9775
0.08072	7.31035	85.946		0.08023	6.96328	83.1699
0.08121	7.21826	86.1351		0.08072	6.82077	83.3584
0.0817	7.47739	86.3309		0.08121	6.87076	83.5482
0.08219	7.0447	86.5155		0.0817	7.39871	83.7526
0.08268	6.79896	86.6936		0.08219	6.81693	83.941
0.08317	6.85791	86.8732		0.08268	6.56586	84.1224
0.08366	7.01601	87.057		0.08317	6.55406	84.3034
0.08415	6.69594	87.2324		0.08366	7.07334	84.4989
0.08464	6.41659	87.4005		0.08415	6.55004	84.6798
0.08513	6.4373	87.5691		0.08464	6.22178	84.8517
0.08562	6.62249	87.7426		0.08513	6.24891	85.0244
0.08611	6.44918	87.9116		0.08562	6.63896	85.2078
0.08659	6.13634	88.0723		0.08611	6.2133	85.3795
0.08708	6.08601	88.2317		0.08659	6.02912	85.5461
0.08757	6.04681	88.3901		0.08708	5.86928	85.7082
0.08806	6.25604	88.554		0.08757	5.86993	85.8704
0.08855	5.90353	88.7087		0.08806	6.3833	86.0468
0.08904	5.65097	88.8567		0.08855	5.87767	86.2091
0.08953	5.69514	89.0059		0.08904	5.58244	86.3634
0.09002	5.81401	89.1582		0.08953	5.64091	86.5192
0.09051	5.60834	89.3051		0.09002	6.02778	86.6858
0.091	5.3276	89.4447		0.09051	5.65249	86.8419
0.09149	5.34548	89.5847		0.091	5.30522	86.9885
0.09198	5.47311	89.7281		0.09149	5.28432	87.1345
0.09247	5.27687	89.8663		0.09198	5.68748	87.2917
0.09296	5.02074	89.9978		0.09247	5.29509	87.438
0.09344	4.93307	90.1271		0.09296	5.18128	87.5811
0.09393	4.92559	90.2561		0.09344	5.01506	87.7197
0.09442	5.09306	90.3895		0.09393	5.07919	87.86
0.09491	4.82193	90.5158		0.09442	5.40546	88.0093
0.0954	4.6015	90.6364		0.09491	5.01296	88.1479
0.09589	4.62478	90.7575		0.0954	4.74645	88.279
0.09638	4.73192	90.8815		0.09589	4.72408	88.4095
0.09687	4.52866	91.0001		0.09638	5.07273	88.5497
0.09736	4.36185	91.1144		0.09687	4.76852	88.6814
0.09785	4.34256	91.2281		0.09736	4.48997	88.8055
0.09834	4.43568	91.3443		0.09785	4.46538	88.9288
0.09883	4.33765	91.4579		0.09834	4.73165	89.0596
0.09932	4.08631	91.565		0.09883	4.49642	89.1838
0.0998	4.01031	91.67		0.09932	4.40618	89.3055
0.10029	4.04066	91.7759		0.0998	4.23091	89.4224
0.10078	4.07791	91.8827		0.10029	4.23315	89.5394
0.10127	3.94586	91.9861		0.10078	4.57125	89.6657
0.10176	3.76198	92.0846		0.10127	4.20102	89.7818
0.10225	3.75884	92.1831		0.10176	4.04133	89.8934
0.10274	3.83221	92.2835		0.10225	3.97484	90.0032
0.10323	3.73281	92.3813		0.10274	4.30856	90.1223
0.10372	3.53205	92.4738		0.10323	4.05371	90.2343
0.10421	3.50777	92.5657		0.10372	3.82194	90.3399
0.1047	3.56107	92.659		0.10421	3.75063	90.4435
0.10519	3.49616	92.7506		0.1047	3.84006	90.5496
0.10568	3.31684	92.8374		0.10519	4.03997	90.6612
0.10616	3.26729	92.923		0.10568	3.71479	90.7639
0.10665	3.23779	93.0079		0.10616	3.53668	90.8616
0.10714	3.35962	93.0959		0.10665	3.56685	90.9601
0.10763	3.20633	93.1799		0.10714	3.8501	91.0665
0.10812	3.01687	93.2589		0.10763	3.53331	91.1641
0.10861	3.01978	93.338		0.10812	3.38751	91.2577
0.1091	3.0869	93.4189		0.10861	3.29858	91.3488
0.10959	3.01378	93.4978		0.1091	3.6173	91.4488
0.11008	2.87367	93.5731		0.10959	3.38949	91.5424
0.11057	2.80904	93.6467		0.11008	3.2455	91.6321
0.11106	2.85621	93.7215		0.11057	3.15934	91.7194
0.11155	2.84313	93.796		0.11106	3.17011	91.807
0.11204	2.68495	93.8663		0.11155	3.37994	91.9004
0.11252	2.6372	93.9354		0.11204	3.16367	91.9878
0.11301	2.63656	94.0045		0.11252	2.98403	92.0702
0.1135	2.71025	94.0754		0.11301	2.96735	92.1522
0.11399	2.62189	94.1441		0.1135	3.20241	92.2407
0.11448	2.4831	94.2092		0.11399	2.98031	92.323
0.11497	2.49932	94.2746		0.11448	2.85129	92.4018
0.11546	2.54311	94.3413		0.11497	2.7852	92.4787
0.11595	2.44583	94.4053		0.11546	3.00918	92.5619
0.11644	2.33388	94.4665		0.11595	2.85458	92.6407
0.11693	2.29102	94.5265		0.11644	2.73202	92.7162
0.11742	2.38577	94.589		0.11693	2.6966	92.7907
0.11791	2.35027	94.6505		0.11742	2.64541	92.8638
0.1184	2.22109	94.7087		0.11791	2.85324	92.9427
0.11889	2.15312	94.7651		0.1184	2.6486	93.0158
0.11937	2.14845	94.8214		0.11889	2.50631	93.0851
0.11986	2.25778	94.8806		0.11937	2.50405	93.1543
0.12035	2.16065	94.9372		0.11986	2.69161	93.2286
0.12084	2.06503	94.9913		0.12035	2.53759	93.2987
0.12133	2.04215	95.0448		0.12084	2.40059	93.3651
0.12182	2.12565	95.1004		0.12133	2.33036	93.4295
0.12231	2.06221	95.1545		0.12182	2.50909	93.4988
0.1228	1.96562	95.206		0.12231	2.42468	93.5658
0.12329	1.94365	95.2569		0.1228	2.262	93.6283
0.12378	1.96055	95.3082		0.12329	2.226	93.6898
0.12427	1.97009	95.3598		0.12378	2.2275	93.7513
0.12476	1.83756	95.408		0.12427	2.37787	93.817
0.12525	1.80062	95.4551		0.12476	2.21488	93.8782
0.12573	1.81604	95.5027		0.12525	2.12323	93.9369
0.12622	1.87088	95.5517		0.12573	2.11674	93.9954
0.12671	1.82606	95.5996		0.12622	2.23139	94.057
0.1272	1.74411	95.6453		0.12671	2.13775	94.1161
0.12769	1.69425	95.6896		0.1272	2.04057	94.1724
0.12818	1.7542	95.7356		0.12769	2.00033	94.2277
0.12867	1.71695	95.7806		0.12818	2.14035	94.2868
0.12916	1.63984	95.8235		0.12867	2.08557	94.3445
0.12965	1.62283	95.866		0.12916	1.94205	94.3981
0.13014	1.6575	95.9095		0.12965	1.87679	94.45
0.13063	1.66741	95.9531		0.13014	1.89363	94.5023
0.13112	1.56507	95.9941		0.13063	2.04654	94.5588
0.13161	1.52814	96.0341		0.13112	1.91421	94.6117
0.13209	1.53455	96.0743		0.13161	1.79839	94.6614
0.13258	1.58499	96.1159		0.13209	1.78178	94.7106
0.13307	1.55152	96.1565		0.13258	1.93804	94.7642
0.13356	1.46887	96.195		0.13307	1.82584	94.8146
0.13405	1.42681	96.2324		0.13356	1.74787	94.8629
0.13454	1.48423	96.2712		0.13405	1.70143	94.9099
0.13503	1.48171	96.3101		0.13454	1.82682	94.9604
0.13552	1.39956	96.3467		0.13503	1.8022	95.0102
0.13601	1.37461	96.3827		0.13552	1.66726	95.0563
0.1365	1.40979	96.4197		0.13601	1.63551	95.1014
0.13699	1.40935	96.4566		0.1365	1.60696	95.1458
0.13748	1.34752	96.4919		0.13699	1.76277	95.1946
0.13797	1.3043	96.5261		0.13748	1.64684	95.24
0.13845	1.31108	96.5604		0.13797	1.59813	95.2842
0.13894	1.33916	96.5955		0.13845	1.53427	95.3266
0.13943	1.31239	96.6299		0.13894	1.64336	95.372
0.13992	1.25941	96.6629		0.13943	1.59727	95.4161
0.14041	1.22962	96.6951		0.13992	1.51004	95.4578
0.1409	1.27662	96.7285		0.14041	1.47474	95.4986
0.14139	1.2792	96.762		0.1409	1.60269	95.5429
0.14188	1.20697	96.7936		0.14139	1.54603	95.5856
0.14237	1.19297	96.8249		0.14188	1.44536	95.6255
0.14286	1.18331	96.8559		0.14237	1.41537	95.6646
0.14335	1.21836	96.8878		0.14286	1.41061	95.7036
0.14384	1.17387	96.9185		0.14335	1.52523	95.7457
0.14433	1.14154	96.9484		0.14384	1.46242	95.7862
0.14481	1.12625	96.978		0.14433	1.40667	95.825
0.1453	1.16565	97.0085		0.14481	1.3947	95.8636
0.14579	1.16377	97.039		0.1453	1.49914	95.905
0.14628	1.10687	97.068		0.14579	1.4104	95.9439
0.14677	1.09358	97.0966		0.14628	1.35477	95.9814
0.14726	1.10041	97.1254		0.14677	1.3216	96.0179
0.14775	1.1077	97.1545		0.14726	1.40276	96.0566
0.14824	1.06232	97.1823		0.14775	1.37481	96.0946
0.14873	1.04166	97.2096		0.14824	1.27571	96.1299
0.14922	1.05572	97.2372		0.14873	1.27348	96.165
0.14971	1.05503	97.2649		0.14922	1.26131	96.1999
0.1502	1.04823	97.2923		0.14971	1.38735	96.2382
0.15069	1.02495	97.3192		0.1502	1.29158	96.2739
0.15117	1.00372	97.3455		0.15069	1.25356	96.3085
0.15166	1.02991	97.3725		0.15117	1.23407	96.3426
0.15215	1.01018	97.3989		0.15166	1.30854	96.3788
0.15264	0.99878	97.4251		0.15215	1.25624	96.4135
0.15313	0.97465	97.4506		0.15264	1.22721	96.4474
0.15362	0.98574	97.4764		0.15313	1.1742	96.4798
0.15411	0.98877	97.5023		0.15362	1.25305	96.5145
0.1546	0.92896	97.5267		0.15411	1.22041	96.5482
0.15509	0.94634	97.5515		0.1546	1.16928	96.5805
0.15558	0.95277	97.5764		0.15509	1.15823	96.6125
0.15607	0.96521	97.6017		0.15558	1.12863	96.6437
0.15656	0.96652	97.627		0.15607	1.2093	96.6771
0.15705	0.90461	97.6507		0.15656	1.15135	96.7089
0.15753	0.92031	97.6748		0.15705	1.11308	96.7397
0.15802	0.92594	97.6991		0.15753	1.09357	96.7699
0.15851	0.92184	97.7232		0.15802	1.16492	96.8021
0.159	0.8815	97.7463		0.15851	1.12917	96.8333
0.15949	0.8918	97.7697		0.159	1.08076	96.8631
0.15998	0.87563	97.7926		0.15949	1.05551	96.8923
0.16047	0.89606	97.8161		0.15998	1.1145	96.9231
0.16096	0.86936	97.8389		0.16047	1.07444	96.9527
0.16145	0.84527	97.861		0.16096	1.0785	96.9826
0.16194	0.85521	97.8834		0.16145	1.0366	97.0112
0.16243	0.87056	97.9062		0.16194	1.02483	97.0395
0.16292	0.84626	97.9284		0.16243	1.0798	97.0693
0.16341	0.82617	97.95		0.16292	1.05377	97.0984
0.16389	0.8111	97.9713		0.16341	1.02224	97.1267
0.16438	0.82847	97.993		0.16389	0.98426	97.1539
0.16487	0.8218	98.0145		0.16438	1.0294	97.1823
0.16536	0.80149	98.0355		0.16487	0.99916	97.2099
0.16585	0.79468	98.0563		0.16536	0.98283	97.2371
0.16634	0.78347	98.0768		0.16585	0.95285	97.2634
0.16683	0.79712	98.0977		0.16634	0.99691	97.291
0.16732	0.77958	98.1181		0.16683	0.97443	97.3179
0.16781	0.77644	98.1385		0.16732	0.98791	97.3452
0.1683	0.75795	98.1583		0.16781	0.93857	97.3711
0.16879	0.79854	98.1793		0.1683	0.9315	97.3969
0.16928	0.76291	98.1993		0.16879	0.97967	97.4239
0.16977	0.74208	98.2187		0.16928	0.93897	97.4499
0.17025	0.72943	98.2378		0.16977	0.9152	97.4751
0.17074	0.75201	98.2575		0.17025	0.88429	97.4996
0.17123	0.73921	98.2769		0.17074	0.96535	97.5263
0.17172	0.72504	98.2959		0.17123	0.92125	97.5517
0.17221	0.70534	98.3143		0.17172	0.90147	97.5766
0.1727	0.7062	98.3328		0.17221	0.87475	97.6008
0.17319	0.72124	98.3517		0.1727	0.87452	97.6249
0.17368	0.69662	98.37		0.17319	0.90909	97.65
0.17417	0.70913	98.3885		0.17368	0.87377	97.6742
0.17466	0.68586	98.4065		0.17417	0.86691	97.6981
0.17515	0.69853	98.4248		0.17466	0.84143	97.7214
0.17564	0.68541	98.4428		0.17515	0.89686	97.7462
0.17613	0.65571	98.4599		0.17564	0.89474	97.7709
0.17661	0.65302	98.4771		0.17613	0.81629	97.7935
0.1771	0.67257	98.4947		0.17661	0.82441	97.8162
0.17759	0.67578	98.5124		0.1771	0.8548	97.8398
0.17808	0.64577	98.5293		0.17759	0.85571	97.8635
0.17857	0.63322	98.5459		0.17808	0.82224	97.8862
0.17906	0.62591	98.5623		0.17857	0.80653	97.9085
0.17955	0.65592	98.5794		0.17906	0.79312	97.9304
0.18004	0.62569	98.5958		0.17955	0.83647	97.9535
0.18053	0.62252	98.6121		0.18004	0.80865	97.9758
0.18102	0.61276	98.6282		0.18053	0.78813	97.9976
0.18151	0.61571	98.6443		0.18102	0.78987	98.0195
0.182	0.61827	98.6605		0.18151	0.81834	98.0421
0.18249	0.5949	98.6761		0.182	0.77485	98.0635
0.18298	0.60154	98.6919		0.18249	0.76525	98.0846
0.18346	0.60144	98.7076		0.18298	0.76024	98.1056
0.18395	0.61328	98.7237		0.18346	0.7784	98.1271
0.18444	0.57981	98.7389		0.18395	0.79315	98.149
0.18493	0.56984	98.7538		0.18444	0.76412	98.1702
0.18542	0.57888	98.769		0.18493	0.72488	98.1902
0.18591	0.57282	98.784		0.18542	0.73229	98.2104
0.1864	0.57928	98.7991		0.18591	0.75681	98.2313
0.18689	0.56976	98.8141		0.1864	0.75235	98.2521
0.18738	0.55383	98.8286		0.18689	0.71808	98.2719
0.18787	0.56197	98.8433		0.18738	0.72856	98.2921
0.18836	0.57244	98.8583		0.18787	0.74634	98.3127
0.18885	0.5578	98.8729		0.18836	0.73694	98.3331
0.18934	0.54861	98.8873		0.18885	0.70335	98.3525
0.18982	0.54435	98.9015		0.18934	0.68911	98.3715
0.19031	0.53498	98.9156		0.18982	0.72278	98.3915
0.1908	0.53022	98.9295		0.19031	0.71749	98.4113
0.19129	0.53025	98.9433		0.1908	0.68618	98.4303
0.19178	0.53228	98.9573		0.19129	0.66432	98.4486
0.19227	0.51753	98.9708		0.19178	0.66996	98.4671
0.19276	0.51841	98.9844		0.19227	0.69421	98.4863
0.19325	0.5012	98.9976		0.19276	0.68395	98.5052
0.19374	0.49327	99.0105		0.19325	0.66345	98.5236
0.19423	0.50463	99.0237		0.19374	0.6498	98.5415
0.19472	0.51516	99.0372		0.19423	0.67343	98.5601
0.19521	0.48384	99.0499		0.19472	0.66294	98.5784
0.1957	0.48511	99.0626		0.19521	0.64625	98.5963
0.19618	0.4795	99.0751		0.1957	0.63442	98.6138
0.19667	0.48832	99.0879		0.19618	0.64296	98.6316
0.19716	0.47765	99.1004		0.19667	0.65681	98.6497
0.19765	0.46606	99.1126		0.19716	0.64713	98.6676
0.19814	0.46728	99.1249		0.19765	0.62527	98.6849
0.19863	0.47428	99.1373		0.19814	0.61349	98.7018
0.19912	0.46565	99.1495		0.19863	0.64945	98.7198
0.19961	0.46472	99.1617		0.19912	0.623	98.737
0.2001	0.44802	99.1734		0.19961	0.60927	98.7538
0.20059	0.45336	99.1853		0.2001	0.60103	98.7704
0.20108	0.45778	99.1973		0.20059	0.61743	98.7875
0.20157	0.44544	99.209		0.20108	0.60943	98.8043
0.20206	0.44017	99.2205		0.20157	0.59523	98.8208
0.20254	0.43257	99.2318		0.20206	0.57867	98.8367
0.20303	0.43568	99.2432		0.20254	0.60494	98.8535
0.20352	0.43615	99.2546		0.20303	0.59369	98.8699
0.20401	0.42127	99.2657		0.20352	0.56901	98.8856
0.2045	0.42294	99.2768		0.20401	0.56418	98.9012
0.20499	0.42961	99.288		0.2045	0.55719	98.9166
0.20548	0.42281	99.2991		0.20499	0.57612	98.9325
0.20597	0.42215	99.3101		0.20548	0.5665	98.9481
0.20646	0.40208	99.3207		0.20597	0.57305	98.964
0.20695	0.41352	99.3315		0.20646	0.56113	98.9795
0.20744	0.4251	99.3427		0.20695	0.57096	98.9952
0.20793	0.41495	99.3535		0.20744	0.55713	99.0106
0.20842	0.39551	99.3639		0.20793	0.53673	99.0255
0.2089	0.39123	99.3741		0.20842	0.54542	99.0405
0.20939	0.40928	99.3849		0.2089	0.55982	99.056
0.20988	0.39577	99.3952		0.20939	0.55142	99.0712
0.21037	0.38769	99.4054		0.20988	0.53347	99.086
0.21086	0.37767	99.4153		0.21037	0.53315	99.1007
0.21135	0.39887	99.4257		0.21086	0.52889	99.1153
0.21184	0.37823	99.4356		0.21135	0.52615	99.1299
0.21233	0.3843	99.4457		0.21184	0.53772	99.1447
0.21282	0.36432	99.4552		0.21233	0.51932	99.1591
0.21331	0.37418	99.465		0.21282	0.50089	99.1729
0.2138	0.3658	99.4746		0.21331	0.51176	99.187
0.21429	0.3618	99.4841		0.2138	0.50936	99.2011
0.21478	0.36146	99.4936		0.21429	0.50478	99.2151
0.21526	0.36528	99.5031		0.21478	0.50191	99.2289
0.21575	0.35304	99.5124		0.21526	0.5021	99.2428
0.21624	0.36987	99.5221		0.21575	0.50204	99.2567
0.21673	0.35006	99.5312		0.21624	0.49754	99.2704
0.21722	0.34103	99.5402		0.21673	0.48082	99.2837
0.21771	0.35902	99.5496		0.21722	0.48552	99.2971
0.2182	0.35275	99.5588		0.21771	0.48645	99.3106
0.21869	0.33114	99.5675		0.2182	0.48977	99.3241
0.21918	0.3268	99.5761		0.21869	0.47895	99.3373
0.21967	0.32829	99.5847		0.21918	0.45574	99.3499
0.22016	0.33335	99.5934		0.21967	0.47841	99.3631
0.22065	0.32003	99.6018		0.22016	0.46322	99.3759
0.22114	0.307	99.6098		0.22065	0.46451	99.3888
0.22162	0.31368	99.618		0.22114	0.43873	99.4009
0.22211	0.32238	99.6265		0.22162	0.46315	99.4137
0.2226	0.30154	99.6344		0.22211	0.46177	99.4264
0.22309	0.31302	99.6426		0.2226	0.43165	99.4384
0.22358	0.3093	99.6507		0.22309	0.44377	99.4506
0.22407	0.31438	99.6589		0.22358	0.44198	99.4628
0.22456	0.30797	99.667		0.22407	0.42914	99.4747
0.22505	0.30498	99.675		0.22456	0.43764	99.4868
0.22554	0.30098	99.6829		0.22505	0.44186	99.499
0.22603	0.29614	99.6906		0.22554	0.42913	99.5109
0.22652	0.29996	99.6985		0.22603	0.43509	99.5229
0.22701	0.2941	99.7062		0.22652	0.42508	99.5346
0.2275	0.28912	99.7138		0.22701	0.42164	99.5463
0.22798	0.28124	99.7211		0.2275	0.42945	99.5581
0.22847	0.29503	99.7288		0.22798	0.41044	99.5695
0.22896	0.28357	99.7363		0.22847	0.41564	99.581
0.22945	0.27562	99.7435		0.22896	0.4094	99.5923
0.22994	0.28087	99.7509		0.22945	0.39673	99.6032
0.23043	0.2729	99.758		0.22994	0.39247	99.6141
0.23092	0.28082	99.7654		0.23043	0.40979	99.6254
0.23141	0.27284	99.7725		0.23092	0.40538	99.6366
0.2319	0.26641	99.7795		0.23141	0.38867	99.6473
0.23239	0.27307	99.7866		0.2319	0.3806	99.6578
0.23288	0.27245	99.7938		0.23239	0.39952	99.6689
0.23337	0.26751	99.8008		0.23288	0.38412	99.6795
0.23386	0.26028	99.8076		0.23337	0.3852	99.6901
0.23434	0.25174	99.8142		0.23386	0.3755	99.7005
0.23483	0.26087	99.821		0.23434	0.38124	99.7111
0.23532	0.25376	99.8277		0.23483	0.39343	99.7219
0.23581	0.24728	99.8342		0.23532	0.36802	99.7321
0.2363	0.24986	99.8407		0.23581	0.36397	99.7421
0.23679	0.25048	99.8473		0.2363	0.36141	99.7521
0.23728	0.24734	99.8537		0.23679	0.36175	99.7621
0.23777	0.24044	99.86		0.23728	0.3692	99.7723
0.23826	0.24253	99.8664		0.23777	0.35568	99.7822
0.23875	0.24159	99.8727		0.23826	0.35992	99.7921
0.23924	0.24903	99.8792		0.23875	0.3494	99.8017
0.23973	0.22644	99.8852		0.23924	0.34163	99.8112
0.24022	0.23261	99.8913		0.23973	0.34715	99.8208
0.24071	0.24073	99.8976		0.24022	0.3483	99.8304
0.24119	0.2365	99.9038		0.24071	0.33312	99.8396
0.24168	0.23203	99.9099		0.24119	0.35015	99.8493
0.24217	0.2281	99.9158		0.24168	0.34123	99.8587
0.24266	0.22761	99.9218		0.24217	0.32413	99.8677
0.24315	0.2237	99.9276		0.24266	0.33522	99.8769
0.24364	0.2214	99.9334		0.24315	0.32888	99.886
0.24413	0.22328	99.9393		0.24364	0.3295	99.8951
0.24462	0.21729	99.945		0.24413	0.32086	99.904
0.24511	0.21963	99.9507		0.24462	0.33199	99.9132
0.2456	0.22105	99.9565		0.24511	0.32026	99.922
0.24609	0.21952	99.9623		0.2456	0.32783	99.9311
0.24658	0.21493	99.9679		0.24609	0.31988	99.9399
0.24707	0.20258	99.9732		0.24658	0.32933	99.949
0.24755	0.21256	99.9788		0.24707	0.30934	99.9575
0.24804	0.21326	99.9844		0.24755	0.2983	99.9658
0.24853	0.20053	99.9896		0.24804	0.31084	99.9744
0.24902	0.19786	99.9948		0.24853	0.30927	99.9829
0.24951	0.1982	100		0.24902	0.30809	99.9914
				0.24951	0.31039	100

## Sheet: Figure 2j
Figure 2j
0% overlap rate		30% overlap rate		50% overlap rate		70% overlap rate
Strain	Stress	Strain	Stress	Strain	Stress	Strain	Stress
mm/mm	MPa	mm/mm	MPa	mm/mm	MPa	mm/mm	MPa
0	0.01389	0	0	0	0.09259	0	0
0.000133333	0	3.33333e-06	3.85965e-06	0.0002	0.0463	0.000133333	0.0947
0.000333333	0	0.000203333	-0.03655	0.0004	0.09259	0.0004	0.12626
0.000533333	-0.04167	0.000403333	3.85965e-06	0.0006	0.11574	0.000533333	0.0947
0.000733333	0.01389	0.000603333	-0.05482	0.0008	0.06944	0.000733333	0.0947
0.000933333	0.01389	0.000803333	0.03655	0.001	0.06944	0.001	0.18939
0.00113	0.02778	0.001	3.85965e-06	0.0012	0.18519	0.0012	0.12626
0.00133	0.11111	0.0012	0.0731	0.0014	0.20833	0.0014	0.18939
0.00153	0.05556	0.0014	0.0731	0.0016	0.25463	0.0016	0.22096
0.00173	0.125	0.0016	0.0731	0.0018	0.37037	0.0018	0.25253
0.00193	0.18056	0.0018	0.1462	0.002	0.41667	0.002	0.41035
0.00213	0.15278	0.002	0.09138	0.0022	0.53241	0.0022	0.37879
0.00233	0.22222	0.0022	0.1462	0.0024	0.64815	0.0024	0.47348
0.00253	0.20833	0.0024	0.12793	0.0026	0.74074	0.0026	0.44192
0.00273	0.26389	0.0026	0.1462	0.0028	0.83333	0.0028	0.56818
0.00293	0.26389	0.0028	0.1462	0.003	0.85648	0.003	0.69444
0.00313	0.31944	0.003	0.12793	0.0032	0.90278	0.0032	0.78914
0.00333	0.31944	0.0032	0.18275	0.0034	0.99537	0.0034	0.82071
0.00353	0.34722	0.0034	0.20103	0.0036	1.04167	0.0036	0.9154
0.00373	0.34722	0.0036	0.2193	0.0038	1.11111	0.0038	0.97854
0.00393	0.38889	0.0038	0.27413	0.004	1.15741	0.004	1.04167
0.00413	0.38889	0.004	0.2924	0.0042	1.2963	0.0042	1.0101
0.00433	0.41667	0.0042	0.25585	0.0044	1.2963	0.0044	1.1048
0.00453	0.375	0.0044	0.34723	0.0046	1.36574	0.0046	1.26263
0.00473	0.43056	0.0046	0.34723	0.0048	1.45833	0.0048	1.29419
0.00493	0.48611	0.0048	0.40205	0.005	1.48148	0.005	1.26263
0.00513	0.44444	0.005	0.45688	0.0052	1.52778	0.0052	1.48359
0.00533	0.52778	0.0052	0.4386	0.0054	1.62037	0.0054	1.45202
0.00553	0.48611	0.0054	0.4386	0.0056	1.66667	0.0056	1.57828
0.00573	0.54167	0.0056	0.47515	0.0058	1.75926	0.0058	1.51515
0.00593	0.54167	0.0058	0.47515	0.006	1.75926	0.006	1.67298
0.00613	0.58333	0.006	0.54825	0.0062	1.85185	0.0062	1.79924
0.00633	0.59722	0.0062	0.54825	0.0064	1.875	0.0064	1.89394
0.00653	0.59722	0.0064	0.5848	0.0066	1.89815	0.0066	1.89394
0.00673	0.61111	0.0066	0.54825	0.0068	1.96759	0.0068	1.95707
0.00693	0.65278	0.0068	0.60307	0.007	2.06019	0.007	2.1149
0.00713	0.61111	0.007	0.67617	0.0072	2.12963	0.0072	2.14646
0.00733	0.65278	0.0072	0.69445	0.0074	2.10648	0.0074	2.2096
0.00753	0.65278	0.0074	0.71272	0.0076	2.26852	0.0076	2.33586
0.00773	0.72222	0.0076	0.74927	0.0078	2.24537	0.0078	2.36742
0.00793	0.68056	0.0078	0.78582	0.008	2.31481	0.008	2.36742
0.00813	0.70833	0.008	0.8041	0.0082	2.36111	0.0082	2.52525
0.00833	0.76389	0.0082	0.82237	0.0084	2.43056	0.0084	2.55682
0.00853	0.72222	0.0084	0.85892	0.0086	2.4537	0.0086	2.68308
0.00873	0.76389	0.0086	0.89547	0.0088	2.5463	0.0088	2.71465
0.00893	0.80556	0.0088	0.91375	0.009	2.52315	0.009	2.77778
0.00913	0.81944	0.009	0.91375	0.0092	2.68519	0.0092	2.80934
0.00933	0.86111	0.0092	0.96857	0.0094	2.66204	0.0094	2.84091
0.00953	0.81944	0.0094	0.96857	0.0096	2.73148	0.0096	2.84091
0.00973	0.84722	0.0096	1.04167	0.0098	2.75463	0.0098	3.0303
0.00993	0.84722	0.0098	1.05995	0.01	2.80093	0.01	3.09343
0.01013	0.88889	0.01	1.07822	0.0102	2.87037	0.0102	3.125
0.01033	0.86111	0.0102	1.13304	0.0104	2.98611	0.0104	3.25126
0.01053	0.83333	0.0104	1.15132	0.0106	2.98611	0.0106	3.25126
0.01073	0.91667	0.0106	1.16959	0.0108	3.05556	0.0108	3.2197
0.01093	0.875	0.0108	1.24269	0.011	3.05556	0.011	3.37753
0.01113	0.93056	0.011	1.24269	0.0112	3.125	0.0112	3.44066
0.01133	0.97222	0.0112	1.24269	0.0114	3.19444	0.0114	3.56692
0.01153	1	0.0114	1.33407	0.0116	3.1713	0.0116	3.53535
0.01173	0.93056	0.0116	1.33407	0.0118	3.28704	0.0118	3.63005
0.01193	0.98611	0.0118	1.33407	0.012	3.33333	0.012	3.78788
0.01213	0.98611	0.012	1.38889	0.0122	3.40278	0.0122	3.69318
0.01233	1.01389	0.0122	1.40717	0.0124	3.40278	0.0124	3.81944
0.01253	0.97222	0.0124	1.37062	0.0126	3.40278	0.0126	3.78788
0.01273	1.02778	0.0126	1.48027	0.0128	3.42593	0.0128	3.94571
0.01293	1.01389	0.0128	1.46199	0.013	3.51852	0.013	3.97727
0.01313	1.05556	0.013	1.55337	0.0132	3.58796	0.0132	4.10354
0.01333	1.05556	0.0132	1.49854	0.0134	3.61111	0.0134	4.16667
0.01353	1.06944	0.0134	1.53509	0.0136	3.61111	0.0136	4.19823
0.01373	1.125	0.0136	1.57164	0.0138	3.68056	0.0138	4.2298
0.01393	1.02778	0.0138	1.57164	0.014	3.72685	0.014	4.26136
0.01413	1.08333	0.014	1.69957	0.0142	3.81944	0.0142	4.32449
0.01433	1.15278	0.0142	1.68129	0.0144	3.81944	0.0144	4.35606
0.01453	1.13889	0.0144	1.69957	0.0146	3.86574	0.0146	4.45076
0.01473	1.11111	0.0146	1.71784	0.0148	3.88889	0.0148	4.41919
0.01493	1.11111	0.0148	1.71784	0.015	3.86574	0.015	4.64015
0.01513	1.09722	0.015	1.75439	0.0152	3.95833	0.0152	4.54545
0.01533	1.13889	0.0152	1.80921	0.0154	3.93519	0.0154	4.57702
0.01553	1.15278	0.0154	1.82749	0.0156	3.98148	0.0156	4.73485
0.01573	1.20833	0.0156	1.80921	0.0158	4.07407	0.0158	4.73485
0.01593	1.15278	0.0158	1.86404	0.016	4.07407	0.016	4.73485
0.01613	1.19444	0.016	1.88231	0.0162	4.16667	0.0162	4.79798
0.01633	1.20833	0.0162	1.90059	0.0164	4.14352	0.0164	4.92424
0.01653	1.18056	0.0164	1.95541	0.0166	4.21296	0.0166	4.95581
0.01673	1.20833	0.0166	1.99196	0.0168	4.21296	0.0168	4.98737
0.01693	1.22222	0.0168	1.97369	0.017	4.30556	0.017	5.05051
0.01713	1.25	0.017	1.97369	0.0172	4.25926	0.0172	5.11364
0.01733	1.26389	0.0172	2.01024	0.0174	4.35185	0.0174	5.08207
0.01753	1.19444	0.0174	2.04679	0.0176	4.375	0.0176	5.1452
0.01773	1.22222	0.0176	2.04679	0.0178	4.44444	0.0178	5.2399
0.01793	1.29167	0.0178	2.06506	0.018	4.375	0.018	5.27146
0.01813	1.27778	0.018	2.10161	0.0182	4.39815	0.0182	5.3346
0.01833	1.26389	0.0182	2.11989	0.0184	4.46759	0.0184	5.30303
0.01853	1.29167	0.0184	2.10161	0.0186	4.49074	0.0186	5.42929
0.01873	1.33333	0.0186	2.15644	0.0188	4.51389	0.0188	5.55556
0.01893	1.375	0.0188	2.15644	0.019	4.56019	0.019	5.42929
0.01913	1.31944	0.019	2.21126	0.0192	4.60648	0.0192	5.55556
0.01933	1.33333	0.0192	2.21126	0.0194	4.53704	0.0194	5.52399
0.01953	1.30556	0.0194	2.21126	0.0196	4.56019	0.0196	5.58712
0.01973	1.30556	0.0196	2.30264	0.0198	4.62963	0.0198	5.68182
0.01993	1.375	0.0198	2.28436	0.02	4.65278	0.02	5.65025
0.02013	1.36111	0.02	2.33919	0.0202	4.62963	0.0202	5.68182
0.02033	1.36111	0.0202	2.32091	0.0204	4.67593	0.0204	5.90278
0.02053	1.375	0.0204	2.33919	0.0206	4.74537	0.0206	5.77652
0.02073	1.375	0.0206	2.32091	0.0208	4.69907	0.0208	5.90278
0.02093	1.38889	0.0208	2.35746	0.021	4.74537	0.021	5.93434
0.02113	1.41667	0.021	2.39401	0.0212	4.74537	0.0212	5.96591
0.02133	1.45833	0.0212	2.37573	0.0214	4.79167	0.0214	6.02904
0.02153	1.40278	0.0214	2.39401	0.0216	4.81481	0.0216	5.99747
0.02173	1.41667	0.0216	2.46711	0.0218	4.83796	0.0218	6.02904
0.02193	1.40278	0.0218	2.44883	0.022	4.81481	0.022	6.09217
0.02213	1.41667	0.022	2.44883	0.0222	4.81481	0.0222	6.12374
0.02233	1.44444	0.0222	2.43056	0.0224	4.83796	0.0224	6.1553
0.02253	1.45833	0.0224	2.52193	0.0226	4.83796	0.0226	6.06061
0.02273	1.47222	0.0226	2.48538	0.0228	4.88426	0.0228	6.21843
0.02293	1.45833	0.0228	2.50366	0.023	4.93056	0.023	6.12374
0.02313	1.47222	0.023	2.48538	0.0232	4.90741	0.0232	6.25
0.02333	1.47222	0.0232	2.61331	0.0234	4.9537	0.0234	6.25
0.02353	1.45833	0.0234	2.54021	0.0236	4.97685	0.0236	6.28157
0.02373	1.5	0.0236	2.57676	0.0238	4.90741	0.0238	6.25
0.02393	1.5	0.0238	2.59503	0.024	4.9537	0.024	6.40783
0.02413	1.48611	0.024	2.55848	0.0242	5	0.0242	6.40783
0.02433	1.51389	0.0242	2.63158	0.0244	5	0.0244	6.40783
0.02453	1.52778	0.0244	2.61331	0.0246	5.06944	0.0246	6.40783
0.02473	1.54167	0.0246	2.68641	0.0248	5.0463	0.0248	6.47096
0.02493	1.54167	0.0248	2.59503	0.025	5.06944	0.025	6.50253
0.02513	1.54167	0.025	2.68641	0.0252	5.09259	0.0252	6.56566
0.02533	1.56944	0.0252	2.68641	0.0254	5	0.0254	6.53409
0.02553	1.52778	0.0254	2.72296	0.0256	5.11574	0.0256	6.56566
0.02573	1.55556	0.0256	2.74123	0.0258	5.13889	0.0258	6.66035
0.02593	1.56944	0.0258	2.72296	0.026	5.11574	0.026	6.59722
0.02613	1.56944	0.026	2.72296	0.0262	5.13889	0.0262	6.62879
0.02633	1.58333	0.0262	2.74123	0.0264	5.20833	0.0264	6.62879
0.02653	1.58333	0.0264	2.68641	0.0266	5.11574	0.0266	6.69192
0.02673	1.58333	0.0266	2.75951	0.0268	5.09259	0.0268	6.66035
0.02693	1.58333	0.0268	2.74123	0.027	5.16204	0.027	6.62879
0.02713	1.56944	0.027	2.81433	0.0272	5.16204	0.0272	6.81818
0.02733	1.59722	0.0272	2.77778	0.0274	5.20833	0.0274	6.78662
0.02753	1.61111	0.0274	2.79606	0.0276	5.25463	0.0276	6.75505
0.02773	1.63889	0.0276	2.79606	0.0278	5.23148	0.0278	6.81818
0.02793	1.61111	0.0278	2.77778	0.028	5.18519	0.028	6.69192
0.02813	1.59722	0.028	2.79606	0.0282	5.16204	0.0282	6.81818
0.02833	1.59722	0.0282	2.79606	0.0284	5.27778	0.0284	6.84975
0.02853	1.625	0.0284	2.83261	0.0286	5.18519	0.0286	7.00758
0.02873	1.66667	0.0286	2.88743	0.0288	5.34722	0.0288	6.91288
0.02893	1.625	0.0288	2.86916	0.029	5.27778	0.029	6.84975
0.02913	1.63889	0.029	2.85088	0.0292	5.25463	0.0292	6.84975
0.02933	1.65278	0.0292	2.90571	0.0294	5.30093	0.0294	7.03914
0.02953	1.66667	0.0294	2.86916	0.0296	5.23148	0.0296	6.97601
0.02973	1.65278	0.0296	2.86916	0.0298	5.32407	0.0298	6.97601
0.02993	1.69444	0.0298	2.90571	0.03	5.30093	0.03	6.91288
0.03013	1.66667	0.03	2.90571	0.0302	5.30093	0.0302	6.88131
0.03033	1.63889	0.0302	2.99708	0.0304	5.27778	0.0304	7.07071
0.03053	1.68056	0.0304	2.88743	0.0306	5.30093	0.0306	7.00758
0.03073	1.65278	0.0306	2.92398	0.0308	5.34722	0.0308	6.91288
0.03093	1.68056	0.0308	2.90571	0.031	5.30093	0.031	7.1654
0.03113	1.68056	0.031	2.96053	0.0312	5.30093	0.0312	7.07071
0.03133	1.66667	0.0312	2.97881	0.0314	5.37037	0.0314	7.13384
0.03153	1.70833	0.0314	2.97881	0.0316	5.37037	0.0316	7.00758
0.03173	1.68056	0.0316	2.96053	0.0318	5.39352	0.0318	7.10227
0.03193	1.75	0.0318	2.94226	0.032	5.41667	0.032	7.22854
0.03213	1.72222	0.032	2.99708	0.0322	5.43981	0.0322	7.22854
0.03233	1.72222	0.0322	2.97881	0.0324	5.43981	0.0324	7.10227
0.03253	1.72222	0.0324	3.01535	0.0326	5.41667	0.0326	7.22854
0.03273	1.72222	0.0326	2.99708	0.0328	5.46296	0.0328	7.22854
0.03293	1.72222	0.0328	3.01535	0.033	5.43981	0.033	7.29167
0.03313	1.72222	0.033	3.01535	0.0332	5.43981	0.0332	7.22854
0.03333	1.72222	0.0332	3.01535	0.0334	5.46296	0.0334	7.2601
0.03353	1.70833	0.0334	3.03363	0.0336	5.39352	0.0336	7.2601
0.03373	1.68056	0.0336	3.07018	0.0338	5.46296	0.0338	7.29167
0.03393	1.75	0.0338	3.07018	0.034	5.53241	0.034	7.2601
0.03413	1.76389	0.034	2.96053	0.0342	5.46296	0.0342	7.32323
0.03433	1.72222	0.0342	3.07018	0.0344	5.48611	0.0344	7.19697
0.03453	1.76389	0.0344	3.08845	0.0346	5.50926	0.0346	7.32323
0.03473	1.76389	0.0346	3.07018	0.0348	5.46296	0.0348	7.22854
0.03493	1.80556	0.0348	3.07018	0.035	5.50926	0.035	7.32323
0.03513	1.77778	0.035	3.08845	0.0352	5.55556	0.0352	7.3548
0.03533	1.77778	0.0352	3.0519	0.0354	5.48611	0.0354	7.38636
0.03553	1.76389	0.0354	3.08845	0.0356	5.50926	0.0356	7.3548
0.03573	1.75	0.0356	3.0519	0.0358	5.5787	0.0358	7.32323
0.03593	1.79167	0.0358	3.125	0.036	5.53241	0.036	7.29167
0.03613	1.77778	0.036	3.10673	0.0362	5.55556	0.0362	7.3548
0.03633	1.81944	0.0362	3.125	0.0364	5.55556	0.0364	7.41793
0.03653	1.80556	0.0364	3.08845	0.0366	5.53241	0.0366	7.41793
0.03673	1.80556	0.0366	3.08845	0.0368	5.53241	0.0368	7.48106
0.03693	1.80556	0.0368	3.10673	0.037	5.55556	0.037	7.51263
0.03713	1.81944	0.037	3.14328	0.0372	5.55556	0.0372	7.38636
0.03733	1.81944	0.0372	3.125	0.0374	5.55556	0.0374	7.48106
0.03753	1.80556	0.0374	3.17983	0.0376	5.53241	0.0376	7.51263
0.03773	1.83333	0.0376	3.14328	0.0378	5.5787	0.0378	7.38636
0.03793	1.86111	0.0378	3.14328	0.038	5.60185	0.038	7.44949
0.03813	1.80556	0.038	3.10673	0.0382	5.5787	0.0382	7.60732
0.03833	1.81944	0.0382	3.10673	0.0384	5.6713	0.0384	7.54419
0.03853	1.77778	0.0384	3.125	0.0386	5.60185	0.0386	7.54419
0.03873	1.83333	0.0386	3.14328	0.0388	5.55556	0.0388	7.54419
0.03893	1.84722	0.0388	3.17983	0.039	5.69444	0.039	7.54419
0.03913	1.84722	0.039	3.16155	0.0392	5.5787	0.0392	7.57576
0.03933	1.84722	0.0392	3.125	0.0394	5.6713	0.0394	7.60732
0.03953	1.86111	0.0394	3.21638	0.0396	5.64815	0.0396	7.57576
0.03973	1.84722	0.0396	3.17983	0.0398	5.60185	0.0398	7.57576
0.03993	1.83333	0.0398	3.16155	0.04	5.60185	0.04	7.54419
0.04013	1.84722	0.04	3.14328	0.0402	5.69444	0.0402	7.67045
0.04033	1.86111	0.0402	3.1981	0.0404	5.69444	0.0404	7.54419
0.04053	1.83333	0.0404	3.25293	0.0406	5.6713	0.0406	7.57576
0.04073	1.875	0.0406	3.25293	0.0408	5.625	0.0408	7.67045
0.04093	1.86111	0.0408	3.23465	0.041	5.625	0.041	7.54419
0.04113	1.86111	0.041	3.23465	0.0412	5.71759	0.0412	7.63889
0.04133	1.84722	0.0412	3.21638	0.0414	5.6713	0.0414	7.63889
0.04153	1.84722	0.0414	3.17983	0.0416	5.625	0.0416	7.70202
0.04173	1.875	0.0416	3.23465	0.0418	5.64815	0.0418	7.70202
0.04193	1.88889	0.0418	3.2712	0.042	5.69444	0.042	7.67045
0.04213	1.88889	0.042	3.2712	0.0422	5.76389	0.0422	7.70202
0.04233	1.88889	0.0422	3.23465	0.0424	5.625	0.0424	7.70202
0.04253	1.875	0.0424	3.23465	0.0426	5.71759	0.0426	7.67045
0.04273	1.88889	0.0426	3.17983	0.0428	5.625	0.0428	7.63889
0.04293	1.875	0.0428	3.21638	0.043	5.71759	0.043	7.70202
0.04313	1.90278	0.043	3.17983	0.0432	5.69444	0.0432	7.73359
0.04333	1.875	0.0432	3.25293	0.0434	5.69444	0.0434	7.73359
0.04353	1.93056	0.0434	3.2712	0.0436	5.69444	0.0436	7.73359
0.04373	1.88889	0.0436	3.25293	0.0438	5.69444	0.0438	7.70202
0.04393	1.93056	0.0438	3.25293	0.044	5.71759	0.044	7.73359
0.04413	1.86111	0.044	3.23465	0.0442	5.76389	0.0442	7.70202
0.04433	1.875	0.0442	3.2712	0.0444	5.71759	0.0444	7.70202
0.04453	1.90278	0.0444	3.2712	0.0446	5.6713	0.0446	7.67045
0.04473	1.90278	0.0446	3.2712	0.0448	5.6713	0.0448	7.79672
0.04493	1.90278	0.0448	3.2712	0.045	5.74074	0.045	7.70202
0.04513	1.91667	0.045	3.28948	0.0452	5.71759	0.0452	7.82828
0.04533	1.93056	0.0452	3.30775	0.0454	5.71759	0.0454	7.73359
0.04553	1.91667	0.0454	3.25293	0.0456	5.76389	0.0456	7.73359
0.04573	1.93056	0.0456	3.28948	0.0458	5.76389	0.0458	7.82828
0.04593	1.91667	0.0458	3.28948	0.046	5.76389	0.046	7.76515
0.04613	1.93056	0.046	3.30775	0.0462	5.76389	0.0462	7.85985
0.04633	1.91667	0.0462	3.28948	0.0464	5.69444	0.0464	7.85985
0.04653	1.91667	0.0464	3.21638	0.0466	5.81019	0.0466	7.89141
0.04673	1.90278	0.0466	3.30775	0.0468	5.76389	0.0468	7.89141
0.04693	1.88889	0.0468	3.28948	0.047	5.78704	0.047	7.82828
0.04713	1.90278	0.047	3.28948	0.0472	5.78704	0.0472	7.85985
0.04733	1.93056	0.0472	3.32603	0.0474	5.76389	0.0474	7.76515
0.04753	1.91667	0.0474	3.2712	0.0476	5.78704	0.0476	7.82828
0.04773	1.91667	0.0476	3.28948	0.0478	5.78704	0.0478	7.89141
0.04793	1.93056	0.0478	3.30775	0.048	5.78704	0.048	7.79672
0.04813	1.93056	0.048	3.32603	0.0482	5.81019	0.0482	7.89141
0.04833	1.91667	0.0482	3.36258	0.0484	5.78704	0.0484	7.85985
0.04853	1.94444	0.0484	3.28948	0.0486	5.78704	0.0486	7.92298
0.04873	1.94444	0.0486	3.32603	0.0488	5.78704	0.0488	7.82828
0.04893	1.94444	0.0488	3.30775	0.049	5.83333	0.049	7.82828
0.04913	1.97222	0.049	3.36258	0.0492	5.81019	0.0492	7.82828
0.04933	1.93056	0.0492	3.28948	0.0494	5.85648	0.0494	7.95455
0.04953	1.98611	0.0494	3.3443	0.0496	5.83333	0.0496	7.85985
0.04973	1.97222	0.0496	3.28948	0.0498	5.83333	0.0498	7.89141
0.04993	1.93056	0.0498	3.30775	0.05	5.76389	0.05	7.89141
0.05013	1.97222	0.05	3.32603	0.0502	5.83333	0.0502	7.89141
0.05033	1.95833	0.0502	3.3443	0.0504	5.76389	0.0504	7.85985
0.05053	1.93056	0.0504	3.32603	0.0506	5.81019	0.0506	7.92298
0.05073	1.97222	0.0506	3.32603	0.0508	5.85648	0.0508	7.98611
0.05093	1.97222	0.0508	3.32603	0.051	5.83333	0.051	7.92298
0.05113	1.95833	0.051	3.3443	0.0512	5.87963	0.0512	7.82828
0.05133	1.95833	0.0512	3.30775	0.0514	5.85648	0.0514	7.95455
0.05153	1.97222	0.0514	3.39913	0.0516	5.83333	0.0516	7.89141
0.05173	2.02778	0.0516	3.3443	0.0518	5.92593	0.0518	7.92298
0.05193	1.98611	0.0518	3.36258	0.052	5.81019	0.052	7.89141
0.05213	2	0.052	3.38085	0.0522	5.83333	0.0522	7.89141
0.05233	1.98611	0.0522	3.38085	0.0524	5.85648	0.0524	7.85985
0.05253	1.98611	0.0524	3.38085	0.0526	5.83333	0.0526	8.01768
0.05273	1.98611	0.0526	3.36258	0.0528	5.85648	0.0528	7.95455
0.05293	1.97222	0.0528	3.3443	0.053	5.81019	0.053	7.95455
0.05313	1.97222	0.053	3.38085	0.0532	5.87963	0.0532	7.95455
0.05333	1.97222	0.0532	3.36258	0.0534	5.92593	0.0534	8.04924
0.05353	2	0.0534	3.4174	0.0536	5.87963	0.0536	8.04924
0.05373	1.97222	0.0536	3.36258	0.0538	5.87963	0.0538	8.01768
0.05393	2.01389	0.0538	3.32603	0.054	5.87963	0.054	8.01768
0.05413	2.01389	0.054	3.36258	0.0542	5.87963	0.0542	8.08081
0.05433	2	0.0542	3.39913	0.0544	5.87963	0.0544	7.98611
0.05453	1.98611	0.0544	3.38085	0.0546	5.90278	0.0546	8.01768
0.05473	2	0.0546	3.39913	0.0548	5.94907	0.0548	8.01768
0.05493	2.01389	0.0548	3.38085	0.055	5.90278	0.055	8.08081
0.05513	1.97222	0.055	3.38085	0.0552	5.85648	0.0552	8.04924
0.05533	2.02778	0.0552	3.4174	0.0554	5.94907	0.0554	7.98611
0.05553	2.05556	0.0554	3.39913	0.0556	5.90278	0.0556	8.01768
0.05573	2.01389	0.0556	3.36258	0.0558	5.94907	0.0558	7.98611
0.05593	2.01389	0.0558	3.36258	0.056	5.85648	0.056	8.08081
0.05613	2.02778	0.056	3.39913	0.0562	5.92593	0.0562	8.04924
0.05633	2	0.0562	3.38085	0.0564	5.94907	0.0564	8.08081
0.05653	2.02778	0.0564	3.45395	0.0566	5.90278	0.0566	8.04924
0.05673	2.01389	0.0566	3.39913	0.0568	5.97222	0.0568	8.11237
0.05693	2	0.0568	3.4174	0.057	5.92593	0.057	8.01768
0.05713	2.01389	0.057	3.38085	0.0572	5.90278	0.0572	8.04924
0.05733	2.04167	0.0572	3.4174	0.0574	5.94907	0.0574	8.04924
0.05753	2.02778	0.0574	3.39913	0.0576	5.92593	0.0576	8.08081
0.05773	2.04167	0.0576	3.39913	0.0578	5.90278	0.0578	8.14394
0.05793	2.04167	0.0578	3.43568	0.058	5.90278	0.058	7.98611
0.05813	2.02778	0.058	3.39913	0.0582	5.94907	0.0582	8.08081
0.05833	2.06944	0.0582	3.39913	0.0584	5.94907	0.0584	8.04924
0.05853	2.04167	0.0584	3.39913	0.0586	5.97222	0.0586	8.11237
0.05873	2.01389	0.0586	3.4174	0.0588	5.92593	0.0588	8.11237
0.05893	2.04167	0.0588	3.45395	0.059	5.90278	0.059	8.08081
0.05913	2.02778	0.059	3.4174	0.0592	5.97222	0.0592	8.17551
0.05933	2.04167	0.0592	3.43568	0.0594	5.94907	0.0594	8.08081
0.05953	2	0.0594	3.45395	0.0596	5.94907	0.0596	8.01768
0.05973	2.04167	0.0596	3.47223	0.0598	5.94907	0.0598	8.04924
0.05993	2.02778	0.0598	3.43568	0.06	5.97222	0.06	8.14394
0.06013	2.01389	0.06	3.38085	0.0602	6.01852	0.0602	8.11237
0.06033	2.04167	0.0602	3.47223	0.0604	5.99537	0.0604	8.17551
0.06053	2.02778	0.0604	3.45395	0.0606	5.94907	0.0606	8.14394
0.06073	2.05556	0.0606	3.43568	0.0608	6.01852	0.0608	8.14394
0.06093	2.04167	0.0608	3.4174	0.061	5.90278	0.061	8.11237
0.06113	2.02778	0.061	3.47223	0.0612	5.99537	0.0612	8.08081
0.06133	2.04167	0.0612	3.4905	0.0614	5.99537	0.0614	8.04924
0.06153	2.06944	0.0614	3.4174	0.0616	6.01852	0.0616	8.11237
0.06173	2.06944	0.0616	3.4174	0.0618	5.99537	0.0618	8.11237
0.06193	2.05556	0.0618	3.45395	0.062	5.97222	0.062	8.11237
0.06213	2.05556	0.062	3.4905	0.0622	6.06481	0.0622	8.23864
0.06233	2.09722	0.0622	3.4174	0.0624	6.13426	0.0624	8.08081
0.06253	2.02778	0.0624	3.4174	0.0626	5.99537	0.0626	8.20707
0.06273	2.06944	0.0626	3.43568	0.0628	5.94907	0.0628	8.20707
0.06293	2.05556	0.0628	3.45395	0.063	6.06481	0.063	8.23864
0.06313	2.08333	0.063	3.45395	0.0632	6.04167	0.0632	8.14394
0.06333	2.01389	0.0632	3.47223	0.0634	6.01852	0.0634	8.11237
0.06353	2.04167	0.0634	3.4905	0.0636	6.01852	0.0636	8.11237
0.06373	2.09722	0.0636	3.4905	0.0638	6.08796	0.0638	8.17551
0.06393	2.05556	0.0638	3.39913	0.064	5.99537	0.064	8.11237
0.06413	2.04167	0.064	3.47223	0.0642	5.99537	0.0642	8.11237
0.06433	2.06944	0.0642	3.4905	0.0644	5.97222	0.0644	8.17551
0.06453	2.04167	0.0644	3.45395	0.0646	6.08796	0.0646	8.20707
0.06473	2.04167	0.0646	3.54533	0.0648	5.99537	0.0648	8.14394
0.06493	2.05556	0.0648	3.47223	0.065	6.06481	0.065	8.23864
0.06513	2.04167	0.065	3.47223	0.0652	6.04167	0.0652	8.20707
0.06533	2.09722	0.0652	3.45395	0.0654	6.06481	0.0654	8.23864
0.06553	2.11111	0.0654	3.4905	0.0656	5.99537	0.0656	8.17551
0.06573	2.11111	0.0656	3.4905	0.0658	5.97222	0.0658	8.20707
0.06593	2.06944	0.0658	3.50878	0.066	6.06481	0.066	8.33333
0.06613	2.04167	0.066	3.50878	0.0662	5.99537	0.0662	8.20707
0.06633	2.06944	0.0662	3.50878	0.0664	6.06481	0.0664	8.17551
0.06653	2.08333	0.0664	3.4905	0.0666	6.11111	0.0666	8.23864
0.06673	2.08333	0.0666	3.4905	0.0668	6.04167	0.0668	8.20707
0.06693	2.06944	0.0668	3.54533	0.067	6.08796	0.067	8.30177
0.06713	2.08333	0.067	3.4905	0.0672	5.99537	0.0672	8.30177
0.06733	2.09722	0.0672	3.4905	0.0674	6.01852	0.0674	8.20707
0.06753	2.09722	0.0674	3.54533	0.0676	6.01852	0.0676	8.20707
0.06773	2.11111	0.0676	3.54533	0.0678	6.04167	0.0678	8.2702
0.06793	2.05556	0.0678	3.50878	0.068	6.01852	0.068	8.23864
0.06813	2.08333	0.068	3.47223	0.0682	6.13426	0.0682	8.23864
0.06833	2.08333	0.0682	3.47223	0.0684	6.06481	0.0684	8.20707
0.06853	2.09722	0.0684	3.4905	0.0686	6.06481	0.0686	8.2702
0.06873	2.125	0.0686	3.4905	0.0688	6.04167	0.0688	8.30177
0.06893	2.11111	0.0688	3.47223	0.069	6.08796	0.069	8.20707
0.06913	2.08333	0.069	3.47223	0.0692	6.08796	0.0692	8.30177
0.06933	2.11111	0.0692	3.4905	0.0694	6.06481	0.0694	8.17551
0.06953	2.08333	0.0694	3.52705	0.0696	6.06481	0.0696	8.30177
0.06973	2.09722	0.0696	3.4905	0.0698	6.08796	0.0698	8.30177
0.06993	2.09722	0.0698	3.52705	0.07	6.11111	0.07	8.20707
0.07013	2.08333	0.07	3.52705	0.0702	6.04167	0.0702	8.2702
0.07033	2.08333	0.0702	3.52705	0.0704	6.13426	0.0704	8.30177
0.07053	2.06944	0.0704	3.52705	0.0706	6.04167	0.0706	8.2702
0.07073	2.09722	0.0706	3.52705	0.0708	6.2037	0.0708	8.23864
0.07093	2.11111	0.0708	3.52705	0.071	6.11111	0.071	8.20707
0.07113	2.09722	0.071	3.50878	0.0712	6.13426	0.0712	8.2702
0.07133	2.125	0.0712	3.47223	0.0714	6.11111	0.0714	8.2702
0.07153	2.08333	0.0714	3.47223	0.0716	6.04167	0.0716	8.17551
0.07173	2.09722	0.0716	3.52705	0.0718	6.08796	0.0718	8.17551
0.07193	2.11111	0.0718	3.47223	0.072	6.08796	0.072	8.2702
0.07213	2.11111	0.072	3.47223	0.0722	6.06481	0.0722	8.33333
0.07233	2.11111	0.0722	3.4905	0.0724	6.15741	0.0724	8.23864
0.07253	2.09722	0.0724	3.52705	0.0726	6.11111	0.0726	8.3649
0.07273	2.09722	0.0726	3.4905	0.0728	6.06481	0.0728	8.30177
0.07293	2.06944	0.0728	3.54533	0.073	6.11111	0.073	8.30177
0.07313	2.11111	0.073	3.52705	0.0732	6.13426	0.0732	8.30177
0.07333	2.06944	0.0732	3.54533	0.0734	6.08796	0.0734	8.17551
0.07353	2.125	0.0734	3.4905	0.0736	6.08796	0.0736	8.20707
0.07373	2.11111	0.0736	3.4174	0.0738	6.06481	0.0738	8.3649
0.07393	2.11111	0.0738	3.52705	0.074	6.11111	0.074	8.33333
0.07413	2.11111	0.074	3.50878	0.0742	6.11111	0.0742	8.3649
0.07433	2.11111	0.0742	3.52705	0.0744	6.06481	0.0744	8.17551
0.07453	2.13889	0.0744	3.54533	0.0746	6.06481	0.0746	8.39646
0.07473	2.11111	0.0746	3.4905	0.0748	6.08796	0.0748	8.30177
0.07493	2.11111	0.0748	3.54533	0.075	6.11111	0.075	8.33333
0.07513	2.09722	0.075	3.54533	0.0752	6.08796	0.0752	8.33333
0.07533	2.09722	0.0752	3.54533	0.0754	6.06481	0.0754	8.2702
0.07553	2.09722	0.0754	3.58188	0.0756	6.11111	0.0756	8.30177
0.07573	2.11111	0.0756	3.4905	0.0758	6.13426	0.0758	8.30177
0.07593	2.11111	0.0758	3.50878	0.076	6.08796	0.076	8.3649
0.07613	2.09722	0.076	3.5636	0.0762	6.04167	0.0762	8.33333
0.07633	2.125	0.0762	3.5636	0.0764	6.04167	0.0764	8.20707
0.07653	2.11111	0.0764	3.52705	0.0766	6.08796	0.0766	8.30177
0.07673	2.09722	0.0766	3.54533	0.0768	6.08796	0.0768	8.39646
0.07693	2.13889	0.0768	3.60015	0.077	6.13426	0.077	8.33333
0.07713	2.125	0.077	3.5636	0.0772	6.11111	0.0772	8.30177
0.07733	2.09722	0.0772	3.5636	0.0774	6.06481	0.0774	8.23864
0.07753	2.125	0.0774	3.52705	0.0776	6.11111	0.0776	8.33333
0.07773	2.13889	0.0776	3.52705	0.0778	6.15741	0.0778	8.30177
0.07793	2.125	0.0778	3.5636	0.078	6.13426	0.078	8.3649
0.07813	2.13889	0.078	3.5636	0.0782	6.08796	0.0782	8.20707
0.07833	2.13889	0.0782	3.54533	0.0784	6.13426	0.0784	8.3649
0.07853	2.16667	0.0784	3.5636	0.0786	6.06481	0.0786	8.42803
0.07873	2.15278	0.0786	3.58188	0.0788	6.13426	0.0788	8.42803
0.07893	2.125	0.0788	3.58188	0.079	6.11111	0.079	8.2702
0.07913	2.15278	0.079	3.52705	0.0792	6.15741	0.0792	8.33333
0.07933	2.13889	0.0792	3.50878	0.0794	6.15741	0.0794	8.33333
0.07953	2.13889	0.0794	3.58188	0.0796	6.13426	0.0796	8.33333
0.07973	2.125	0.0796	3.54533	0.0798	6.08796	0.0798	8.33333
0.07993	2.125	0.0798	3.54533	0.08	6.15741	0.08	8.39646
0.08013	2.125	0.08	3.5636	0.0802	6.13426	0.0802	8.30177
0.08033	2.125	0.0802	3.5636	0.0804	6.13426	0.0804	8.3649
0.08053	2.18056	0.0804	3.5636	0.0806	6.13426	0.0806	8.52273
0.08073	2.13889	0.0806	3.50878	0.0808	6.13426	0.0808	8.3649
0.08093	2.125	0.0808	3.58188	0.081	6.08796	0.081	8.39646
0.08113	2.16667	0.081	3.52705	0.0812	6.08796	0.0812	8.39646
0.08133	2.16667	0.0812	3.5636	0.0814	6.11111	0.0814	8.4596
0.08153	2.125	0.0814	3.58188	0.0816	6.15741	0.0816	8.3649
0.08173	2.125	0.0816	3.58188	0.0818	6.18056	0.0818	8.42803
0.08193	2.125	0.0818	3.52705	0.082	6.15741	0.082	8.3649
0.08213	2.125	0.082	3.61842	0.0822	6.06481	0.0822	8.39646
0.08233	2.15278	0.0822	3.54533	0.0824	6.13426	0.0824	8.42803
0.08253	2.15278	0.0824	3.61842	0.0826	6.13426	0.0826	8.4596
0.08273	2.13889	0.0826	3.61842	0.0828	6.15741	0.0828	8.3649
0.08293	2.13889	0.0828	3.54533	0.083	6.11111	0.083	8.42803
0.08313	2.13889	0.083	3.58188	0.0832	6.15741	0.0832	8.42803
0.08333	2.13889	0.0832	3.58188	0.0834	6.18056	0.0834	8.3649
0.08353	2.15278	0.0834	3.60015	0.0836	6.15741	0.0836	8.42803
0.08373	2.16667	0.0836	3.54533	0.0838	6.18056	0.0838	8.3649
0.08393	2.15278	0.0838	3.58188	0.084	6.08796	0.084	8.3649
0.08413	2.15278	0.084	3.5636	0.0842	6.15741	0.0842	8.39646
0.08433	2.18056	0.0842	3.61842	0.0844	6.11111	0.0844	8.55429
0.08453	2.09722	0.0844	3.50878	0.0846	6.11111	0.0846	8.42803
0.08473	2.18056	0.0846	3.5636	0.0848	6.2037	0.0848	8.39646
0.08493	2.16667	0.0848	3.58188	0.085	6.15741	0.085	8.4596
0.08513	2.19444	0.085	3.60015	0.0852	6.13426	0.0852	8.4596
0.08533	2.15278	0.0852	3.5636	0.0854	6.13426	0.0854	8.42803
0.08553	2.13889	0.0854	3.58188	0.0856	6.18056	0.0856	8.4596
0.08573	2.13889	0.0856	3.61842	0.0858	6.11111	0.0858	8.4596
0.08593	2.20833	0.0858	3.5636	0.086	6.18056	0.086	8.49116
0.08613	2.13889	0.086	3.58188	0.0862	6.15741	0.0862	8.52273
0.08633	2.16667	0.0862	3.60015	0.0864	6.2037	0.0864	8.4596
0.08653	2.15278	0.0864	3.60015	0.0866	6.18056	0.0866	8.4596
0.08673	2.13889	0.0866	3.61842	0.0868	6.15741	0.0868	8.4596
0.08693	2.16667	0.0868	3.61842	0.087	6.08796	0.087	8.58586
0.08713	2.13889	0.087	3.61842	0.0872	6.13426	0.0872	8.4596
0.08733	2.13889	0.0872	3.60015	0.0874	6.2037	0.0874	8.4596
0.08753	2.13889	0.0874	3.60015	0.0876	6.2037	0.0876	8.4596
0.08773	2.16667	0.0876	3.58188	0.0878	6.08796	0.0878	8.58586
0.08793	2.15278	0.0878	3.61842	0.088	6.18056	0.088	8.4596
0.08813	2.15278	0.088	3.60015	0.0882	6.22685	0.0882	8.49116
0.08833	2.16667	0.0882	3.6367	0.0884	6.22685	0.0884	8.4596
0.08853	2.18056	0.0884	3.5636	0.0886	6.13426	0.0886	8.52273
0.08873	2.13889	0.0886	3.58188	0.0888	6.22685	0.0888	8.64899
0.08893	2.18056	0.0888	3.61842	0.089	6.18056	0.089	8.52273
0.08913	2.18056	0.089	3.6367	0.0892	6.2037	0.0892	8.52273
0.08933	2.18056	0.0892	3.5636	0.0894	6.13426	0.0894	8.49116
0.08953	2.125	0.0894	3.61842	0.0896	6.22685	0.0896	8.55429
0.08973	2.16667	0.0896	3.60015	0.0898	6.2037	0.0898	8.49116
0.08993	2.15278	0.0898	3.61842	0.09	6.2037	0.09	8.49116
0.09013	2.18056	0.09	3.6367	0.0902	6.13426	0.0902	8.39646
0.09033	2.18056	0.0902	3.5636	0.0904	6.22685	0.0904	8.52273
0.09053	2.16667	0.0904	3.61842	0.0906	6.18056	0.0906	8.4596
0.09073	2.18056	0.0906	3.60015	0.0908	6.2037	0.0908	8.55429
0.09093	2.16667	0.0908	3.58188	0.091	6.13426	0.091	8.52273
0.09113	2.19444	0.091	3.65497	0.0912	6.18056	0.0912	8.49116
0.09133	2.19444	0.0912	3.5636	0.0914	6.27315	0.0914	8.49116
0.09153	2.16667	0.0914	3.61842	0.0916	6.13426	0.0916	8.55429
0.09173	2.15278	0.0916	3.61842	0.0918	6.18056	0.0918	8.49116
0.09193	2.15278	0.0918	3.6367	0.092	6.18056	0.092	8.42803
0.09213	2.16667	0.092	3.6367	0.0922	6.22685	0.0922	8.42803
0.09233	2.15278	0.0922	3.6367	0.0924	6.25	0.0924	8.58586
0.09253	2.19444	0.0924	3.60015	0.0926	6.22685	0.0926	8.49116
0.09273	2.125	0.0926	3.61842	0.0928	6.22685	0.0928	8.68056
0.09293	2.20833	0.0928	3.61842	0.093	6.27315	0.093	8.49116
0.09313	2.16667	0.093	3.58188	0.0932	6.2037	0.0932	8.49116
0.09333	2.18056	0.0932	3.6367	0.0934	6.2037	0.0934	8.52273
0.09353	2.13889	0.0934	3.58188	0.0936	6.22685	0.0936	8.52273
0.09373	2.13889	0.0936	3.61842	0.0938	6.2037	0.0938	8.58586
0.09393	2.19444	0.0938	3.61842	0.094	6.27315	0.094	8.55429
0.09413	2.19444	0.094	3.61842	0.0942	6.25	0.0942	8.52273
0.09433	2.18056	0.0942	3.61842	0.0944	6.2037	0.0944	8.4596
0.09453	2.19444	0.0944	3.6367	0.0946	6.27315	0.0946	8.52273
0.09473	2.19444	0.0946	3.60015	0.0948	6.2037	0.0948	8.49116
0.09493	2.16667	0.0948	3.61842	0.095	6.27315	0.095	8.55429
0.09513	2.18056	0.095	3.60015	0.0952	6.13426	0.0952	8.55429
0.09533	2.16667	0.0952	3.6367	0.0954	6.2037	0.0954	8.58586
0.09553	2.18056	0.0954	3.65497	0.0956	6.15741	0.0956	8.42803
0.09573	2.18056	0.0956	3.61842	0.0958	6.25	0.0958	8.55429
0.09593	2.20833	0.0958	3.61842	0.096	6.27315	0.096	8.55429
0.09613	2.20833	0.096	3.6367	0.0962	6.25	0.0962	8.55429
0.09633	2.19444	0.0962	3.65497	0.0964	6.25	0.0964	8.58586
0.09653	2.19444	0.0964	3.60015	0.0966	6.2963	0.0966	8.61742
0.09673	2.18056	0.0966	3.61842	0.0968	6.25	0.0968	8.61742
0.09693	2.19444	0.0968	3.61842	0.097	6.25	0.097	8.4596
0.09713	2.19444	0.097	3.6367	0.0972	6.27315	0.0972	8.64899
0.09733	2.18056	0.0972	3.6367	0.0974	6.08796	0.0974	8.49116
0.09753	2.18056	0.0974	3.61842	0.0976	6.18056	0.0976	8.55429
0.09773	2.16667	0.0976	3.65497	0.0978	6.25	0.0978	8.58586
0.09793	2.22222	0.0978	3.6367	0.098	6.25	0.098	8.61742
0.09813	2.16667	0.098	3.65497	0.0982	6.25	0.0982	8.58586
0.09833	2.20833	0.0982	3.69152	0.0984	6.18056	0.0984	8.58586
0.09853	2.23611	0.0984	3.67325	0.0986	6.22685	0.0986	8.55429
0.09873	2.19444	0.0986	3.69152	0.0988	6.15741	0.0988	8.55429
0.09893	2.22222	0.0988	3.60015	0.099	6.2037	0.099	8.58586
0.09913	2.20833	0.099	3.61842	0.0992	6.27315	0.0992	8.52273
0.09933	2.20833	0.0992	3.61842	0.0994	6.27315	0.0994	8.58586
0.09953	2.19444	0.0994	3.6367	0.0996	6.27315	0.0996	8.55429
0.09973	2.22222	0.0996	3.61842	0.0998	6.27315	0.0998	8.58586
0.09993	2.19444	0.0998	3.67325	0.1	6.27315	0.1	8.61742
0.10013	2.19444	0.1	3.61842	0.1002	6.27315	0.1002	8.58586
0.10033	2.19444	0.1002	3.65497	0.1004	6.27315	0.1004	8.52273
0.10053	2.18056	0.1004	3.65497	0.1006	6.2037	0.1006	8.61742
0.10073	2.19444	0.1006	3.60015	0.1008	6.27315	0.1008	8.58586
0.10093	2.19444	0.1008	3.65497	0.101	6.27315	0.101	8.64899
0.10113	2.19444	0.101	3.61842	0.1012	6.27315	0.1012	8.52273
0.10133	2.20833	0.1012	3.67325	0.1014	6.2963	0.1014	8.55429
0.10153	2.16667	0.1014	3.6367	0.1016	6.25	0.1016	8.58586
0.10173	2.23611	0.1016	3.61842	0.1018	6.25	0.1018	8.58586
0.10193	2.20833	0.1018	3.65497	0.102	6.25	0.102	8.58586
0.10213	2.18056	0.102	3.69152	0.1022	6.27315	0.1022	8.61742
0.10233	2.15278	0.1022	3.67325	0.1024	6.2963	0.1024	8.52273
0.10253	2.16667	0.1024	3.67325	0.1026	6.2963	0.1026	8.55429
0.10273	2.19444	0.1026	3.65497	0.1028	6.27315	0.1028	8.58586
0.10293	2.26389	0.1028	3.65497	0.103	6.2963	0.103	8.52273
0.10313	2.20833	0.103	3.7098	0.1032	6.25	0.1032	8.61742
0.10333	2.16667	0.1032	3.67325	0.1034	6.25	0.1034	8.61742
0.10353	2.19444	0.1034	3.61842	0.1036	6.2963	0.1036	8.58586
0.10373	2.20833	0.1036	3.6367	0.1038	6.25	0.1038	8.68056
0.10393	2.20833	0.1038	3.61842	0.104	6.31944	0.104	8.58586
0.10413	2.20833	0.104	3.67325	0.1042	6.25	0.1042	8.61742
0.10433	2.20833	0.1042	3.67325	0.1044	6.25	0.1044	8.58586
0.10453	2.19444	0.1044	3.60015	0.1046	6.27315	0.1046	8.58586
0.10473	2.18056	0.1046	3.60015	0.1048	6.27315	0.1048	8.64899
0.10493	2.18056	0.1048	3.61842	0.105	6.31944	0.105	8.58586
0.10513	2.20833	0.105	3.69152	0.1052	6.31944	0.1052	8.58586
0.10533	2.22222	0.1052	3.69152	0.1054	6.27315	0.1054	8.61742
0.10553	2.16667	0.1054	3.69152	0.1056	6.2963	0.1056	8.61742
0.10573	2.23611	0.1056	3.58188	0.1058	6.27315	0.1058	8.58586
0.10593	2.20833	0.1058	3.61842	0.106	6.25	0.106	8.68056
0.10613	2.19444	0.106	3.74635	0.1062	6.25	0.1062	8.52273
0.10633	2.22222	0.1062	3.67325	0.1064	6.27315	0.1064	8.58586
0.10653	2.25	0.1064	3.65497	0.1066	6.25	0.1066	8.68056
0.10673	2.20833	0.1066	3.65497	0.1068	6.22685	0.1068	8.64899
0.10693	2.19444	0.1068	3.69152	0.107	6.18056	0.107	8.58586
0.10713	2.18056	0.107	3.60015	0.1072	6.31944	0.1072	8.61742
0.10733	2.22222	0.1072	3.6367	0.1074	6.38889	0.1074	8.61742
0.10753	2.23611	0.1074	3.6367	0.1076	6.25	0.1076	8.61742
0.10773	2.22222	0.1076	3.65497	0.1078	6.25	0.1078	8.64899
0.10793	2.20833	0.1078	3.7098	0.108	6.2963	0.108	8.61742
0.10813	2.19444	0.108	3.6367	0.1082	6.27315	0.1082	8.68056
0.10833	2.22222	0.1082	3.7098	0.1084	6.2963	0.1084	8.64899
0.10853	2.18056	0.1084	3.65497	0.1086	6.2963	0.1086	8.61742
0.10873	2.20833	0.1086	3.69152	0.1088	6.22685	0.1088	8.71212
0.10893	2.18056	0.1088	3.6367	0.109	6.36574	0.109	8.58586
0.10913	2.22222	0.109	3.69152	0.1092	6.38889	0.1092	8.68056
0.10933	2.22222	0.1092	3.69152	0.1094	6.22685	0.1094	8.68056
0.10953	2.22222	0.1094	3.67325	0.1096	6.2963	0.1096	8.58586
0.10973	2.23611	0.1096	3.65497	0.1098	6.27315	0.1098	8.68056
0.10993	2.19444	0.1098	3.7098	0.11	6.2037	0.11	8.64899
0.11013	2.18056	0.11	3.61842	0.1102	6.34259	0.1102	8.61742
0.11033	2.20833	0.1102	3.6367	0.1104	6.2963	0.1104	8.64899
0.11053	2.23611	0.1104	3.65497	0.1106	6.25	0.1106	8.68056
0.11073	2.18056	0.1106	3.69152	0.1108	6.27315	0.1108	8.61742
0.11093	2.23611	0.1108	3.69152	0.111	6.27315	0.111	8.64899
0.11113	2.18056	0.111	3.72807	0.1112	6.27315	0.1112	8.64899
0.11133	2.22222	0.1112	3.67325	0.1114	6.38889	0.1114	8.58586
0.11153	2.23611	0.1114	3.69152	0.1116	6.22685	0.1116	8.68056
0.11173	2.23611	0.1116	3.69152	0.1118	6.34259	0.1118	8.58586
0.11193	2.22222	0.1118	3.65497	0.112	6.2963	0.112	8.64899
0.11213	2.19444	0.112	3.65497	0.1122	6.38889	0.1122	8.64899
0.11233	2.22222	0.1122	3.65497	0.1124	6.2963	0.1124	8.68056
0.11253	2.22222	0.1124	3.7098	0.1126	6.2963	0.1126	8.61742
0.11273	2.22222	0.1126	3.69152	0.1128	6.31944	0.1128	8.64899
0.11293	2.22222	0.1128	3.65497	0.113	6.34259	0.113	8.68056
0.11313	2.20833	0.113	3.6367	0.1132	6.38889	0.1132	8.61742
0.11333	2.20833	0.1132	3.69152	0.1134	6.25	0.1134	8.71212
0.11353	2.26389	0.1134	3.65497	0.1136	6.31944	0.1136	8.74369
0.11373	2.27778	0.1136	3.67325	0.1138	6.31944	0.1138	8.68056
0.11393	2.23611	0.1138	3.67325	0.114	6.34259	0.114	8.68056
0.11413	2.19444	0.114	3.69152	0.1142	6.27315	0.1142	8.68056
0.11433	2.23611	0.1142	3.67325	0.1144	6.38889	0.1144	8.61742
0.11453	2.23611	0.1144	3.65497	0.1146	6.38889	0.1146	8.71212
0.11473	2.19444	0.1146	3.67325	0.1148	6.22685	0.1148	8.71212
0.11493	2.22222	0.1148	3.74635	0.115	6.31944	0.115	8.68056
0.11513	2.23611	0.115	3.65497	0.1152	6.41204	0.1152	8.64899
0.11533	2.22222	0.1152	3.65497	0.1154	6.27315	0.1154	8.61742
0.11553	2.20833	0.1154	3.58188	0.1156	6.36574	0.1156	8.71212
0.11573	2.22222	0.1156	3.69152	0.1158	6.2963	0.1158	8.68056
0.11593	2.22222	0.1158	3.69152	0.116	6.34259	0.116	8.64899
0.11613	2.18056	0.116	3.7098	0.1162	6.34259	0.1162	8.64899
0.11633	2.22222	0.1162	3.69152	0.1164	6.36574	0.1164	8.64899
0.11653	2.23611	0.1164	3.65497	0.1166	6.36574	0.1166	8.71212
0.11673	2.18056	0.1166	3.69152	0.1168	6.36574	0.1168	8.71212
0.11693	2.20833	0.1168	3.6367	0.117	6.36574	0.117	8.64899
0.11713	2.20833	0.117	3.65497	0.1172	6.27315	0.1172	8.58586
0.11733	2.23611	0.1172	3.69152	0.1174	6.25	0.1174	8.77525
0.11753	2.23611	0.1174	3.67325	0.1176	6.2963	0.1176	8.71212
0.11773	2.25	0.1176	3.65497	0.1178	6.34259	0.1178	8.68056
0.11793	2.22222	0.1178	3.69152	0.118	6.43519	0.118	8.68056
0.11813	2.25	0.118	3.72807	0.1182	6.31944	0.1182	8.71212
0.11833	2.22222	0.1182	3.6367	0.1184	6.48148	0.1184	8.71212
0.11853	2.23611	0.1184	3.61842	0.1186	6.38889	0.1186	8.68056
0.11873	2.23611	0.1186	3.65497	0.1188	6.41204	0.1188	8.71212
0.11893	2.20833	0.1188	3.69152	0.119	6.38889	0.119	8.64899
0.11913	2.23611	0.119	3.65497	0.1192	6.36574	0.1192	8.68056
0.11933	2.23611	0.1192	3.65497	0.1194	6.31944	0.1194	8.77525
0.11953	2.22222	0.1194	3.7098	0.1196	6.36574	0.1196	8.64899
0.11973	2.25	0.1196	3.67325	0.1198	6.38889	0.1198	8.71212
0.11993	2.23611	0.1198	3.7098	0.12	6.36574	0.12	8.74369
0.12013	2.23611	0.12	3.6367	0.1202	6.36574	0.1202	8.77525
0.12033	2.26389	0.1202	3.69152	0.1204	6.41204	0.1204	8.71212
0.12053	2.22222	0.1204	3.69152	0.1206	6.34259	0.1206	8.61742
0.12073	2.22222	0.1206	3.69152	0.1208	6.31944	0.1208	8.77525
0.12093	2.26389	0.1208	3.72807	0.121	6.38889	0.121	8.71212
0.12113	2.20833	0.121	3.69152	0.1212	6.36574	0.1212	8.71212
0.12133	2.23611	0.1212	3.67325	0.1214	6.34259	0.1214	8.71212
0.12153	2.22222	0.1214	3.67325	0.1216	6.34259	0.1216	8.74369
0.12173	2.20833	0.1216	3.6367	0.1218	6.38889	0.1218	8.77525
0.12193	2.25	0.1218	3.72807	0.122	6.34259	0.122	8.74369
0.12213	2.27778	0.122	3.65497	0.1222	6.31944	0.1222	8.71212
0.12233	2.27778	0.1222	3.69152	0.1224	6.41204	0.1224	8.74369
0.12253	2.25	0.1224	3.65497	0.1226	6.36574	0.1226	8.74369
0.12273	2.26389	0.1226	3.67325	0.1228	6.41204	0.1228	8.71212
0.12293	2.25	0.1228	3.7098	0.123	6.41204	0.123	8.80682
0.12313	2.23611	0.123	3.7098	0.1232	6.34259	0.1232	8.74369
0.12333	2.23611	0.1232	3.72807	0.1234	6.43519	0.1234	8.71212
0.12353	2.25	0.1234	3.72807	0.1236	6.25	0.1236	8.64899
0.12373	2.27778	0.1236	3.69152	0.1238	6.34259	0.1238	8.74369
0.12393	2.25	0.1238	3.7098	0.124	6.38889	0.124	8.68056
0.12413	2.25	0.124	3.72807	0.1242	6.34259	0.1242	8.74369
0.12433	2.20833	0.1242	3.69152	0.1244	6.45833	0.1244	8.64899
0.12453	2.20833	0.1244	3.67325	0.1246	6.34259	0.1246	8.71212
0.12473	2.27778	0.1246	3.67325	0.1248	6.38889	0.1248	8.77525
0.12493	2.26389	0.1248	3.7098	0.125	6.41204	0.125	8.74369
0.12513	2.22222	0.125	3.6367	0.1252	6.38889	0.1252	8.71212
0.12533	2.25	0.1252	3.67325	0.1254	6.38889	0.1254	8.77525
0.12553	2.26389	0.1254	3.7098	0.1256	6.34259	0.1256	8.68056
0.12573	2.26389	0.1256	3.72807	0.1258	6.36574	0.1258	8.74369
0.12593	2.22222	0.1258	3.67325	0.126	6.36574	0.126	8.74369
0.12613	2.22222	0.126	3.74635	0.1262	6.41204	0.1262	8.71212
0.12633	2.23611	0.1262	3.74635	0.1264	6.36574	0.1264	8.74369
0.12653	2.25	0.1264	3.65497	0.1266	6.38889	0.1266	8.74369
0.12673	2.19444	0.1266	3.74635	0.1268	6.41204	0.1268	8.71212
0.12693	2.20833	0.1268	3.65497	0.127	6.38889	0.127	8.68056
0.12713	2.29167	0.127	3.7098	0.1272	6.41204	0.1272	8.77525
0.12733	2.27778	0.1272	3.7098	0.1274	6.43519	0.1274	8.77525
0.12753	2.26389	0.1274	3.7098	0.1276	6.34259	0.1276	8.74369
0.12773	2.20833	0.1276	3.7098	0.1278	6.36574	0.1278	8.74369
0.12793	2.26389	0.1278	3.72807	0.128	6.41204	0.128	8.74369
0.12813	2.23611	0.128	3.69152	0.1282	6.34259	0.1282	8.80682
0.12833	2.25	0.1282	3.74635	0.1284	6.41204	0.1284	8.80682
0.12853	2.26389	0.1284	3.7098	0.1286	6.38889	0.1286	8.80682
0.12873	2.25	0.1286	3.7098	0.1288	6.43519	0.1288	8.71212
0.12893	2.26389	0.1288	3.7098	0.129	6.36574	0.129	8.68056
0.12913	2.26389	0.129	3.6367	0.1292	6.45833	0.1292	8.71212
0.12933	2.25	0.1292	3.74635	0.1294	6.43519	0.1294	8.71212
0.12953	2.22222	0.1294	3.80117	0.1296	6.41204	0.1296	8.80682
0.12973	2.26389	0.1296	3.65497	0.1298	6.38889	0.1298	8.71212
0.12993	2.25	0.1298	3.69152	0.13	6.41204	0.13	8.68056
0.13013	2.22222	0.13	3.74635	0.1302	6.43519	0.1302	8.83838
0.13033	2.29167	0.1302	3.67325	0.1304	6.43519	0.1304	8.77525
0.13053	2.29167	0.1304	3.69152	0.1306	6.45833	0.1306	8.74369
0.13073	2.25	0.1306	3.7098	0.1308	6.43519	0.1308	8.83838
0.13093	2.25	0.1308	3.72807	0.131	6.43519	0.131	8.80682
0.13113	2.25	0.131	3.74635	0.1312	6.48148	0.1312	8.86995
0.13133	2.26389	0.1312	3.72807	0.1314	6.48148	0.1314	8.86995
0.13153	2.27778	0.1314	3.69152	0.1316	6.48148	0.1316	8.80682
0.13173	2.25	0.1316	3.69152	0.1318	6.41204	0.1318	8.71212
0.13193	2.27778	0.1318	3.69152	0.132	6.48148	0.132	8.77525
0.13213	2.26389	0.132	3.69152	0.1322	6.43519	0.1322	8.74369
0.13233	2.31944	0.1322	3.74635	0.1324	6.45833	0.1324	8.86995
0.13253	2.23611	0.1324	3.7829	0.1326	6.36574	0.1326	8.77525
0.13273	2.27778	0.1326	3.65497	0.1328	6.45833	0.1328	8.74369
0.13293	2.27778	0.1328	3.6367	0.133	6.50463	0.133	8.77525
0.13313	2.27778	0.133	3.65497	0.1332	6.45833	0.1332	8.80682
0.13333	2.27778	0.1332	3.72807	0.1334	6.38889	0.1334	8.86995
0.13353	2.25	0.1334	3.67325	0.1336	6.45833	0.1336	8.90152
0.13373	2.27778	0.1336	3.7098	0.1338	6.31944	0.1338	8.71212
0.13393	2.26389	0.1338	3.65497	0.134	6.48148	0.134	8.77525
0.13413	2.25	0.134	3.80117	0.1342	6.45833	0.1342	8.77525
0.13433	2.25	0.1342	3.76462	0.1344	6.41204	0.1344	8.77525
0.13453	2.25	0.1344	3.7098	0.1346	6.36574	0.1346	8.80682
0.13473	2.25	0.1346	3.65497	0.1348	6.48148	0.1348	8.77525
0.13493	2.26389	0.1348	3.7098	0.135	6.41204	0.135	8.80682
0.13513	2.27778	0.135	3.69152	0.1352	6.45833	0.1352	8.74369
0.13533	2.29167	0.1352	3.67325	0.1354	6.38889	0.1354	8.80682
0.13553	2.25	0.1354	3.74635	0.1356	6.36574	0.1356	8.77525
0.13573	2.26389	0.1356	3.7829	0.1358	6.45833	0.1358	8.74369
0.13593	2.29167	0.1358	3.7098	0.136	6.41204	0.136	8.74369
0.13613	2.25	0.136	3.74635	0.1362	6.34259	0.1362	8.77525
0.13633	2.25	0.1362	3.74635	0.1364	6.36574	0.1364	8.83838
0.13653	2.29167	0.1364	3.74635	0.1366	6.45833	0.1366	8.74369
0.13673	2.29167	0.1366	3.76462	0.1368	6.48148	0.1368	8.80682
0.13693	2.26389	0.1368	3.69152	0.137	6.48148	0.137	8.80682
0.13713	2.27778	0.137	3.76462	0.1372	6.34259	0.1372	8.83838
0.13733	2.27778	0.1372	3.7829	0.1374	6.48148	0.1374	8.74369
0.13753	2.27778	0.1374	3.74635	0.1376	6.48148	0.1376	8.74369
0.13773	2.27778	0.1376	3.76462	0.1378	6.43519	0.1378	8.80682
0.13793	2.27778	0.1378	3.76462	0.138	6.43519	0.138	8.83838
0.13813	2.29167	0.138	3.72807	0.1382	6.36574	0.1382	8.74369
0.13833	2.29167	0.1382	3.7098	0.1384	6.45833	0.1384	8.77525
0.13853	2.25	0.1384	3.7098	0.1386	6.41204	0.1386	8.77525
0.13873	2.29167	0.1386	3.72807	0.1388	6.45833	0.1388	8.77525
0.13893	2.31944	0.1388	3.7098	0.139	6.43519	0.139	8.77525
0.13913	2.30556	0.139	3.76462	0.1392	6.45833	0.1392	8.77525
0.13933	2.23611	0.1392	3.74635	0.1394	6.43519	0.1394	8.77525
0.13953	2.23611	0.1394	3.76462	0.1396	6.43519	0.1396	8.77525
0.13973	2.26389	0.1396	3.74635	0.1398	6.43519	0.1398	8.80682
0.13993	2.30556	0.1398	3.74635	0.14	6.41204	0.14	8.83838
0.14013	2.31944	0.14	3.72807	0.1402	6.43519	0.1402	8.77525
0.14033	2.25	0.1402	3.7098	0.1404	6.48148	0.1404	8.77525
0.14053	2.25	0.1404	3.80117	0.1406	6.45833	0.1406	8.74369
0.14073	2.29167	0.1406	3.7829	0.1408	6.45833	0.1408	8.83838
0.14093	2.30556	0.1408	3.7098	0.141	6.45833	0.141	8.80682
0.14113	2.33333	0.141	3.76462	0.1412	6.41204	0.1412	8.77525
0.14133	2.29167	0.1412	3.74635	0.1414	6.38889	0.1414	8.80682
0.14153	2.30556	0.1414	3.72807	0.1416	6.50463	0.1416	8.77525
0.14173	2.27778	0.1416	3.72807	0.1418	6.50463	0.1418	8.83838
0.14193	2.27778	0.1418	3.72807	0.142	6.45833	0.142	8.74369
0.14213	2.27778	0.142	3.7098	0.1422	6.48148	0.1422	8.83838
0.14233	2.23611	0.1422	3.74635	0.1424	6.43519	0.1424	8.80682
0.14253	2.31944	0.1424	3.7098	0.1426	6.43519	0.1426	8.77525
0.14273	2.30556	0.1426	3.76462	0.1428	6.38889	0.1428	8.80682
0.14293	2.29167	0.1428	3.81945	0.143	6.38889	0.143	8.80682
0.14313	2.30556	0.143	3.76462	0.1432	6.48148	0.1432	8.80682
0.14333	2.26389	0.1432	3.76462	0.1434	6.48148	0.1434	8.77525
0.14353	2.29167	0.1434	3.7829	0.1436	6.48148	0.1436	8.93308
0.14373	2.30556	0.1436	3.72807	0.1438	6.50463	0.1438	8.80682
0.14393	2.26389	0.1438	3.76462	0.144	6.45833	0.144	8.86995
0.14413	2.26389	0.144	3.74635	0.1442	6.41204	0.1442	8.80682
0.14433	2.31944	0.1442	3.76462	0.1444	6.45833	0.1444	8.80682
0.14453	2.29167	0.1444	3.72807	0.1446	6.50463	0.1446	8.80682
0.14473	2.30556	0.1446	3.74635	0.1448	6.45833	0.1448	8.74369
0.14493	2.29167	0.1448	3.80117	0.145	6.52778	0.145	8.77525
0.14513	2.31944	0.145	3.72807	0.1452	6.52778	0.1452	8.77525
0.14533	2.31944	0.1452	3.74635	0.1454	6.52778	0.1454	8.77525
0.14553	2.27778	0.1454	3.7829	0.1456	6.41204	0.1456	8.80682
0.14573	2.26389	0.1456	3.76462	0.1458	6.50463	0.1458	8.83838
0.14593	2.33333	0.1458	3.74635	0.146	6.45833	0.146	8.80682
0.14613	2.27778	0.146	3.74635	0.1462	6.50463	0.1462	8.83838
0.14633	2.27778	0.1462	3.74635	0.1464	6.50463	0.1464	8.86995
0.14653	2.31944	0.1464	3.72807	0.1466	6.45833	0.1466	8.86995
0.14673	2.33333	0.1466	3.7829	0.1468	6.50463	0.1468	8.90152
0.14693	2.30556	0.1468	3.72807	0.147	6.43519	0.147	8.83838
0.14713	2.30556	0.147	3.74635	0.1472	6.50463	0.1472	8.83838
0.14733	2.27778	0.1472	3.7829	0.1474	6.48148	0.1474	8.83838
0.14753	2.31944	0.1474	3.81945	0.1476	6.45833	0.1476	8.83838
0.14773	2.30556	0.1476	3.72807	0.1478	6.55093	0.1478	8.83838
0.14793	2.30556	0.1478	3.76462	0.148	6.48148	0.148	8.83838
0.14813	2.27778	0.148	3.72807	0.1482	6.41204	0.1482	8.77525
0.14833	2.31944	0.1482	3.74635	0.1484	6.45833	0.1484	8.90152
0.14853	2.30556	0.1484	3.76462	0.1486	6.50463	0.1486	8.77525
0.14873	2.26389	0.1486	3.74635	0.1488	6.48148	0.1488	8.86995
0.14893	2.29167	0.1488	3.74635	0.149	6.50463	0.149	8.83838
0.14913	2.27778	0.149	3.76462	0.1492	6.48148	0.1492	8.83838
0.14933	2.31944	0.1492	3.76462	0.1494	6.48148	0.1494	8.86995
0.14953	2.31944	0.1494	3.76462	0.1496	6.45833	0.1496	8.77525
0.14973	2.29167	0.1496	3.74635	0.1498	6.52778	0.1498	8.83838
0.14993	2.31944	0.1498	3.74635	0.15	6.55093	0.15	8.83838
0.15013	2.27778	0.15	3.74635	0.1502	6.50463	0.1502	8.93308
0.15033	2.33333	0.1502	3.80117	0.1504	6.43519	0.1504	8.86995
0.15053	2.31944	0.1504	3.72807	0.1506	6.45833	0.1506	8.86995
0.15073	2.30556	0.1506	3.74635	0.1508	6.55093	0.1508	8.86995
0.15093	2.29167	0.1508	3.72807	0.151	6.55093	0.151	8.80682
0.15113	2.31944	0.151	3.72807	0.1512	6.59722	0.1512	8.93308
0.15133	2.25	0.1512	3.74635	0.1514	6.50463	0.1514	8.80682
0.15153	2.29167	0.1514	3.7829	0.1516	6.52778	0.1516	8.83838
0.15173	2.30556	0.1516	3.7098	0.1518	6.36574	0.1518	8.90152
0.15193	2.27778	0.1518	3.76462	0.152	6.57407	0.152	8.86995
0.15213	2.31944	0.152	3.81945	0.1522	6.52778	0.1522	8.90152
0.15233	2.29167	0.1522	3.80117	0.1524	6.57407	0.1524	8.83838
0.15253	2.31944	0.1524	3.81945	0.1526	6.55093	0.1526	8.83838
0.15273	2.31944	0.1526	3.81945	0.1528	6.50463	0.1528	8.80682
0.15293	2.29167	0.1528	3.7829	0.153	6.50463	0.153	8.90152
0.15313	2.30556	0.153	3.76462	0.1532	6.48148	0.1532	8.90152
0.15333	2.33333	0.1532	3.80117	0.1534	6.41204	0.1534	8.90152
0.15353	2.27778	0.1534	3.83772	0.1536	6.52778	0.1536	8.86995
0.15373	2.29167	0.1536	3.81945	0.1538	6.52778	0.1538	8.93308
0.15393	2.26389	0.1538	3.76462	0.154	6.43519	0.154	8.80682
0.15413	2.30556	0.154	3.76462	0.1542	6.52778	0.1542	8.80682
0.15433	2.34722	0.1542	3.80117	0.1544	6.50463	0.1544	8.86995
0.15453	2.29167	0.1544	3.80117	0.1546	6.52778	0.1546	8.93308
0.15473	2.31944	0.1546	3.76462	0.1548	6.43519	0.1548	8.86995
0.15493	2.33333	0.1548	3.76462	0.155	6.50463	0.155	8.90152
0.15513	2.33333	0.155	3.80117	0.1552	6.59722	0.1552	8.90152
0.15533	2.34722	0.1552	3.7829	0.1554	6.52778	0.1554	8.93308
0.15553	2.36111	0.1554	3.83772	0.1556	6.55093	0.1556	8.86995
0.15573	2.30556	0.1556	3.80117	0.1558	6.52778	0.1558	8.90152
0.15593	2.33333	0.1558	3.81945	0.156	6.52778	0.156	8.90152
0.15613	2.30556	0.156	3.80117	0.1562	6.57407	0.1562	8.83838
0.15633	2.34722	0.1562	3.81945	0.1564	6.55093	0.1564	8.83838
0.15653	2.33333	0.1564	3.87427	0.1566	6.48148	0.1566	8.90152
0.15673	2.31944	0.1566	3.80117	0.1568	6.59722	0.1568	8.93308
0.15693	2.26389	0.1568	3.81945	0.157	6.48148	0.157	8.83838
0.15713	2.30556	0.157	3.76462	0.1572	6.59722	0.1572	8.80682
0.15733	2.30556	0.1572	3.80117	0.1574	6.57407	0.1574	8.80682
0.15753	2.34722	0.1574	3.81945	0.1576	6.59722	0.1576	8.86995
0.15773	2.31944	0.1576	3.80117	0.1578	6.52778	0.1578	8.86995
0.15793	2.31944	0.1578	3.83772	0.158	6.52778	0.158	8.93308
0.15813	2.31944	0.158	3.80117	0.1582	6.45833	0.1582	8.86995
0.15833	2.27778	0.1582	3.80117	0.1584	6.57407	0.1584	8.86995
0.15853	2.31944	0.1584	3.81945	0.1586	6.55093	0.1586	8.93308
0.15873	2.29167	0.1586	3.856	0.1588	6.52778	0.1588	8.80682
0.15893	2.26389	0.1588	3.87427	0.159	6.48148	0.159	8.93308
0.15913	2.31944	0.159	3.80117	0.1592	6.59722	0.1592	8.86995
0.15933	2.29167	0.1592	3.80117	0.1594	6.57407	0.1594	8.83838
0.15953	2.30556	0.1594	3.81945	0.1596	6.48148	0.1596	8.93308
0.15973	2.33333	0.1596	3.76462	0.1598	6.52778	0.1598	8.86995
0.15993	2.30556	0.1598	3.83772	0.16	6.59722	0.16	8.90152
0.16013	2.31944	0.16	3.7829	0.1602	6.55093	0.1602	8.86995
0.16033	2.36111	0.1602	3.81945	0.1604	6.50463	0.1604	8.93308
0.16053	2.31944	0.1604	3.81945	0.1606	6.55093	0.1606	8.93308
0.16073	2.33333	0.1606	3.7829	0.1608	6.48148	0.1608	8.93308
0.16093	2.29167	0.1608	3.80117	0.161	6.55093	0.161	8.90152
0.16113	2.33333	0.161	3.81945	0.1612	6.57407	0.1612	8.90152
0.16133	2.33333	0.1612	3.80117	0.1614	6.52778	0.1614	8.90152
0.16153	2.27778	0.1614	3.7829	0.1616	6.57407	0.1616	8.93308
0.16173	2.33333	0.1616	3.7829	0.1618	6.57407	0.1618	8.90152
0.16193	2.31944	0.1618	3.7829	0.162	6.64352	0.162	8.86995
0.16213	2.31944	0.162	3.80117	0.1622	6.59722	0.1622	8.93308
0.16233	2.30556	0.1622	3.80117	0.1624	6.57407	0.1624	8.93308
0.16253	2.34722	0.1624	3.80117	0.1626	6.59722	0.1626	8.99621
0.16273	2.29167	0.1626	3.83772	0.1628	6.55093	0.1628	8.96465
0.16293	2.31944	0.1628	3.87427	0.163	6.62037	0.163	8.86995
0.16313	2.31944	0.163	3.76462	0.1632	6.57407	0.1632	8.86995
0.16333	2.27778	0.1632	3.856	0.1634	6.57407	0.1634	8.86995
0.16353	2.36111	0.1634	3.87427	0.1636	6.59722	0.1636	8.99621
0.16373	2.34722	0.1636	3.89255	0.1638	6.62037	0.1638	8.90152
0.16393	2.29167	0.1638	3.83772	0.164	6.62037	0.164	8.96465
0.16413	2.33333	0.164	3.856	0.1642	6.62037	0.1642	8.90152
0.16433	2.31944	0.1642	3.856	0.1644	6.62037	0.1644	8.93308
0.16453	2.33333	0.1644	3.80117	0.1646	6.55093	0.1646	8.96465
0.16473	2.31944	0.1646	3.81945	0.1648	6.57407	0.1648	8.99621
0.16493	2.34722	0.1648	3.89255	0.165	6.57407	0.165	8.90152
0.16513	2.34722	0.165	3.7829	0.1652	6.55093	0.1652	8.90152
0.16533	2.31944	0.1652	3.83772	0.1654	6.59722	0.1654	8.93308
0.16553	2.31944	0.1654	3.83772	0.1656	6.59722	0.1656	8.90152
0.16573	2.33333	0.1656	3.83772	0.1658	6.55093	0.1658	9.05934
0.16593	2.34722	0.1658	3.83772	0.166	6.62037	0.166	8.93308
0.16613	2.34722	0.166	3.81945	0.1662	6.59722	0.1662	9.02778
0.16633	2.31944	0.1662	3.856	0.1664	6.64352	0.1664	8.90152
0.16653	2.33333	0.1664	3.83772	0.1666	6.57407	0.1666	8.93308
0.16673	2.33333	0.1666	3.81945	0.1668	6.62037	0.1668	8.93308
0.16693	2.34722	0.1668	3.856	0.167	6.59722	0.167	8.96465
0.16713	2.34722	0.167	3.83772	0.1672	6.64352	0.1672	8.99621
0.16733	2.31944	0.1672	3.83772	0.1674	6.57407	0.1674	8.99621
0.16753	2.31944	0.1674	3.87427	0.1676	6.64352	0.1676	8.99621
0.16773	2.34722	0.1676	3.81945	0.1678	6.59722	0.1678	8.96465
0.16793	2.30556	0.1678	3.856	0.168	6.62037	0.168	8.96465
0.16813	2.34722	0.168	3.80117	0.1682	6.59722	0.1682	8.90152
0.16833	2.31944	0.1682	3.80117	0.1684	6.62037	0.1684	8.96465
0.16853	2.33333	0.1684	3.83772	0.1686	6.59722	0.1686	9.02778
0.16873	2.36111	0.1686	3.856	0.1688	6.59722	0.1688	8.96465
0.16893	2.31944	0.1688	3.81945	0.169	6.62037	0.169	9.02778
0.16913	2.33333	0.169	3.89255	0.1692	6.59722	0.1692	8.93308
0.16933	2.34722	0.1692	3.856	0.1694	6.64352	0.1694	8.96465
0.16953	2.36111	0.1694	3.83772	0.1696	6.59722	0.1696	8.93308
0.16973	2.33333	0.1696	3.81945	0.1698	6.57407	0.1698	8.93308
0.16993	2.33333	0.1698	3.83772	0.17	6.64352	0.17	8.90152
0.17013	2.33333	0.17	3.91082	0.1702	6.64352	0.1702	8.83838
0.17033	2.36111	0.1702	3.83772	0.1704	6.66667	0.1704	8.86995
0.17053	2.36111	0.1704	3.81945	0.1706	6.64352	0.1706	8.93308
0.17073	2.36111	0.1706	3.81945	0.1708	6.64352	0.1708	8.96465
0.17093	2.31944	0.1708	3.87427	0.171	6.59722	0.171	8.90152
0.17113	2.30556	0.171	3.83772	0.1712	6.59722	0.1712	8.96465
0.17133	2.30556	0.1712	3.856	0.1714	6.64352	0.1714	8.99621
0.17153	2.36111	0.1714	3.83772	0.1716	6.66667	0.1716	8.93308
0.17173	2.36111	0.1716	3.83772	0.1718	6.59722	0.1718	8.96465
0.17193	2.38889	0.1718	3.81945	0.172	6.62037	0.172	8.90152
0.17213	2.375	0.172	3.856	0.1722	6.66667	0.1722	8.93308
0.17233	2.33333	0.1722	3.87427	0.1724	6.66667	0.1724	8.99621
0.17253	2.34722	0.1724	3.83772	0.1726	6.57407	0.1726	8.96465
0.17273	2.36111	0.1726	3.80117	0.1728	6.66667	0.1728	8.90152
0.17293	2.31944	0.1728	3.89255	0.173	6.66667	0.173	8.93308
0.17313	2.33333	0.173	3.89255	0.1732	6.64352	0.1732	8.90152
0.17333	2.36111	0.1732	3.856	0.1734	6.59722	0.1734	9.02778
0.17353	2.33333	0.1734	3.91082	0.1736	6.64352	0.1736	8.86995
0.17373	2.36111	0.1736	3.87427	0.1738	6.64352	0.1738	8.90152
0.17393	2.36111	0.1738	3.856	0.174	6.64352	0.174	8.93308
0.17413	2.30556	0.174	3.856	0.1742	6.62037	0.1742	8.93308
0.17433	2.31944	0.1742	3.89255	0.1744	6.64352	0.1744	8.93308
0.17453	2.31944	0.1744	3.81945	0.1746	6.66667	0.1746	8.96465
0.17473	2.33333	0.1746	3.87427	0.1748	6.64352	0.1748	8.96465
0.17493	2.34722	0.1748	3.87427	0.175	6.64352	0.175	8.99621
0.17513	2.31944	0.175	3.87427	0.1752	6.62037	0.1752	8.96465
0.17533	2.36111	0.1752	3.83772	0.1754	6.64352	0.1754	8.99621
0.17553	2.36111	0.1754	3.856	0.1756	6.71296	0.1756	8.96465
0.17573	2.38889	0.1756	3.856	0.1758	6.71296	0.1758	8.90152
0.17593	2.34722	0.1758	3.83772	0.176	6.64352	0.176	8.99621
0.17613	2.36111	0.176	3.856	0.1762	6.71296	0.1762	8.99621
0.17633	2.31944	0.1762	3.83772	0.1764	6.64352	0.1764	8.99621
0.17653	2.38889	0.1764	3.856	0.1766	6.64352	0.1766	8.96465
0.17673	2.375	0.1766	3.89255	0.1768	6.68981	0.1768	9.02778
0.17693	2.36111	0.1768	3.9291	0.177	6.64352	0.177	8.96465
0.17713	2.375	0.177	3.87427	0.1772	6.62037	0.1772	8.90152
0.17733	2.34722	0.1772	3.91082	0.1774	6.62037	0.1774	9.02778
0.17753	2.40278	0.1774	3.87427	0.1776	6.68981	0.1776	9.02778
0.17773	2.36111	0.1776	3.81945	0.1778	6.68981	0.1778	8.96465
0.17793	2.34722	0.1778	3.89255	0.178	6.68981	0.178	9.02778
0.17813	2.34722	0.178	3.856	0.1782	6.66667	0.1782	8.99621
0.17833	2.40278	0.1782	3.9291	0.1784	6.66667	0.1784	9.02778
0.17853	2.34722	0.1784	3.89255	0.1786	6.64352	0.1786	8.99621
0.17873	2.34722	0.1786	3.89255	0.1788	6.66667	0.1788	9.05934
0.17893	2.375	0.1788	3.91082	0.179	6.64352	0.179	8.90152
0.17913	2.375	0.179	3.856	0.1792	6.64352	0.1792	8.96465
0.17933	2.27778	0.1792	3.83772	0.1794	6.66667	0.1794	8.99621
0.17953	2.375	0.1794	3.9291	0.1796	6.64352	0.1796	9.02778
0.17973	2.34722	0.1796	3.87427	0.1798	6.68981	0.1798	9.05934
0.17993	2.33333	0.1798	3.89255	0.18	6.68981	0.18	8.99621
0.18013	2.34722	0.18	3.83772	0.1802	6.66667	0.1802	8.93308
0.18033	2.40278	0.1802	3.83772	0.1804	6.75926	0.1804	9.02778
0.18053	2.36111	0.1804	3.87427	0.1806	6.66667	0.1806	8.99621
0.18073	2.31944	0.1806	3.87427	0.1808	6.64352	0.1808	9.05934
0.18093	2.33333	0.1808	3.91082	0.181	6.68981	0.181	8.99621
0.18113	2.36111	0.181	3.87427	0.1812	6.68981	0.1812	8.99621
0.18133	2.36111	0.1812	3.87427	0.1814	6.62037	0.1814	9.02778
0.18153	2.34722	0.1814	3.87427	0.1816	6.68981	0.1816	8.96465
0.18173	2.375	0.1816	3.89255	0.1818	6.68981	0.1818	8.99621
0.18193	2.375	0.1818	3.94737	0.182	6.66667	0.182	9.05934
0.18213	2.31944	0.182	3.87427	0.1822	6.66667	0.1822	8.86995
0.18233	2.33333	0.1822	3.87427	0.1824	6.68981	0.1824	9.09091
0.18253	2.38889	0.1824	3.89255	0.1826	6.66667	0.1826	9.02778
0.18273	2.38889	0.1826	3.89255	0.1828	6.73611	0.1828	9.02778
0.18293	2.36111	0.1828	3.87427	0.183	6.68981	0.183	9.02778
0.18313	2.38889	0.183	3.89255	0.1832	6.71296	0.1832	9.09091
0.18333	2.375	0.1832	3.91082	0.1834	6.71296	0.1834	9.05934
0.18353	2.36111	0.1834	3.91082	0.1836	6.68981	0.1836	9.02778
0.18373	2.375	0.1836	3.87427	0.1838	6.62037	0.1838	8.93308
0.18393	2.375	0.1838	3.87427	0.184	6.71296	0.184	9.05934
0.18413	2.31944	0.184	3.91082	0.1842	6.68981	0.1842	9.09091
0.18433	2.375	0.1842	3.83772	0.1844	6.64352	0.1844	9.05934
0.18453	2.375	0.1844	3.91082	0.1846	6.68981	0.1846	9.02778
0.18473	2.375	0.1846	3.87427	0.1848	6.75926	0.1848	8.99621
0.18493	2.34722	0.1848	3.87427	0.185	6.66667	0.185	8.99621
0.18513	2.375	0.185	3.89255	0.1852	6.66667	0.1852	9.05934
0.18533	2.38889	0.1852	3.91082	0.1854	6.71296	0.1854	9.02778
0.18553	2.33333	0.1854	3.89255	0.1856	6.64352	0.1856	8.93308
0.18573	2.38889	0.1856	3.89255	0.1858	6.71296	0.1858	9.09091
0.18593	2.375	0.1858	3.91082	0.186	6.71296	0.186	8.96465
0.18613	2.375	0.186	3.89255	0.1862	6.73611	0.1862	9.05934
0.18633	2.36111	0.1862	3.91082	0.1864	6.75926	0.1864	9.02778
0.18653	2.36111	0.1864	3.98392	0.1866	6.71296	0.1866	9.15404
0.18673	2.375	0.1866	3.9291	0.1868	6.73611	0.1868	9.05934
0.18693	2.36111	0.1868	3.96565	0.187	6.68981	0.187	9.02778
0.18713	2.38889	0.187	3.9291	0.1872	6.68981	0.1872	9.02778
0.18733	2.40278	0.1872	3.94737	0.1874	6.68981	0.1874	9.02778
0.18753	2.33333	0.1874	3.94737	0.1876	6.66667	0.1876	9.09091
0.18773	2.34722	0.1876	3.91082	0.1878	6.73611	0.1878	9.05934
0.18793	2.375	0.1878	3.91082	0.188	6.75926	0.188	8.93308
0.18813	2.375	0.188	3.89255	0.1882	6.73611	0.1882	8.99621
0.18833	2.40278	0.1882	3.9291	0.1884	6.68981	0.1884	9.05934
0.18853	2.38889	0.1884	3.91082	0.1886	6.73611	0.1886	8.99621
0.18873	2.38889	0.1886	3.89255	0.1888	6.71296	0.1888	9.09091
0.18893	2.34722	0.1888	3.91082	0.189	6.73611	0.189	8.99621
0.18913	2.36111	0.189	3.94737	0.1892	6.73611	0.1892	8.99621
0.18933	2.40278	0.1892	3.96565	0.1894	6.73611	0.1894	9.05934
0.18953	2.375	0.1894	3.96565	0.1896	6.78241	0.1896	9.02778
0.18973	2.40278	0.1896	3.94737	0.1898	6.71296	0.1898	9.02778
0.18993	2.38889	0.1898	3.91082	0.19	6.68981	0.19	8.96465
0.19013	2.31944	0.19	3.94737	0.1902	6.78241	0.1902	9.12247
0.19033	2.375	0.1902	3.91082	0.1904	6.71296	0.1904	9.15404
0.19053	2.38889	0.1904	3.94737	0.1906	6.71296	0.1906	8.99621
0.19073	2.40278	0.1906	3.98392	0.1908	6.75926	0.1908	9.02778
0.19093	2.375	0.1908	3.89255	0.191	6.71296	0.191	9.05934
0.19113	2.41667	0.191	3.89255	0.1912	6.80556	0.1912	9.05934
0.19133	2.375	0.1912	3.91082	0.1914	6.75926	0.1914	9.05934
0.19153	2.36111	0.1914	3.91082	0.1916	6.78241	0.1916	9.09091
0.19173	2.375	0.1916	3.89255	0.1918	6.73611	0.1918	9.12247
0.19193	2.34722	0.1918	3.94737	0.192	6.71296	0.192	9.02778
0.19213	2.30556	0.192	3.94737	0.1922	6.73611	0.1922	9.02778
0.19233	2.38889	0.1922	3.87427	0.1924	6.73611	0.1924	9.12247
0.19253	2.40278	0.1924	3.91082	0.1926	6.73611	0.1926	9.12247
0.19273	2.36111	0.1926	3.9291	0.1928	6.78241	0.1928	9.09091
0.19293	2.40278	0.1928	3.9291	0.193	6.78241	0.193	8.93308
0.19313	2.36111	0.193	3.91082	0.1932	6.75926	0.1932	9.02778
0.19333	2.40278	0.1932	3.9291	0.1934	6.71296	0.1934	9.02778
0.19353	2.38889	0.1934	3.9291	0.1936	6.78241	0.1936	9.05934
0.19373	2.43056	0.1936	3.91082	0.1938	6.73611	0.1938	9.02778
0.19393	2.34722	0.1938	3.98392	0.194	6.80556	0.194	9.12247
0.19413	2.375	0.194	3.9291	0.1942	6.78241	0.1942	9.09091
0.19433	2.43056	0.1942	3.94737	0.1944	6.73611	0.1944	8.96465
0.19453	2.375	0.1944	3.9291	0.1946	6.73611	0.1946	9.09091
0.19473	2.36111	0.1946	3.96565	0.1948	6.78241	0.1948	9.12247
0.19493	2.40278	0.1948	4.0022	0.195	6.78241	0.195	9.09091
0.19513	2.33333	0.195	3.94737	0.1952	6.75926	0.1952	9.15404
0.19533	2.33333	0.1952	3.96565	0.1954	6.75926	0.1954	9.12247
0.19553	2.33333	0.1954	3.9291	0.1956	6.75926	0.1956	9.02778
0.19573	2.34722	0.1956	3.91082	0.1958	6.73611	0.1958	9.05934
0.19593	2.41667	0.1958	3.94737	0.196	6.75926	0.196	9.12247
0.19613	2.375	0.196	3.94737	0.1962	6.80556	0.1962	9.12247
0.19633	2.34722	0.1962	3.96565	0.1964	6.80556	0.1964	9.12247
0.19653	2.38889	0.1964	3.94737	0.1966	6.78241	0.1966	9.02778
0.19673	2.375	0.1966	3.96565	0.1968	6.75926	0.1968	9.18561
0.19693	2.31944	0.1968	3.98392	0.197	6.80556	0.197	9.09091
0.19713	2.40278	0.197	3.91082	0.1972	6.78241	0.1972	9.09091
0.19733	2.38889	0.1972	3.94737	0.1974	6.78241	0.1974	9.15404
0.19753	2.375	0.1974	3.94737	0.1976	6.75926	0.1976	9.12247
0.19773	2.34722	0.1976	3.96565	0.1978	6.80556	0.1978	9.12247
0.19793	2.41667	0.1978	3.98392	0.198	6.80556	0.198	9.21717
0.19813	2.40278	0.198	3.96565	0.1982	6.80556	0.1982	9.02778
0.19833	2.375	0.1982	4.0022	0.1984	6.75926	0.1984	9.09091
0.19853	2.34722	0.1984	3.96565	0.1986	6.78241	0.1986	9.15404
0.19873	2.375	0.1986	3.96565	0.1988	6.80556	0.1988	9.05934
0.19893	2.375	0.1988	3.9291	0.199	6.80556	0.199	9.09091
0.19913	2.36111	0.199	4.05702	0.1992	6.80556	0.1992	9.18561
0.19933	2.41667	0.1992	3.91082	0.1994	6.8287	0.1994	9.15404
0.19953	2.40278	0.1994	3.96565	0.1996	6.71296	0.1996	9.18561
0.19973	2.41667	0.1996	3.96565	0.1998	6.78241	0.1998	9.12247
0.19993	2.36111	0.1998	3.98392	0.2	6.73611	0.2	9.05934
0.20013	2.375	0.2	3.94737	0.2002	6.78241	0.2002	9.05934
0.20033	2.36111	0.2002	3.94737	0.2004	6.78241	0.2004	9.12247
0.20053	2.41667	0.2004	3.94737	0.2006	6.71296	0.2006	9.12247
0.20073	2.40278	0.2006	3.94737	0.2008	6.80556	0.2008	9.12247
0.20093	2.375	0.2008	3.96565	0.201	6.80556	0.201	9.12247
0.20113	2.43056	0.201	4.03875	0.2012	6.85185	0.2012	9.02778
0.20133	2.41667	0.2012	4.02047	0.2014	6.85185	0.2014	9.18561
0.20153	2.36111	0.2014	4.0022	0.2016	6.8287	0.2016	9.18561
0.20173	2.41667	0.2016	3.98392	0.2018	6.78241	0.2018	9.21717
0.20193	2.375	0.2018	4.0022	0.202	6.85185	0.202	9.05934
0.20213	2.41667	0.202	4.0022	0.2022	6.875	0.2022	8.96465
0.20233	2.38889	0.2022	4.02047	0.2024	6.8287	0.2024	9.24874
0.20253	2.41667	0.2024	3.98392	0.2026	6.80556	0.2026	8.99621
0.20273	2.43056	0.2026	3.98392	0.2028	6.8287	0.2028	9.05934
0.20293	2.40278	0.2028	4.0022	0.203	6.80556	0.203	9.09091
0.20313	2.40278	0.203	4.03875	0.2032	6.85185	0.2032	9.12247
0.20333	2.40278	0.2032	3.96565	0.2034	6.80556	0.2034	9.15404
0.20353	2.41667	0.2034	3.96565	0.2036	6.85185	0.2036	9.05934
0.20373	2.38889	0.2036	4.03875	0.2038	6.78241	0.2038	9.21717
0.20393	2.41667	0.2038	4.0022	0.204	6.85185	0.204	9.21717
0.20413	2.40278	0.204	4.02047	0.2042	6.80556	0.2042	9.2803
0.20433	2.43056	0.2042	3.96565	0.2044	6.8287	0.2044	9.18561
0.20453	2.38889	0.2044	4.02047	0.2046	6.875	0.2046	9.15404
0.20473	2.41667	0.2046	3.98392	0.2048	6.875	0.2048	9.18561
0.20493	2.41667	0.2048	3.96565	0.205	6.80556	0.205	9.18561
0.20513	2.40278	0.205	4.0753	0.2052	6.85185	0.2052	9.15404
0.20533	2.41667	0.2052	4.0022	0.2054	6.89815	0.2054	9.18561
0.20553	2.41667	0.2054	4.0022	0.2056	6.89815	0.2056	9.12247
0.20573	2.38889	0.2056	3.94737	0.2058	6.875	0.2058	9.02778
0.20593	2.40278	0.2058	4.0022	0.206	6.8287	0.206	9.18561
0.20613	2.40278	0.206	4.05702	0.2062	6.8287	0.2062	9.18561
0.20633	2.40278	0.2062	4.02047	0.2064	6.8287	0.2064	9.2803
0.20653	2.43056	0.2064	3.98392	0.2066	6.85185	0.2066	9.09091
0.20673	2.41667	0.2066	4.03875	0.2068	6.89815	0.2068	9.09091
0.20693	2.41667	0.2068	4.0022	0.207	6.85185	0.207	9.02778
0.20713	2.44444	0.207	4.0022	0.2072	6.8287	0.2072	9.02778
0.20733	2.43056	0.2072	4.0022	0.2074	6.85185	0.2074	9.15404
0.20753	2.43056	0.2074	4.0753	0.2076	6.85185	0.2076	9.09091
0.20773	2.375	0.2076	4.0022	0.2078	6.875	0.2078	9.24874
0.20793	2.45833	0.2078	4.02047	0.208	6.875	0.208	9.18561
0.20813	2.375	0.208	4.02047	0.2082	6.85185	0.2082	9.21717
0.20833	2.40278	0.2082	4.0753	0.2084	6.89815	0.2084	9.18561
0.20853	2.41667	0.2084	4.03875	0.2086	6.89815	0.2086	9.18561
0.20873	2.43056	0.2086	4.02047	0.2088	6.875	0.2088	9.21717
0.20893	2.44444	0.2088	4.03875	0.209	6.875	0.209	9.12247
0.20913	2.47222	0.209	4.0022	0.2092	6.85185	0.2092	9.21717
0.20933	2.40278	0.2092	4.02047	0.2094	6.85185	0.2094	9.18561
0.20953	2.45833	0.2094	4.0022	0.2096	6.85185	0.2096	9.24874
0.20973	2.41667	0.2096	4.03875	0.2098	6.875	0.2098	9.12247
0.20993	2.43056	0.2098	4.05702	0.21	6.85185	0.21	9.21717
0.21013	2.41667	0.21	4.0022	0.2102	6.89815	0.2102	9.24874
0.21033	2.47222	0.2102	4.09357	0.2104	6.875	0.2104	9.15404
0.21053	2.43056	0.2104	4.0753	0.2106	6.89815	0.2106	9.21717
0.21073	2.47222	0.2106	4.0022	0.2108	6.9213	0.2108	9.18561
0.21093	2.44444	0.2108	4.03875	0.211	6.89815	0.211	9.24874
0.21113	2.41667	0.211	4.02047	0.2112	6.80556	0.2112	9.21717
0.21133	2.47222	0.2112	4.03875	0.2114	6.9213	0.2114	9.21717
0.21153	2.41667	0.2114	4.09357	0.2116	6.9213	0.2116	9.2803
0.21173	2.43056	0.2116	4.05702	0.2118	6.9213	0.2118	9.15404
0.21193	2.45833	0.2118	4.03875	0.212	6.9213	0.212	9.21717
0.21213	2.41667	0.212	4.11185	0.2122	6.8287	0.2122	9.18561
0.21233	2.41667	0.2122	4.03875	0.2124	6.875	0.2124	9.09091
0.21253	2.43056	0.2124	4.05702	0.2126	6.89815	0.2126	9.15404
0.21273	2.44444	0.2126	4.0022	0.2128	6.85185	0.2128	9.24874
0.21293	2.40278	0.2128	3.98392	0.213	6.89815	0.213	9.2803
0.21313	2.44444	0.213	4.05702	0.2132	6.875	0.2132	9.15404
0.21333	2.44444	0.2132	4.09357	0.2134	6.875	0.2134	9.2803
0.21353	2.44444	0.2134	4.13012	0.2136	6.9213	0.2136	9.21717
0.21373	2.43056	0.2136	4.05702	0.2138	6.89815	0.2138	9.18561
0.21393	2.41667	0.2138	4.0753	0.214	6.9213	0.214	9.31187
0.21413	2.45833	0.214	4.05702	0.2142	6.9213	0.2142	9.21717
0.21433	2.40278	0.2142	4.05702	0.2144	6.89815	0.2144	9.24874
0.21453	2.45833	0.2144	4.03875	0.2146	6.9213	0.2146	9.15404
0.21473	2.44444	0.2146	4.03875	0.2148	6.96759	0.2148	9.2803
0.21493	2.45833	0.2148	4.0753	0.215	6.89815	0.215	9.2803
0.21513	2.43056	0.215	4.0753	0.2152	6.89815	0.2152	9.2803
0.21533	2.45833	0.2152	4.05702	0.2154	6.94444	0.2154	9.21717
0.21553	2.43056	0.2154	4.05702	0.2156	6.89815	0.2156	9.12247
0.21573	2.43056	0.2156	4.0753	0.2158	6.9213	0.2158	9.24874
0.21593	2.43056	0.2158	4.0753	0.216	6.89815	0.216	9.2803
0.21613	2.45833	0.216	4.03875	0.2162	6.875	0.2162	9.2803
0.21633	2.43056	0.2162	4.16667	0.2164	6.9213	0.2164	9.15404
0.21653	2.44444	0.2164	4.09357	0.2166	6.96759	0.2166	9.31187
0.21673	2.47222	0.2166	4.05702	0.2168	6.89815	0.2168	9.2803
0.21693	2.43056	0.2168	4.0753	0.217	6.9213	0.217	9.2803
0.21713	2.44444	0.217	4.09357	0.2172	6.89815	0.2172	9.2803
0.21733	2.43056	0.2172	4.0753	0.2174	6.9213	0.2174	9.24874
0.21753	2.44444	0.2174	4.09357	0.2176	6.96759	0.2176	9.24874
0.21773	2.44444	0.2176	4.03875	0.2178	6.99074	0.2178	9.31187
0.21793	2.44444	0.2178	4.05702	0.218	6.96759	0.218	9.24874
0.21813	2.45833	0.218	4.0753	0.2182	6.94444	0.2182	9.2803
0.21833	2.48611	0.2182	4.05702	0.2184	6.96759	0.2184	9.2803
0.21853	2.44444	0.2184	4.11185	0.2186	6.96759	0.2186	9.31187
0.21873	2.44444	0.2186	4.11185	0.2188	6.94444	0.2188	9.2803
0.21893	2.45833	0.2188	4.03875	0.219	6.94444	0.219	9.09091
0.21913	2.44444	0.219	4.13012	0.2192	6.89815	0.2192	9.18561
0.21933	2.44444	0.2192	4.05702	0.2194	6.94444	0.2194	9.21717
0.21953	2.47222	0.2194	4.0753	0.2196	6.875	0.2196	9.21717
0.21973	2.44444	0.2196	4.05702	0.2198	6.99074	0.2198	9.34343
0.21993	2.45833	0.2198	4.09357	0.22	6.99074	0.22	9.24874
0.22013	2.47222	0.22	4.0753	0.2202	7.03704	0.2202	9.21717
0.22033	2.45833	0.2202	4.09357	0.2204	6.96759	0.2204	9.2803
0.22053	2.45833	0.2204	4.05702	0.2206	6.94444	0.2206	9.34343
0.22073	2.47222	0.2206	4.16667	0.2208	6.94444	0.2208	9.31187
0.22093	2.43056	0.2208	4.09357	0.221	6.99074	0.221	9.34343
0.22113	2.43056	0.221	4.0753	0.2212	6.89815	0.2212	9.21717
0.22133	2.47222	0.2212	4.09357	0.2214	6.99074	0.2214	9.24874
0.22153	2.47222	0.2214	4.05702	0.2216	6.94444	0.2216	9.31187
0.22173	2.47222	0.2216	4.09357	0.2218	6.9213	0.2218	9.34343
0.22193	2.47222	0.2218	4.13012	0.222	6.99074	0.222	9.31187
0.22213	2.47222	0.222	4.09357	0.2222	6.96759	0.2222	9.24874
0.22233	2.45833	0.2222	4.13012	0.2224	6.94444	0.2224	9.31187
0.22253	2.45833	0.2224	4.11185	0.2226	6.96759	0.2226	9.2803
0.22273	2.48611	0.2226	4.11185	0.2228	6.96759	0.2228	9.2803
0.22293	2.44444	0.2228	4.13012	0.223	6.99074	0.223	9.31187
0.22313	2.44444	0.223	4.11185	0.2232	7.01389	0.2232	9.18561
0.22333	2.45833	0.2232	4.1484	0.2234	6.96759	0.2234	9.24874
0.22353	2.48611	0.2234	4.11185	0.2236	6.94444	0.2236	9.40657
0.22373	2.45833	0.2236	4.11185	0.2238	6.94444	0.2238	9.21717
0.22393	2.47222	0.2238	4.11185	0.224	6.9213	0.224	9.2803
0.22413	2.44444	0.224	4.0753	0.2242	6.96759	0.2242	9.2803
0.22433	2.5	0.2242	4.20322	0.2244	6.96759	0.2244	9.21717
0.22453	2.48611	0.2244	4.18495	0.2246	7.03704	0.2246	9.24874
0.22473	2.44444	0.2246	4.09357	0.2248	6.99074	0.2248	9.375
0.22493	2.47222	0.2248	4.11185	0.225	6.99074	0.225	9.31187
0.22513	2.5	0.225	4.02047	0.2252	6.99074	0.2252	9.2803
0.22533	2.45833	0.2252	4.09357	0.2254	6.99074	0.2254	9.18561
0.22553	2.47222	0.2254	4.03875	0.2256	7.01389	0.2256	9.34343
0.22573	2.47222	0.2256	4.13012	0.2258	6.99074	0.2258	9.375
0.22593	2.44444	0.2258	4.11185	0.226	7.06019	0.226	9.34343
0.22613	2.45833	0.226	4.09357	0.2262	7.01389	0.2262	9.31187
0.22633	2.47222	0.2262	4.13012	0.2264	7.06019	0.2264	9.12247
0.22653	2.45833	0.2264	4.09357	0.2266	6.99074	0.2266	9.2803
0.22673	2.47222	0.2266	4.13012	0.2268	7.01389	0.2268	9.34343
0.22693	2.47222	0.2268	4.0753	0.227	7.06019	0.227	9.375
0.22713	2.45833	0.227	4.09357	0.2272	7.01389	0.2272	9.43813
0.22733	2.47222	0.2272	4.11185	0.2274	6.99074	0.2274	9.375
0.22753	2.47222	0.2274	4.0753	0.2276	6.99074	0.2276	9.31187
0.22773	2.48611	0.2276	4.11185	0.2278	7.03704	0.2278	9.375
0.22793	2.44444	0.2278	4.11185	0.228	6.9213	0.228	9.40657
0.22813	2.44444	0.228	4.09357	0.2282	7.03704	0.2282	9.40657
0.22833	2.48611	0.2282	4.16667	0.2284	6.96759	0.2284	9.31187
0.22853	2.47222	0.2284	4.13012	0.2286	7.06019	0.2286	9.375
0.22873	2.47222	0.2286	4.1484	0.2288	7.01389	0.2288	9.375
0.22893	2.45833	0.2288	4.1484	0.229	6.94444	0.229	9.31187
0.22913	2.48611	0.229	4.13012	0.2292	6.96759	0.2292	9.31187
0.22933	2.47222	0.2292	4.13012	0.2294	7.01389	0.2294	9.43813
0.22953	2.5	0.2294	4.0753	0.2296	7.03704	0.2296	9.40657
0.22973	2.45833	0.2296	4.1484	0.2298	6.9213	0.2298	9.40657
0.22993	2.52778	0.2298	4.13012	0.23	6.99074	0.23	9.375
0.23013	2.48611	0.23	4.1484	0.2302	7.06019	0.2302	9.375
0.23033	2.45833	0.2302	4.13012	0.2304	7.03704	0.2304	9.2803
0.23053	2.47222	0.2304	4.1484	0.2306	6.94444	0.2306	9.34343
0.23073	2.47222	0.2306	4.11185	0.2308	7.03704	0.2308	9.2803
0.23093	2.48611	0.2308	4.13012	0.231	7.03704	0.231	9.31187
0.23113	2.47222	0.231	4.11185	0.2312	7.01389	0.2312	9.43813
0.23133	2.47222	0.2312	4.16667	0.2314	7.01389	0.2314	9.43813
0.23153	2.48611	0.2314	4.09357	0.2316	7.08333	0.2316	9.34343
0.23173	2.5	0.2316	4.13012	0.2318	7.01389	0.2318	9.24874
0.23193	2.48611	0.2318	4.1484	0.232	7.06019	0.232	9.43813
0.23213	2.48611	0.232	4.16667	0.2322	7.03704	0.2322	9.375
0.23233	2.5	0.2322	4.1484	0.2324	7.06019	0.2324	9.34343
0.23253	2.51389	0.2324	4.1484	0.2326	7.03704	0.2326	9.50126
0.23273	2.48611	0.2326	4.09357	0.2328	7.06019	0.2328	9.34343
0.23293	2.48611	0.2328	4.18495	0.233	7.03704	0.233	9.4697
0.23313	2.48611	0.233	4.09357	0.2332	7.06019	0.2332	9.375
0.23333	2.48611	0.2332	4.13012	0.2334	7.03704	0.2334	9.4697
0.23353	2.48611	0.2334	4.20322	0.2336	7.03704	0.2336	9.375
0.23373	2.47222	0.2336	4.18495	0.2338	7.01389	0.2338	9.43813
0.23393	2.48611	0.2338	4.20322	0.234	7.03704	0.234	9.2803
0.23413	2.51389	0.234	4.11185	0.2342	6.99074	0.2342	9.4697
0.23433	2.55556	0.2342	4.13012	0.2344	7.03704	0.2344	9.43813
0.23453	2.5	0.2344	4.09357	0.2346	7.08333	0.2346	9.43813
0.23473	2.51389	0.2346	4.13012	0.2348	7.08333	0.2348	9.50126
0.23493	2.47222	0.2348	4.18495	0.235	7.03704	0.235	9.34343
0.23513	2.47222	0.235	4.16667	0.2352	7.06019	0.2352	9.375
0.23533	2.48611	0.2352	4.1484	0.2354	7.06019	0.2354	9.375
0.23553	2.48611	0.2354	4.18495	0.2356	7.06019	0.2356	9.4697
0.23573	2.52778	0.2356	4.18495	0.2358	7.08333	0.2358	9.40657
0.23593	2.51389	0.2358	4.11185	0.236	7.10648	0.236	9.43813
0.23613	2.5	0.236	4.1484	0.2362	7.08333	0.2362	9.43813
0.23633	2.45833	0.2362	4.1484	0.2364	7.08333	0.2364	9.43813
0.23653	2.5	0.2364	4.13012	0.2366	7.03704	0.2366	9.50126
0.23673	2.52778	0.2366	4.16667	0.2368	7.12963	0.2368	9.4697
0.23693	2.48611	0.2368	4.13012	0.237	7.12963	0.237	9.4697
0.23713	2.54167	0.237	4.16667	0.2372	7.03704	0.2372	9.34343
0.23733	2.51389	0.2372	4.16667	0.2374	7.12963	0.2374	9.4697
0.23753	2.54167	0.2374	4.18495	0.2376	7.10648	0.2376	9.56439
0.23773	2.48611	0.2376	4.13012	0.2378	7.08333	0.2378	9.43813
0.23793	2.45833	0.2378	4.1484	0.238	7.12963	0.238	9.40657
0.23813	2.5	0.238	4.11185	0.2382	7.08333	0.2382	9.375
0.23833	2.48611	0.2382	4.16667	0.2384	7.15278	0.2384	9.40657
0.23853	2.5	0.2384	4.18495	0.2386	7.10648	0.2386	9.40657
0.23873	2.51389	0.2386	4.16667	0.2388	7.12963	0.2388	9.4697
0.23893	2.54167	0.2388	4.16667	0.239	7.12963	0.239	9.50126
0.23913	2.51389	0.239	4.20322	0.2392	7.17593	0.2392	9.40657
0.23933	2.51389	0.2392	4.1484	0.2394	7.10648	0.2394	9.50126
0.23953	2.51389	0.2394	4.18495	0.2396	7.17593	0.2396	9.40657
0.23973	2.54167	0.2396	4.1484	0.2398	7.10648	0.2398	9.43813
0.23993	2.5	0.2398	4.20322	0.24	7.08333	0.24	9.50126
0.24013	2.41667	0.24	4.11185	0.2402	7.10648	0.2402	9.53283
0.24033	2.52778	0.2402	4.0753	0.2404	7.12963	0.2404	9.4697
0.24053	2.51389	0.2404	4.11185	0.2406	7.12963	0.2406	9.43813
0.24073	2.48611	0.2406	4.23977	0.2408	7.12963	0.2408	9.4697
0.24093	2.47222	0.2408	4.11185	0.241	7.06019	0.241	9.4697
0.24113	2.48611	0.241	4.2215	0.2412	7.08333	0.2412	9.40657
0.24133	2.5	0.2412	4.13012	0.2414	7.10648	0.2414	9.43813
0.24153	2.55556	0.2414	4.1484	0.2416	7.10648	0.2416	9.43813
0.24173	2.51389	0.2416	4.1484	0.2418	7.15278	0.2418	9.50126
0.24193	2.5	0.2418	4.18495	0.242	7.08333	0.242	9.53283
0.24213	2.51389	0.242	4.2215	0.2422	7.15278	0.2422	9.53283
0.24233	2.5	0.2422	4.18495	0.2424	7.10648	0.2424	9.50126
0.24253	2.51389	0.2424	4.20322	0.2426	7.15278	0.2426	9.50126
0.24273	2.55556	0.2426	4.16667	0.2428	7.12963	0.2428	9.53283
0.24293	2.52778	0.2428	4.20322	0.243	7.12963	0.243	9.43813
0.24313	2.51389	0.243	4.20322	0.2432	7.12963	0.2432	9.59596
0.24333	2.5	0.2432	4.20322	0.2434	7.17593	0.2434	9.40657
0.24353	2.5	0.2434	4.18495	0.2436	7.17593	0.2436	9.59596
0.24373	2.52778	0.2436	4.23977	0.2438	7.12963	0.2438	9.62753
0.24393	2.52778	0.2438	4.16667	0.244	7.10648	0.244	9.40657
0.24413	2.51389	0.244	4.2215	0.2442	7.15278	0.2442	9.56439
0.24433	2.55556	0.2442	4.18495	0.2444	7.10648	0.2444	9.56439
0.24453	2.52778	0.2444	4.1484	0.2446	7.17593	0.2446	9.53283
0.24473	2.51389	0.2446	4.1484	0.2448	7.15278	0.2448	9.59596
0.24493	2.51389	0.2448	4.13012	0.245	7.15278	0.245	9.59596
0.24513	2.5	0.245	4.16667	0.2452	7.08333	0.2452	9.53283
0.24533	2.54167	0.2452	4.2215	0.2454	7.06019	0.2454	9.53283
0.24553	2.56944	0.2454	4.18495	0.2456	7.15278	0.2456	9.62753
0.24573	2.51389	0.2456	4.16667	0.2458	7.15278	0.2458	9.4697
0.24593	2.51389	0.2458	4.20322	0.246	7.15278	0.246	9.56439
0.24613	2.52778	0.246	4.18495	0.2462	7.15278	0.2462	9.53283
0.24633	2.48611	0.2462	4.20322	0.2464	7.15278	0.2464	9.59596
0.24653	2.51389	0.2464	4.1484	0.2466	7.15278	0.2466	9.50126
0.24673	2.52778	0.2466	4.20322	0.2468	7.17593	0.2468	9.53283
0.24693	2.54167	0.2468	4.18495	0.247	7.17593	0.247	9.56439
0.24713	2.52778	0.247	4.20322	0.2472	7.22222	0.2472	9.56439
0.24733	2.54167	0.2472	4.18495	0.2474	7.10648	0.2474	9.53283
0.24753	2.55556	0.2474	4.2215	0.2476	7.15278	0.2476	9.53283
0.24773	2.51389	0.2476	4.16667	0.2478	7.19907	0.2478	9.53283
0.24793	2.55556	0.2478	4.18495	0.248	7.24537	0.248	9.62753
0.24813	2.55556	0.248	4.18495	0.2482	7.17593	0.2482	9.4697
0.24833	2.55556	0.2482	4.18495	0.2484	7.22222	0.2484	9.62753
0.24853	2.54167	0.2484	4.23977	0.2486	7.12963	0.2486	9.62753
0.24873	2.55556	0.2486	4.1484	0.2488	7.17593	0.2488	9.56439
0.24893	2.51389	0.2488	4.16667	0.249	7.19907	0.249	9.59596
0.24913	2.54167	0.249	4.2215	0.2492	7.24537	0.2492	9.59596
0.24933	2.55556	0.2492	4.09357	0.2494	7.24537	0.2494	9.62753
0.24953	2.51389	0.2494	4.20322	0.2496	7.22222	0.2496	9.56439
0.24973	2.51389	0.2496	4.2215	0.2498	7.17593	0.2498	9.62753
0.24993	2.51389	0.2498	4.2215	0.25	7.17593	0.25	9.50126
0.25013	2.52778	0.25	4.18495	0.2502	7.22222	0.2502	9.53283
0.25033	2.54167	0.2502	4.2215	0.2504	7.19907	0.2504	9.56439
0.25053	2.56944	0.2504	4.25804	0.2506	7.15278	0.2506	9.62753
0.25073	2.52778	0.2506	4.2215	0.2508	7.26852	0.2508	9.69066
0.25093	2.54167	0.2508	4.2215	0.251	7.15278	0.251	9.50126
0.25113	2.55556	0.251	4.18495	0.2512	7.10648	0.2512	9.56439
0.25133	2.54167	0.2512	4.16667	0.2514	7.22222	0.2514	9.62753
0.25153	2.55556	0.2514	4.16667	0.2516	7.15278	0.2516	9.43813
0.25173	2.51389	0.2516	4.18495	0.2518	7.19907	0.2518	9.62753
0.25193	2.52778	0.2518	4.2215	0.252	7.19907	0.252	9.62753
0.25213	2.55556	0.252	4.18495	0.2522	7.22222	0.2522	9.65909
0.25233	2.52778	0.2522	4.25804	0.2524	7.19907	0.2524	9.59596
0.25253	2.54167	0.2524	4.25804	0.2526	7.24537	0.2526	9.59596
0.25273	2.55556	0.2526	4.16667	0.2528	7.15278	0.2528	9.62753
0.25293	2.58333	0.2528	4.20322	0.253	7.19907	0.253	9.53283
0.25313	2.56944	0.253	4.20322	0.2532	7.22222	0.2532	9.65909
0.25333	2.55556	0.2532	4.16667	0.2534	7.24537	0.2534	9.69066
0.25353	2.58333	0.2534	4.18495	0.2536	7.22222	0.2536	9.69066
0.25373	2.55556	0.2536	4.23977	0.2538	7.26852	0.2538	9.53283
0.25393	2.55556	0.2538	4.23977	0.254	7.22222	0.254	9.56439
0.25413	2.58333	0.254	4.23977	0.2542	7.22222	0.2542	9.43813
0.25433	2.625	0.2542	4.23977	0.2544	7.24537	0.2544	9.69066
0.25453	2.56944	0.2544	4.20322	0.2546	7.24537	0.2546	9.65909
0.25473	2.54167	0.2546	4.23977	0.2548	7.19907	0.2548	9.65909
0.25493	2.54167	0.2548	4.20322	0.255	7.26852	0.255	9.72222
0.25513	2.59722	0.255	4.13012	0.2552	7.29167	0.2552	9.65909
0.25533	2.56944	0.2552	4.18495	0.2554	7.24537	0.2554	9.62753
0.25553	2.48611	0.2554	4.20322	0.2556	7.22222	0.2556	9.53283
0.25573	2.54167	0.2556	4.20322	0.2558	7.24537	0.2558	9.72222
0.25593	2.58333	0.2558	4.2215	0.256	7.19907	0.256	9.72222
0.25613	2.55556	0.256	4.20322	0.2562	7.24537	0.2562	9.62753
0.25633	2.52778	0.2562	4.23977	0.2564	7.19907	0.2564	9.59596
0.25653	2.58333	0.2564	4.2215	0.2566	7.26852	0.2566	9.56439
0.25673	2.56944	0.2566	4.1484	0.2568	7.19907	0.2568	9.65909
0.25693	2.55556	0.2568	4.2215	0.257	7.24537	0.257	9.62753
0.25713	2.59722	0.257	4.1484	0.2572	7.26852	0.2572	9.56439
0.25733	2.58333	0.2572	4.16667	0.2574	7.24537	0.2574	9.34343
0.25753	2.55556	0.2574	4.2215	0.2576	7.29167	0.2576	9.65909
0.25773	2.54167	0.2576	4.16667	0.2578	7.19907	0.2578	9.69066
0.25793	2.59722	0.2578	4.18495	0.258	7.26852	0.258	9.65909
0.25813	2.54167	0.258	4.25804	0.2582	7.26852	0.2582	9.72222
0.25833	2.55556	0.2582	4.20322	0.2584	7.29167	0.2584	9.69066
0.25853	2.58333	0.2584	4.23977	0.2586	7.24537	0.2586	9.62753
0.25873	2.59722	0.2586	4.20322	0.2588	7.24537	0.2588	9.65909
0.25893	2.55556	0.2588	4.2215	0.259	7.19907	0.259	9.62753
0.25913	2.56944	0.259	4.2215	0.2592	7.31481	0.2592	9.72222
0.25933	2.58333	0.2592	4.18495	0.2594	7.24537	0.2594	9.72222
0.25953	2.54167	0.2594	4.1484	0.2596	7.31481	0.2596	9.62753
0.25973	2.56944	0.2596	4.2215	0.2598	7.29167	0.2598	9.62753
0.25993	2.51389	0.2598	4.20322	0.26	7.26852	0.26	9.72222
0.26013	2.55556	0.26	4.18495	0.2602	7.29167	0.2602	9.69066
0.26033	2.59722	0.2602	4.20322	0.2604	7.31481	0.2604	9.72222
0.26053	2.54167	0.2604	4.23977	0.2606	7.29167	0.2606	9.65909
0.26073	2.54167	0.2606	4.20322	0.2608	7.24537	0.2608	9.72222
0.26093	2.58333	0.2608	4.2215	0.261	7.29167	0.261	9.65909
0.26113	2.58333	0.261	4.2215	0.2612	7.29167	0.2612	9.65909
0.26133	2.56944	0.2612	4.23977	0.2614	7.31481	0.2614	9.72222
0.26153	2.56944	0.2614	4.2215	0.2616	7.31481	0.2616	9.69066
0.26173	2.61111	0.2616	4.2215	0.2618	7.29167	0.2618	9.75379
0.26193	2.58333	0.2618	4.20322	0.262	7.26852	0.262	9.72222
0.26213	2.55556	0.262	4.20322	0.2622	7.29167	0.2622	9.69066
0.26233	2.54167	0.2622	4.20322	0.2624	7.29167	0.2624	9.72222
0.26253	2.58333	0.2624	4.16667	0.2626	7.29167	0.2626	9.69066
0.26273	2.56944	0.2626	4.25804	0.2628	7.31481	0.2628	9.72222
0.26293	2.58333	0.2628	4.23977	0.263	7.24537	0.263	9.72222
0.26313	2.61111	0.263	4.16667	0.2632	7.24537	0.2632	9.75379
0.26333	2.58333	0.2632	4.20322	0.2634	7.24537	0.2634	9.62753
0.26353	2.625	0.2634	4.23977	0.2636	7.26852	0.2636	9.72222
0.26373	2.56944	0.2636	4.25804	0.2638	7.26852	0.2638	9.72222
0.26393	2.56944	0.2638	4.2215	0.264	7.26852	0.264	9.69066
0.26413	2.58333	0.264	4.23977	0.2642	7.31481	0.2642	9.75379
0.26433	2.58333	0.2642	4.20322	0.2644	7.31481	0.2644	9.81692
0.26453	2.59722	0.2644	4.25804	0.2646	7.36111	0.2646	9.75379
0.26473	2.61111	0.2646	4.16667	0.2648	7.29167	0.2648	9.72222
0.26493	2.52778	0.2648	4.25804	0.265	7.24537	0.265	9.69066
0.26513	2.56944	0.265	4.23977	0.2652	7.36111	0.2652	9.72222
0.26533	2.59722	0.2652	4.20322	0.2654	7.31481	0.2654	9.72222
0.26553	2.58333	0.2654	4.2215	0.2656	7.33796	0.2656	9.65909
0.26573	2.56944	0.2656	4.25804	0.2658	7.31481	0.2658	9.69066
0.26593	2.625	0.2658	4.2215	0.266	7.29167	0.266	9.78535
0.26613	2.61111	0.266	4.1484	0.2662	7.26852	0.2662	9.78535
0.26633	2.625	0.2662	4.20322	0.2664	7.31481	0.2664	9.75379
0.26653	2.59722	0.2664	4.2215	0.2666	7.33796	0.2666	9.65909
0.26673	2.58333	0.2666	4.2215	0.2668	7.33796	0.2668	9.78535
0.26693	2.56944	0.2668	4.25804	0.267	7.33796	0.267	9.72222
0.26713	2.55556	0.267	4.2215	0.2672	7.26852	0.2672	9.81692
0.26733	2.61111	0.2672	4.2215	0.2674	7.33796	0.2674	9.81692
0.26753	2.59722	0.2674	4.16667	0.2676	7.31481	0.2676	9.78535
0.26773	2.56944	0.2676	4.29459	0.2678	7.40741	0.2678	9.75379
0.26793	2.59722	0.2678	4.29459	0.268	7.31481	0.268	9.75379
0.26813	2.55556	0.268	4.25804	0.2682	7.36111	0.2682	9.75379
0.26833	2.59722	0.2682	4.20322	0.2684	7.38426	0.2684	9.72222
0.26853	2.61111	0.2684	4.2215	0.2686	7.31481	0.2686	9.78535
0.26873	2.56944	0.2686	4.27632	0.2688	7.33796	0.2688	9.78535
0.26893	2.59722	0.2688	4.27632	0.269	7.36111	0.269	9.75379
0.26913	2.59722	0.269	4.23977	0.2692	7.26852	0.2692	9.72222
0.26933	2.59722	0.2692	4.2215	0.2694	7.26852	0.2694	9.69066
0.26953	2.625	0.2694	4.20322	0.2696	7.31481	0.2696	9.69066
0.26973	2.61111	0.2696	4.2215	0.2698	7.36111	0.2698	9.75379
0.26993	2.61111	0.2698	4.23977	0.27	7.33796	0.27	9.75379
0.27013	2.58333	0.27	4.23977	0.2702	7.33796	0.2702	9.75379
0.27033	2.625	0.2702	4.27632	0.2704	7.36111	0.2704	9.78535
0.27053	2.625	0.2704	4.2215	0.2706	7.36111	0.2706	9.75379
0.27073	2.61111	0.2706	4.25804	0.2708	7.40741	0.2708	9.78535
0.27093	2.54167	0.2708	4.25804	0.271	7.38426	0.271	9.81692
0.27113	2.58333	0.271	4.27632	0.2712	7.38426	0.2712	9.72222
0.27133	2.56944	0.2712	4.25804	0.2714	7.31481	0.2714	9.78535
0.27153	2.59722	0.2714	4.2215	0.2716	7.40741	0.2716	9.75379
0.27173	2.56944	0.2716	4.27632	0.2718	7.33796	0.2718	9.72222
0.27193	2.58333	0.2718	4.25804	0.272	7.38426	0.272	9.78535
0.27213	2.625	0.272	4.23977	0.2722	7.38426	0.2722	9.78535
0.27233	2.59722	0.2722	4.27632	0.2724	7.31481	0.2724	9.78535
0.27253	2.59722	0.2724	4.25804	0.2726	7.31481	0.2726	9.81692
0.27273	2.59722	0.2726	4.27632	0.2728	7.36111	0.2728	9.78535
0.27293	2.61111	0.2728	4.27632	0.273	7.36111	0.273	9.75379
0.27313	2.59722	0.273	4.23977	0.2732	7.33796	0.2732	9.78535
0.27333	2.58333	0.2732	4.27632	0.2734	7.38426	0.2734	9.81692
0.27353	2.59722	0.2734	4.25804	0.2736	7.36111	0.2736	9.81692
0.27373	2.59722	0.2736	4.27632	0.2738	7.36111	0.2738	9.81692
0.27393	2.625	0.2738	4.25804	0.274	7.36111	0.274	9.81692
0.27413	2.59722	0.274	4.20322	0.2742	7.31481	0.2742	9.84848
0.27433	2.59722	0.2742	4.27632	0.2744	7.40741	0.2744	9.88005
0.27453	2.59722	0.2744	4.29459	0.2746	7.36111	0.2746	9.81692
0.27473	2.63889	0.2746	4.23977	0.2748	7.40741	0.2748	9.75379
0.27493	2.55556	0.2748	4.23977	0.275	7.31481	0.275	9.81692
0.27513	2.59722	0.275	4.27632	0.2752	7.38426	0.2752	9.75379
0.27533	2.58333	0.2752	4.27632	0.2754	7.36111	0.2754	9.78535
0.27553	2.65278	0.2754	4.27632	0.2756	7.43056	0.2756	9.78535
0.27573	2.59722	0.2756	4.33114	0.2758	7.36111	0.2758	9.78535
0.27593	2.625	0.2758	4.29459	0.276	7.38426	0.276	9.78535
0.27613	2.59722	0.276	4.27632	0.2762	7.33796	0.2762	9.72222
0.27633	2.625	0.2762	4.2215	0.2764	7.40741	0.2764	9.81692
0.27653	2.59722	0.2764	4.23977	0.2766	7.38426	0.2766	9.78535
0.27673	2.59722	0.2766	4.20322	0.2768	7.38426	0.2768	9.88005
0.27693	2.625	0.2768	4.31287	0.277	7.4537	0.277	9.81692
0.27713	2.65278	0.277	4.23977	0.2772	7.40741	0.2772	9.81692
0.27733	2.58333	0.2772	4.25804	0.2774	7.36111	0.2774	9.84848
0.27753	2.59722	0.2774	4.27632	0.2776	7.4537	0.2776	9.78535
0.27773	2.63889	0.2776	4.27632	0.2778	7.40741	0.2778	9.84848
0.27793	2.625	0.2778	4.25804	0.278	7.31481	0.278	9.81692
0.27813	2.625	0.278	4.25804	0.2782	7.33796	0.2782	9.88005
0.27833	2.61111	0.2782	4.27632	0.2784	7.40741	0.2784	9.81692
0.27853	2.58333	0.2784	4.25804	0.2786	7.43056	0.2786	9.84848
0.27873	2.66667	0.2786	4.29459	0.2788	7.38426	0.2788	9.78535
0.27893	2.59722	0.2788	4.29459	0.279	7.38426	0.279	9.88005
0.27913	2.63889	0.279	4.20322	0.2792	7.43056	0.2792	9.88005
0.27933	2.63889	0.2792	4.27632	0.2794	7.38426	0.2794	9.84848
0.27953	2.61111	0.2794	4.23977	0.2796	7.43056	0.2796	9.84848
0.27973	2.625	0.2796	4.29459	0.2798	7.38426	0.2798	9.84848
0.27993	2.625	0.2798	4.25804	0.28	7.40741	0.28	9.78535
0.28013	2.66667	0.28	4.31287	0.2802	7.47685	0.2802	9.84848
0.28033	2.61111	0.2802	4.25804	0.2804	7.4537	0.2804	9.81692
0.28053	2.63889	0.2804	4.29459	0.2806	7.40741	0.2806	9.88005
0.28073	2.61111	0.2806	4.29459	0.2808	7.4537	0.2808	9.81692
0.28093	2.625	0.2808	4.31287	0.281	7.43056	0.281	9.78535
0.28113	2.625	0.281	4.33114	0.2812	7.40741	0.2812	9.84848
0.28133	2.625	0.2812	4.27632	0.2814	7.40741	0.2814	9.81692
0.28153	2.625	0.2814	4.33114	0.2816	7.47685	0.2816	9.88005
0.28173	2.63889	0.2816	4.29459	0.2818	7.4537	0.2818	9.84848
0.28193	2.625	0.2818	4.29459	0.282	7.4537	0.282	9.88005
0.28213	2.63889	0.282	4.29459	0.2822	7.36111	0.2822	9.88005
0.28233	2.63889	0.2822	4.34942	0.2824	7.43056	0.2824	9.88005
0.28253	2.61111	0.2824	4.27632	0.2826	7.47685	0.2826	9.84848
0.28273	2.63889	0.2826	4.33114	0.2828	7.47685	0.2828	9.84848
0.28293	2.625	0.2828	4.29459	0.283	7.47685	0.283	9.88005
0.28313	2.66667	0.283	4.29459	0.2832	7.43056	0.2832	9.91162
0.28333	2.625	0.2832	4.27632	0.2834	7.47685	0.2834	9.91162
0.28353	2.59722	0.2834	4.29459	0.2836	7.38426	0.2836	9.94318
0.28373	2.63889	0.2836	4.31287	0.2838	7.47685	0.2838	9.91162
0.28393	2.625	0.2838	4.27632	0.284	7.47685	0.284	9.75379
0.28413	2.59722	0.284	4.31287	0.2842	7.40741	0.2842	9.94318
0.28433	2.65278	0.2842	4.33114	0.2844	7.40741	0.2844	9.84848
0.28453	2.65278	0.2844	4.25804	0.2846	7.52315	0.2846	9.84848
0.28473	2.58333	0.2846	4.34942	0.2848	7.43056	0.2848	9.88005
0.28493	2.61111	0.2848	4.29459	0.285	7.5	0.285	9.91162
0.28513	2.61111	0.285	4.36769	0.2852	7.47685	0.2852	9.91162
0.28533	2.68056	0.2852	4.34942	0.2854	7.5	0.2854	9.91162
0.28553	2.63889	0.2854	4.34942	0.2856	7.47685	0.2856	9.88005
0.28573	2.65278	0.2856	4.27632	0.2858	7.47685	0.2858	10.0063
0.28593	2.66667	0.2858	4.34942	0.286	7.40741	0.286	9.94318
0.28613	2.65278	0.286	4.33114	0.2862	7.4537	0.2862	9.94318
0.28633	2.61111	0.2862	4.31287	0.2864	7.47685	0.2864	9.91162
0.28653	2.63889	0.2864	4.33114	0.2866	7.5	0.2866	9.94318
0.28673	2.68056	0.2866	4.29459	0.2868	7.4537	0.2868	9.91162
0.28693	2.63889	0.2868	4.27632	0.287	7.47685	0.287	9.94318
0.28713	2.69444	0.287	4.34942	0.2872	7.38426	0.2872	9.91162
0.28733	2.63889	0.2872	4.31287	0.2874	7.38426	0.2874	9.91162
0.28753	2.65278	0.2874	4.34942	0.2876	7.5	0.2876	9.91162
0.28773	2.65278	0.2876	4.34942	0.2878	7.52315	0.2878	9.91162
0.28793	2.63889	0.2878	4.33114	0.288	7.47685	0.288	9.88005
0.28813	2.68056	0.288	4.29459	0.2882	7.5463	0.2882	9.88005
0.28833	2.61111	0.2882	4.33114	0.2884	7.4537	0.2884	9.97475
0.28853	2.63889	0.2884	4.33114	0.2886	7.4537	0.2886	9.97475
0.28873	2.65278	0.2886	4.31287	0.2888	7.5	0.2888	9.88005
0.28893	2.65278	0.2888	4.34942	0.289	7.43056	0.289	9.94318
0.28913	2.65278	0.289	4.33114	0.2892	7.52315	0.2892	9.91162
0.28933	2.66667	0.2892	4.36769	0.2894	7.5	0.2894	9.88005
0.28953	2.68056	0.2894	4.33114	0.2896	7.52315	0.2896	9.94318
0.28973	2.70833	0.2896	4.38597	0.2898	7.52315	0.2898	9.88005
0.28993	2.625	0.2898	4.34942	0.29	7.52315	0.29	9.94318
0.29013	2.625	0.29	4.33114	0.2902	7.56944	0.2902	9.97475
0.29033	2.63889	0.2902	4.34942	0.2904	7.5	0.2904	9.91162
0.29053	2.65278	0.2904	4.33114	0.2906	7.5	0.2906	10.0063
0.29073	2.63889	0.2906	4.31287	0.2908	7.43056	0.2908	9.94318
0.29093	2.61111	0.2908	4.27632	0.291	7.56944	0.291	9.91162
0.29113	2.69444	0.291	4.36769	0.2912	7.52315	0.2912	9.94318
0.29133	2.68056	0.2912	4.31287	0.2914	7.52315	0.2914	9.94318
0.29153	2.66667	0.2914	4.34942	0.2916	7.43056	0.2916	9.91162
0.29173	2.63889	0.2916	4.33114	0.2918	7.5463	0.2918	9.97475
0.29193	2.65278	0.2918	4.33114	0.292	7.52315	0.292	9.91162
0.29213	2.65278	0.292	4.36769	0.2922	7.47685	0.2922	9.97475
0.29233	2.63889	0.2922	4.36769	0.2924	7.52315	0.2924	9.94318
0.29253	2.65278	0.2924	4.33114	0.2926	7.52315	0.2926	9.91162
0.29273	2.66667	0.2926	4.34942	0.2928	7.5	0.2928	9.97475
0.29293	2.65278	0.2928	4.31287	0.293	7.5463	0.293	9.97475
0.29313	2.65278	0.293	4.36769	0.2932	7.5	0.2932	9.94318
0.29333	2.65278	0.2932	4.42252	0.2934	7.5463	0.2934	9.91162
0.29353	2.68056	0.2934	4.36769	0.2936	7.52315	0.2936	9.88005
0.29373	2.65278	0.2936	4.25804	0.2938	7.52315	0.2938	10.0063
0.29393	2.66667	0.2938	4.42252	0.294	7.5463	0.294	9.97475
0.29413	2.625	0.294	4.31287	0.2942	7.52315	0.2942	10.0063
0.29433	2.65278	0.2942	4.36769	0.2944	7.5463	0.2944	9.97475
0.29453	2.61111	0.2944	4.40424	0.2946	7.52315	0.2946	10.0063
0.29473	2.63889	0.2946	4.38597	0.2948	7.59259	0.2948	9.94318
0.29493	2.66667	0.2948	4.34942	0.295	7.5	0.295	10.0063
0.29513	2.66667	0.295	4.29459	0.2952	7.52315	0.2952	9.88005
0.29533	2.66667	0.2952	4.40424	0.2954	7.47685	0.2954	10.0063
0.29553	2.61111	0.2954	4.31287	0.2956	7.4537	0.2956	10.0379
0.29573	2.66667	0.2956	4.31287	0.2958	7.5	0.2958	10.0063
0.29593	2.63889	0.2958	4.34942	0.296	7.56944	0.296	10.0063
0.29613	2.625	0.296	4.40424	0.2962	7.47685	0.2962	9.94318
0.29633	2.625	0.2962	4.36769	0.2964	7.5	0.2964	9.97475
0.29653	2.58333	0.2964	4.38597	0.2966	7.52315	0.2966	10.0063
0.29673	2.625	0.2966	4.34942	0.2968	7.56944	0.2968	9.94318
0.29693	2.66667	0.2968	4.36769	0.297	7.56944	0.297	9.97475
0.29713	2.66667	0.297	4.40424	0.2972	7.56944	0.2972	9.94318
0.29733	2.68056	0.2972	4.42252	0.2974	7.5463	0.2974	10.0379
0.29753	2.65278	0.2974	4.38597	0.2976	7.5	0.2976	10.0379
0.29773	2.625	0.2976	4.36769	0.2978	7.61574	0.2978	9.94318
0.29793	2.66667	0.2978	4.40424	0.298	7.59259	0.298	10.0063
0.29813	2.68056	0.298	4.36769	0.2982	7.56944	0.2982	10.0379
0.29833	2.68056	0.2982	4.38597	0.2984	7.59259	0.2984	10.0379
0.29853	2.65278	0.2984	4.38597	0.2986	7.5463	0.2986	9.94318
0.29873	2.65278	0.2986	4.38597	0.2988	7.56944	0.2988	9.91162
0.29893	2.625	0.2988	4.34942	0.299	7.56944	0.299	10.0379
0.29913	2.69444	0.299	4.40424	0.2992	7.56944	0.2992	9.94318
0.29933	2.65278	0.2992	4.40424	0.2994	7.59259	0.2994	10.0379
0.29953	2.66667	0.2994	4.33114	0.2996	7.59259	0.2996	10.0379
0.29973	2.66667	0.2996	4.42252	0.2998	7.5463	0.2998	10.101
0.29993	2.66667	0.2998	4.40424	0.3	7.56944	0.3	10.0063
0.30013	2.66667	0.3	4.40424	0.3002	7.52315	0.3002	10.0063
0.30033	2.63889	0.3002	4.38597	0.3004	7.5463	0.3004	10.0063
0.30053	2.69444	0.3004	4.40424	0.3006	7.5463	0.3006	9.97475
0.30073	2.69444	0.3006	4.44079	0.3008	7.56944	0.3008	9.94318
0.30093	2.68056	0.3008	4.40424	0.301	7.59259	0.301	10.0379
0.30113	2.68056	0.301	4.44079	0.3012	7.59259	0.3012	10.0379
0.30133	2.65278	0.3012	4.36769	0.3014	7.52315	0.3014	10.0379
0.30153	2.68056	0.3014	4.34942	0.3016	7.59259	0.3016	10.0694
0.30173	2.69444	0.3016	4.38597	0.3018	7.61574	0.3018	10.101
0.30193	2.66667	0.3018	4.36769	0.302	7.63889	0.302	9.94318
0.30213	2.65278	0.302	4.40424	0.3022	7.66204	0.3022	10.0694
0.30233	2.69444	0.3022	4.38597	0.3024	7.59259	0.3024	10.0063
0.30253	2.68056	0.3024	4.40424	0.3026	7.61574	0.3026	10.0063
0.30273	2.66667	0.3026	4.38597	0.3028	7.56944	0.3028	10.0063
0.30293	2.66667	0.3028	4.44079	0.303	7.61574	0.303	10.101
0.30313	2.68056	0.303	4.42252	0.3032	7.61574	0.3032	10.0379
0.30333	2.66667	0.3032	4.38597	0.3034	7.56944	0.3034	10.0379
0.30353	2.625	0.3034	4.38597	0.3036	7.61574	0.3036	10.0379
0.30373	2.66667	0.3036	4.36769	0.3038	7.61574	0.3038	9.97475
0.30393	2.66667	0.3038	4.45907	0.304	7.61574	0.304	10.0379
0.30413	2.63889	0.304	4.44079	0.3042	7.59259	0.3042	10.0694
0.30433	2.66667	0.3042	4.45907	0.3044	7.63889	0.3044	9.97475
0.30453	2.69444	0.3044	4.40424	0.3046	7.63889	0.3046	10.0694
0.30473	2.63889	0.3046	4.42252	0.3048	7.59259	0.3048	9.97475
0.30493	2.69444	0.3048	4.40424	0.305	7.56944	0.305	10.101
0.30513	2.68056	0.305	4.40424	0.3052	7.68519	0.3052	10.0379
0.30533	2.68056	0.3052	4.42252	0.3054	7.63889	0.3054	10.0063
0.30553	2.66667	0.3054	4.36769	0.3056	7.56944	0.3056	10.0379
0.30573	2.66667	0.3056	4.44079	0.3058	7.5463	0.3058	10.0694
0.30593	2.68056	0.3058	4.40424	0.306	7.61574	0.306	10.0694
0.30613	2.66667	0.306	4.36769	0.3062	7.5463	0.3062	10.0694
0.30633	2.70833	0.3062	4.42252	0.3064	7.63889	0.3064	10.0379
0.30653	2.63889	0.3064	4.38597	0.3066	7.70833	0.3066	10.0063
0.30673	2.68056	0.3066	4.45907	0.3068	7.70833	0.3068	10.0694
0.30693	2.65278	0.3068	4.40424	0.307	7.61574	0.307	10.0063
0.30713	2.625	0.307	4.44079	0.3072	7.66204	0.3072	10.101
0.30733	2.66667	0.3072	4.38597	0.3074	7.59259	0.3074	10.101
0.30753	2.69444	0.3074	4.44079	0.3076	7.70833	0.3076	10.101
0.30773	2.63889	0.3076	4.40424	0.3078	7.66204	0.3078	9.97475
0.30793	2.63889	0.3078	4.38597	0.308	7.61574	0.308	10.0694
0.30813	2.65278	0.308	4.38597	0.3082	7.61574	0.3082	10.1326
0.30833	2.69444	0.3082	4.38597	0.3084	7.56944	0.3084	10.0694
0.30853	2.69444	0.3084	4.36769	0.3086	7.68519	0.3086	10.0694
0.30873	2.66667	0.3086	4.38597	0.3088	7.61574	0.3088	10.1326
0.30893	2.68056	0.3088	4.47734	0.309	7.68519	0.309	10.0063
0.30913	2.69444	0.309	4.40424	0.3092	7.61574	0.3092	10.0694
0.30933	2.66667	0.3092	4.45907	0.3094	7.68519	0.3094	10.0694
0.30953	2.68056	0.3094	4.47734	0.3096	7.5463	0.3096	10.0063
0.30973	2.68056	0.3096	4.45907	0.3098	7.66204	0.3098	10.0694
0.30993	2.66667	0.3098	4.44079	0.31	7.63889	0.31	10.1326
0.31013	2.66667	0.31	4.44079	0.3102	7.61574	0.3102	10.101
0.31033	2.69444	0.3102	4.40424	0.3104	7.63889	0.3104	10.101
0.31053	2.69444	0.3104	4.38597	0.3106	7.68519	0.3106	10.1326
0.31073	2.66667	0.3106	4.36769	0.3108	7.61574	0.3108	10.0694
0.31093	2.68056	0.3108	4.42252	0.311	7.70833	0.311	10.0379
0.31113	2.68056	0.311	4.45907	0.3112	7.59259	0.3112	10.1326
0.31133	2.68056	0.3112	4.44079	0.3114	7.66204	0.3114	10.0694
0.31153	2.69444	0.3114	4.45907	0.3116	7.66204	0.3116	10.1326
0.31173	2.70833	0.3116	4.49562	0.3118	7.61574	0.3118	10.1326
0.31193	2.70833	0.3118	4.45907	0.312	7.70833	0.312	10.0694
0.31213	2.68056	0.312	4.38597	0.3122	7.66204	0.3122	10.101
0.31233	2.72222	0.3122	4.38597	0.3124	7.66204	0.3124	10.101
0.31253	2.73611	0.3124	4.44079	0.3126	7.70833	0.3126	10.0694
0.31273	2.69444	0.3126	4.44079	0.3128	7.63889	0.3128	10.1641
0.31293	2.69444	0.3128	4.40424	0.313	7.61574	0.313	10.0379
0.31313	2.68056	0.313	4.42252	0.3132	7.61574	0.3132	10.0379
0.31333	2.63889	0.3132	4.38597	0.3134	7.63889	0.3134	10.1326
0.31353	2.70833	0.3134	4.45907	0.3136	7.68519	0.3136	10.1326
0.31373	2.70833	0.3136	4.47734	0.3138	7.73148	0.3138	10.1326
0.31393	2.69444	0.3138	4.47734	0.314	7.66204	0.314	10.1326
0.31413	2.66667	0.314	4.45907	0.3142	7.73148	0.3142	10.101
0.31433	2.68056	0.3142	4.49562	0.3144	7.66204	0.3144	10.1326
0.31453	2.72222	0.3144	4.44079	0.3146	7.70833	0.3146	10.1326
0.31473	2.66667	0.3146	4.44079	0.3148	7.63889	0.3148	10.0694
0.31493	2.69444	0.3148	4.49562	0.315	7.68519	0.315	10.0694
0.31513	2.72222	0.315	4.49562	0.3152	7.63889	0.3152	10.0694
0.31533	2.68056	0.3152	4.45907	0.3154	7.73148	0.3154	10.1326
0.31553	2.72222	0.3154	4.47734	0.3156	7.73148	0.3156	10.1641
0.31573	2.66667	0.3156	4.47734	0.3158	7.68519	0.3158	10.1641
0.31593	2.72222	0.3158	4.45907	0.316	7.63889	0.316	10.101
0.31613	2.68056	0.316	4.49562	0.3162	7.68519	0.3162	10.1326
0.31633	2.66667	0.3162	4.45907	0.3164	7.70833	0.3164	10.1641
0.31653	2.70833	0.3164	4.49562	0.3166	7.75463	0.3166	10.101
0.31673	2.68056	0.3166	4.45907	0.3168	7.73148	0.3168	10.1641
0.31693	2.68056	0.3168	4.47734	0.317	7.75463	0.317	10.0694
0.31713	2.72222	0.317	4.47734	0.3172	7.70833	0.3172	10.1957
0.31733	2.69444	0.3172	4.47734	0.3174	7.68519	0.3174	10.101
0.31753	2.72222	0.3174	4.47734	0.3176	7.63889	0.3176	10.1326
0.31773	2.72222	0.3176	4.49562	0.3178	7.68519	0.3178	10.1326
0.31793	2.75	0.3178	4.49562	0.318	7.73148	0.318	10.1641
0.31813	2.68056	0.318	4.49562	0.3182	7.63889	0.3182	10.1641
0.31833	2.75	0.3182	4.47734	0.3184	7.73148	0.3184	10.0694
0.31853	2.68056	0.3184	4.45907	0.3186	7.75463	0.3186	10.1641
0.31873	2.70833	0.3186	4.47734	0.3188	7.70833	0.3188	10.1326
0.31893	2.70833	0.3188	4.45907	0.319	7.63889	0.319	10.1326
0.31913	2.73611	0.319	4.53217	0.3192	7.68519	0.3192	10.1641
0.31933	2.70833	0.3192	4.51389	0.3194	7.73148	0.3194	10.1326
0.31953	2.66667	0.3194	4.47734	0.3196	7.68519	0.3196	10.0694
0.31973	2.69444	0.3196	4.51389	0.3198	7.73148	0.3198	10.101
0.31993	2.70833	0.3198	4.47734	0.32	7.73148	0.32	10.1641
0.32013	2.72222	0.32	4.51389	0.3202	7.73148	0.3202	10.1326
0.32033	2.70833	0.3202	4.47734	0.3204	7.75463	0.3204	10.1641
0.32053	2.70833	0.3204	4.47734	0.3206	7.70833	0.3206	10.101
0.32073	2.69444	0.3206	4.49562	0.3208	7.68519	0.3208	10.1326
0.32093	2.73611	0.3208	4.45907	0.321	7.68519	0.321	10.0063
0.32113	2.69444	0.321	4.51389	0.3212	7.73148	0.3212	10.1957
0.32133	2.66667	0.3212	4.49562	0.3214	7.73148	0.3214	10.1641
0.32153	2.69444	0.3214	4.55044	0.3216	7.77778	0.3216	10.2273
0.32173	2.70833	0.3216	4.49562	0.3218	7.77778	0.3218	10.2273
0.32193	2.69444	0.3218	4.49562	0.322	7.68519	0.322	10.101
0.32213	2.72222	0.322	4.56872	0.3222	7.73148	0.3222	10.1957
0.32233	2.70833	0.3222	4.47734	0.3224	7.73148	0.3224	10.1326
0.32253	2.73611	0.3224	4.51389	0.3226	7.61574	0.3226	10.1326
0.32273	2.69444	0.3226	4.47734	0.3228	7.73148	0.3228	10.1641
0.32293	2.75	0.3228	4.47734	0.323	7.70833	0.323	10.1326
0.32313	2.70833	0.323	4.47734	0.3232	7.75463	0.3232	10.0379
0.32333	2.70833	0.3232	4.47734	0.3234	7.70833	0.3234	10.1957
0.32353	2.73611	0.3234	4.49562	0.3236	7.75463	0.3236	10.1326
0.32373	2.70833	0.3236	4.49562	0.3238	7.73148	0.3238	10.1641
0.32393	2.75	0.3238	4.53217	0.324	7.73148	0.324	10.1641
0.32413	2.72222	0.324	4.53217	0.3242	7.70833	0.3242	10.2588
0.32433	2.75	0.3242	4.51389	0.3244	7.80093	0.3244	10.322
0.32453	2.69444	0.3244	4.51389	0.3246	7.77778	0.3246	10.1957
0.32473	2.68056	0.3246	4.49562	0.3248	7.77778	0.3248	10.2273
0.32493	2.69444	0.3248	4.47734	0.325	7.80093	0.325	10.1957
0.32513	2.68056	0.325	4.53217	0.3252	7.77778	0.3252	10.2588
0.32533	2.73611	0.3252	4.51389	0.3254	7.75463	0.3254	10.2588
0.32553	2.72222	0.3254	4.55044	0.3256	7.77778	0.3256	10.1957
0.32573	2.75	0.3256	4.49562	0.3258	7.75463	0.3258	10.1326
0.32593	2.68056	0.3258	4.47734	0.326	7.77778	0.326	10.2273
0.32613	2.72222	0.326	4.51389	0.3262	7.70833	0.3262	10.2273
0.32633	2.73611	0.3262	4.49562	0.3264	7.70833	0.3264	10.1957
0.32653	2.73611	0.3264	4.45907	0.3266	7.77778	0.3266	10.2273
0.32673	2.70833	0.3266	4.45907	0.3268	7.75463	0.3268	10.1957
0.32693	2.70833	0.3268	4.51389	0.327	7.82407	0.327	10.2588
0.32713	2.66667	0.327	4.53217	0.3272	7.77778	0.3272	10.2273
0.32733	2.75	0.3272	4.45907	0.3274	7.75463	0.3274	10.2273
0.32753	2.73611	0.3274	4.47734	0.3276	7.77778	0.3276	10.2588
0.32773	2.72222	0.3276	4.49562	0.3278	7.77778	0.3278	10.2588
0.32793	2.73611	0.3278	4.55044	0.328	7.70833	0.328	10.1641
0.32813	2.75	0.328	4.51389	0.3282	7.73148	0.3282	10.1957
0.32833	2.72222	0.3282	4.49562	0.3284	7.82407	0.3284	10.1326
0.32853	2.69444	0.3284	4.44079	0.3286	7.75463	0.3286	10.1641
0.32873	2.75	0.3286	4.47734	0.3288	7.80093	0.3288	10.1326
0.32893	2.76389	0.3288	4.51389	0.329	7.73148	0.329	10.2588
0.32913	2.72222	0.329	4.47734	0.3292	7.80093	0.3292	10.2588
0.32933	2.72222	0.3292	4.53217	0.3294	7.73148	0.3294	10.2273
0.32953	2.73611	0.3294	4.55044	0.3296	7.80093	0.3296	10.2273
0.32973	2.73611	0.3296	4.51389	0.3298	7.75463	0.3298	10.2273
0.32993	2.73611	0.3298	4.47734	0.33	7.84722	0.33	10.1641
0.33013	2.73611	0.33	4.53217	0.3302	7.82407	0.3302	10.2273
0.33033	2.75	0.3302	4.55044	0.3304	7.77778	0.3304	10.2904
0.33053	2.72222	0.3304	4.56872	0.3306	7.66204	0.3306	10.2273
0.33073	2.75	0.3306	4.51389	0.3308	7.75463	0.3308	10.2904
0.33093	2.75	0.3308	4.53217	0.331	7.70833	0.331	10.2273
0.33113	2.76389	0.331	4.51389	0.3312	7.70833	0.3312	10.2904
0.33133	2.75	0.3312	4.55044	0.3314	7.73148	0.3314	10.1957
0.33153	2.76389	0.3314	4.49562	0.3316	7.70833	0.3316	10.2588
0.33173	2.69444	0.3316	4.51389	0.3318	7.80093	0.3318	10.2904
0.33193	2.75	0.3318	4.53217	0.332	7.77778	0.332	10.2588
0.33213	2.70833	0.332	4.49562	0.3322	7.80093	0.3322	10.2273
0.33233	2.76389	0.3322	4.55044	0.3324	7.77778	0.3324	10.322
0.33253	2.77778	0.3324	4.49562	0.3326	7.82407	0.3326	10.2588
0.33273	2.70833	0.3326	4.55044	0.3328	7.80093	0.3328	10.2588
0.33293	2.77778	0.3328	4.49562	0.333	7.82407	0.333	10.2273
0.33313	2.76389	0.333	4.49562	0.3332	7.73148	0.3332	10.322
0.33333	2.76389	0.3332	4.55044	0.3334	7.75463	0.3334	10.2904
0.33353	2.75	0.3334	4.55044	0.3336	7.80093	0.3336	10.3535
0.33373	2.75	0.3336	4.56872	0.3338	7.80093	0.3338	10.2588
0.33393	2.75	0.3338	4.55044	0.334	7.82407	0.334	10.2588
0.33413	2.73611	0.334	4.53217	0.3342	7.91667	0.3342	10.3535
0.33433	2.73611	0.3342	4.51389	0.3344	7.75463	0.3344	10.2588
0.33453	2.73611	0.3344	4.53217	0.3346	7.82407	0.3346	10.2588
0.33473	2.72222	0.3346	4.51389	0.3348	7.84722	0.3348	10.3535
0.33493	2.75	0.3348	4.56872	0.335	7.87037	0.335	10.2904
0.33513	2.76389	0.335	4.51389	0.3352	7.80093	0.3352	10.3535
0.33533	2.76389	0.3352	4.51389	0.3354	7.80093	0.3354	10.2273
0.33553	2.76389	0.3354	4.53217	0.3356	7.73148	0.3356	10.322
0.33573	2.73611	0.3356	4.51389	0.3358	7.87037	0.3358	10.2904
0.33593	2.72222	0.3358	4.55044	0.336	7.82407	0.336	10.322
0.33613	2.75	0.336	4.55044	0.3362	7.77778	0.3362	10.2904
0.33633	2.75	0.3362	4.56872	0.3364	7.87037	0.3364	10.2904
0.33653	2.76389	0.3364	4.55044	0.3366	7.87037	0.3366	10.3851
0.33673	2.75	0.3366	4.51389	0.3368	7.82407	0.3368	10.3535
0.33693	2.75	0.3368	4.53217	0.337	7.73148	0.337	10.2588
0.33713	2.73611	0.337	4.55044	0.3372	7.70833	0.3372	10.2588
0.33733	2.79167	0.3372	4.53217	0.3374	7.87037	0.3374	10.2588
0.33753	2.75	0.3374	4.58699	0.3376	7.82407	0.3376	10.3851
0.33773	2.72222	0.3376	4.49562	0.3378	7.87037	0.3378	10.2588
0.33793	2.77778	0.3378	4.53217	0.338	7.77778	0.338	10.2904
0.33813	2.73611	0.338	4.58699	0.3382	7.84722	0.3382	10.2904
0.33833	2.76389	0.3382	4.51389	0.3384	7.87037	0.3384	10.2904
0.33853	2.72222	0.3384	4.56872	0.3386	7.82407	0.3386	10.2904
0.33873	2.76389	0.3386	4.55044	0.3388	7.87037	0.3388	10.3535
0.33893	2.73611	0.3388	4.55044	0.339	7.80093	0.339	10.3535
0.33913	2.73611	0.339	4.56872	0.3392	7.80093	0.3392	10.322
0.33933	2.75	0.3392	4.55044	0.3394	7.89352	0.3394	10.4167
0.33953	2.80556	0.3394	4.55044	0.3396	7.89352	0.3396	10.322
0.33973	2.79167	0.3396	4.55044	0.3398	7.80093	0.3398	10.2904
0.33993	2.73611	0.3398	4.58699	0.34	7.77778	0.34	10.322
0.34013	2.72222	0.34	4.53217	0.3402	7.89352	0.3402	10.2273
0.34033	2.76389	0.3402	4.56872	0.3404	7.89352	0.3404	10.4167
0.34053	2.75	0.3404	4.53217	0.3406	7.89352	0.3406	10.322
0.34073	2.77778	0.3406	4.55044	0.3408	7.84722	0.3408	10.3851
0.34093	2.73611	0.3408	4.49562	0.341	7.93981	0.341	10.322
0.34113	2.75	0.341	4.53217	0.3412	7.84722	0.3412	10.322
0.34133	2.72222	0.3412	4.60527	0.3414	7.87037	0.3414	10.3851
0.34153	2.76389	0.3414	4.58699	0.3416	7.89352	0.3416	10.3851
0.34173	2.76389	0.3416	4.56872	0.3418	7.84722	0.3418	10.4167
0.34193	2.76389	0.3418	4.56872	0.342	7.87037	0.342	10.4482
0.34213	2.79167	0.342	4.58699	0.3422	7.91667	0.3422	10.3535
0.34233	2.75	0.3422	4.51389	0.3424	7.84722	0.3424	10.322
0.34253	2.77778	0.3424	4.58699	0.3426	7.89352	0.3426	10.322
0.34273	2.75	0.3426	4.55044	0.3428	7.87037	0.3428	10.3535
0.34293	2.75	0.3428	4.58699	0.343	7.87037	0.343	10.3851
0.34313	2.79167	0.343	4.56872	0.3432	7.96296	0.3432	10.2588
0.34333	2.75	0.3432	4.58699	0.3434	7.87037	0.3434	10.4167
0.34353	2.79167	0.3434	4.58699	0.3436	7.89352	0.3436	10.3535
0.34373	2.75	0.3436	4.55044	0.3438	7.89352	0.3438	10.3851
0.34393	2.80556	0.3438	4.56872	0.344	7.84722	0.344	10.322
0.34413	2.75	0.344	4.56872	0.3442	7.89352	0.3442	10.4167
0.34433	2.79167	0.3442	4.56872	0.3444	7.91667	0.3444	10.2904
0.34453	2.80556	0.3444	4.56872	0.3446	7.91667	0.3446	10.4798
0.34473	2.76389	0.3446	4.60527	0.3448	7.84722	0.3448	10.3535
0.34493	2.76389	0.3448	4.55044	0.345	7.84722	0.345	10.3535
0.34513	2.77778	0.345	4.62354	0.3452	7.89352	0.3452	10.4167
0.34533	2.76389	0.3452	4.60527	0.3454	7.82407	0.3454	10.4167
0.34553	2.79167	0.3454	4.55044	0.3456	7.89352	0.3456	10.4167
0.34573	2.75	0.3456	4.55044	0.3458	7.93981	0.3458	10.4167
0.34593	2.76389	0.3458	4.56872	0.346	7.89352	0.346	10.3535
0.34613	2.79167	0.346	4.58699	0.3462	7.87037	0.3462	10.4482
0.34633	2.79167	0.3462	4.55044	0.3464	7.98611	0.3464	10.5114
0.34653	2.76389	0.3464	4.53217	0.3466	7.91667	0.3466	10.3851
0.34673	2.77778	0.3466	4.55044	0.3468	7.91667	0.3468	10.4167
0.34693	2.75	0.3468	4.53217	0.347	7.91667	0.347	10.2904
0.34713	2.80556	0.347	4.56872	0.3472	7.91667	0.3472	10.4482
0.34733	2.79167	0.3472	4.56872	0.3474	7.87037	0.3474	10.4167
0.34753	2.79167	0.3474	4.56872	0.3476	7.93981	0.3476	10.4482
0.34773	2.76389	0.3476	4.56872	0.3478	7.87037	0.3478	10.4167
0.34793	2.79167	0.3478	4.55044	0.348	7.91667	0.348	10.4167
0.34813	2.80556	0.348	4.51389	0.3482	7.91667	0.3482	10.3851
0.34833	2.80556	0.3482	4.51389	0.3484	7.91667	0.3484	10.4167
0.34853	2.73611	0.3484	4.58699	0.3486	7.89352	0.3486	10.4167
0.34873	2.79167	0.3486	4.53217	0.3488	7.96296	0.3488	10.3535
0.34893	2.76389	0.3488	4.58699	0.349	7.93981	0.349	10.3851
0.34913	2.80556	0.349	4.58699	0.3492	7.96296	0.3492	10.4798
0.34933	2.76389	0.3492	4.56872	0.3494	7.93981	0.3494	10.4482
0.34953	2.80556	0.3494	4.58699	0.3496	7.89352	0.3496	10.4482
0.34973	2.75	0.3496	4.55044	0.3498	7.89352	0.3498	10.3851
0.34993	2.79167	0.3498	4.58699	0.35	7.93981	0.35	10.4167
0.35013	2.80556	0.35	4.56872	0.3502	7.96296	0.3502	10.4482
0.35033	2.80556	0.3502	4.60527	0.3504	7.87037	0.3504	10.4482
0.35053	2.76389	0.3504	4.55044	0.3506	7.96296	0.3506	10.4798
0.35073	2.79167	0.3506	4.58699	0.3508	8.00926	0.3508	10.4798
0.35093	2.81944	0.3508	4.56872	0.351	7.98611	0.351	10.4167
0.35113	2.73611	0.351	4.56872	0.3512	7.93981	0.3512	10.4798
0.35133	2.79167	0.3512	4.58699	0.3514	7.93981	0.3514	10.4167
0.35153	2.76389	0.3514	4.56872	0.3516	7.96296	0.3516	10.322
0.35173	2.81944	0.3516	4.60527	0.3518	7.91667	0.3518	10.4482
0.35193	2.80556	0.3518	4.56872	0.352	7.93981	0.352	10.4482
0.35213	2.77778	0.352	4.55044	0.3522	7.91667	0.3522	10.4167
0.35233	2.80556	0.3522	4.58699	0.3524	7.91667	0.3524	10.4798
0.35253	2.79167	0.3524	4.62354	0.3526	7.91667	0.3526	10.4167
0.35273	2.76389	0.3526	4.58699	0.3528	7.91667	0.3528	10.4482
0.35293	2.77778	0.3528	4.60527	0.353	7.87037	0.353	10.4798
0.35313	2.76389	0.353	4.58699	0.3532	7.89352	0.3532	10.4798
0.35333	2.80556	0.3532	4.56872	0.3534	7.93981	0.3534	10.4167
0.35353	2.80556	0.3534	4.58699	0.3536	7.91667	0.3536	10.4798
0.35373	2.76389	0.3536	4.58699	0.3538	7.91667	0.3538	10.4798
0.35393	2.76389	0.3538	4.58699	0.354	7.98611	0.354	10.4798
0.35413	2.77778	0.354	4.62354	0.3542	7.91667	0.3542	10.5429
0.35433	2.79167	0.3542	4.58699	0.3544	7.87037	0.3544	10.4798
0.35453	2.81944	0.3544	4.60527	0.3546	7.89352	0.3546	10.5114
0.35473	2.70833	0.3546	4.64182	0.3548	7.96296	0.3548	10.4482
0.35493	2.76389	0.3548	4.58699	0.355	7.91667	0.355	10.4167
0.35513	2.76389	0.355	4.56872	0.3552	7.93981	0.3552	10.4167
0.35533	2.81944	0.3552	4.60527	0.3554	7.96296	0.3554	10.4482
0.35553	2.77778	0.3554	4.55044	0.3556	7.96296	0.3556	10.4798
0.35573	2.81944	0.3556	4.55044	0.3558	7.96296	0.3558	10.5114
0.35593	2.80556	0.3558	4.55044	0.356	7.96296	0.356	10.5429
0.35613	2.77778	0.356	4.58699	0.3562	7.91667	0.3562	10.4482
0.35633	2.79167	0.3562	4.55044	0.3564	7.91667	0.3564	10.4798
0.35653	2.79167	0.3564	4.56872	0.3566	7.96296	0.3566	10.4798
0.35673	2.76389	0.3566	4.56872	0.3568	7.93981	0.3568	10.5114
0.35693	2.81944	0.3568	4.53217	0.357	7.96296	0.357	10.4482
0.35713	2.80556	0.357	4.58699	0.3572	7.93981	0.3572	10.5429
0.35733	2.77778	0.3572	4.60527	0.3574	7.93981	0.3574	10.5114
0.35753	2.80556	0.3574	4.55044	0.3576	7.93981	0.3576	10.5429
0.35773	2.76389	0.3576	4.64182	0.3578	7.98611	0.3578	10.5429
0.35793	2.80556	0.3578	4.58699	0.358	8.00926	0.358	10.5114
0.35813	2.76389	0.358	4.58699	0.3582	7.96296	0.3582	10.5114
0.35833	2.81944	0.3582	4.58699	0.3584	7.91667	0.3584	10.4798
0.35853	2.81944	0.3584	4.62354	0.3586	7.96296	0.3586	10.4798
0.35873	2.77778	0.3586	4.67837	0.3588	7.96296	0.3588	10.5429
0.35893	2.81944	0.3588	4.60527	0.359	7.98611	0.359	10.5429
0.35913	2.77778	0.359	4.60527	0.3592	7.98611	0.3592	10.4798
0.35933	2.80556	0.3592	4.60527	0.3594	7.93981	0.3594	10.4482
0.35953	2.81944	0.3594	4.60527	0.3596	7.98611	0.3596	10.5114
0.35973	2.81944	0.3596	4.58699	0.3598	8.03241	0.3598	10.4798
0.35993	2.83333	0.3598	4.56872	0.36	7.91667	0.36	10.6061
0.36013	2.81944	0.36	4.56872	0.3602	8.03241	0.3602	10.4798
0.36033	2.76389	0.3602	4.62354	0.3604	7.93981	0.3604	10.5429
0.36053	2.77778	0.3604	4.66009	0.3606	7.91667	0.3606	10.4798
0.36073	2.81944	0.3606	4.60527	0.3608	8.00926	0.3608	10.4482
0.36093	2.83333	0.3608	4.60527	0.361	7.96296	0.361	10.5429
0.36113	2.81944	0.361	4.56872	0.3612	7.96296	0.3612	10.5745
0.36133	2.81944	0.3612	4.64182	0.3614	8.00926	0.3614	10.4798
0.36153	2.77778	0.3614	4.62354	0.3616	8.00926	0.3616	10.4482
0.36173	2.81944	0.3616	4.60527	0.3618	8.03241	0.3618	10.5429
0.36193	2.81944	0.3618	4.60527	0.362	7.98611	0.362	10.5745
0.36213	2.80556	0.362	4.60527	0.3622	8.00926	0.3622	10.5114
0.36233	2.80556	0.3622	4.60527	0.3624	7.98611	0.3624	10.5745
0.36253	2.81944	0.3624	4.62354	0.3626	7.98611	0.3626	10.5745
0.36273	2.77778	0.3626	4.58699	0.3628	8.03241	0.3628	10.4798
0.36293	2.83333	0.3628	4.62354	0.363	7.96296	0.363	10.6061
0.36313	2.79167	0.363	4.64182	0.3632	7.96296	0.3632	10.6061
0.36333	2.81944	0.3632	4.66009	0.3634	8.05556	0.3634	10.5745
0.36353	2.84722	0.3634	4.60527	0.3636	7.98611	0.3636	10.5429
0.36373	2.83333	0.3636	4.66009	0.3638	7.96296	0.3638	10.4798
0.36393	2.83333	0.3638	4.64182	0.364	7.98611	0.364	10.6061
0.36413	2.81944	0.364	4.58699	0.3642	7.96296	0.3642	10.5745
0.36433	2.83333	0.3642	4.64182	0.3644	7.96296	0.3644	10.5429
0.36453	2.81944	0.3644	4.58699	0.3646	7.98611	0.3646	10.5745
0.36473	2.83333	0.3646	4.62354	0.3648	8.00926	0.3648	10.6061
0.36493	2.79167	0.3648	4.62354	0.365	7.98611	0.365	10.4482
0.36513	2.76389	0.365	4.62354	0.3652	7.98611	0.3652	10.5429
0.36533	2.81944	0.3652	4.62354	0.3654	7.96296	0.3654	10.5114
0.36553	2.83333	0.3654	4.58699	0.3656	8.00926	0.3656	10.5114
0.36573	2.81944	0.3656	4.60527	0.3658	7.96296	0.3658	10.5429
0.36593	2.875	0.3658	4.60527	0.366	8.03241	0.366	10.5429
0.36613	2.81944	0.366	4.60527	0.3662	7.98611	0.3662	10.4482
0.36633	2.81944	0.3662	4.62354	0.3664	7.98611	0.3664	10.5745
0.36653	2.79167	0.3664	4.60527	0.3666	7.96296	0.3666	10.5429
0.36673	2.79167	0.3666	4.60527	0.3668	8.00926	0.3668	10.5429
0.36693	2.86111	0.3668	4.62354	0.367	7.96296	0.367	10.5429
0.36713	2.80556	0.367	4.60527	0.3672	8.00926	0.3672	10.6061
0.36733	2.83333	0.3672	4.62354	0.3674	7.98611	0.3674	10.6376
0.36753	2.83333	0.3674	4.67837	0.3676	7.98611	0.3676	10.5745
0.36773	2.84722	0.3676	4.60527	0.3678	8.00926	0.3678	10.5745
0.36793	2.81944	0.3678	4.66009	0.368	7.98611	0.368	10.5745
0.36813	2.81944	0.368	4.66009	0.3682	7.98611	0.3682	10.5745
0.36833	2.84722	0.3682	4.58699	0.3684	8.05556	0.3684	10.6061
0.36853	2.83333	0.3684	4.60527	0.3686	8.00926	0.3686	10.7008
0.36873	2.81944	0.3686	4.62354	0.3688	7.96296	0.3688	10.5114
0.36893	2.875	0.3688	4.60527	0.369	7.93981	0.369	10.6061
0.36913	2.86111	0.369	4.62354	0.3692	8.05556	0.3692	10.5745
0.36933	2.83333	0.3692	4.66009	0.3694	8.00926	0.3694	10.5429
0.36953	2.83333	0.3694	4.64182	0.3696	8.03241	0.3696	10.6061
0.36973	2.83333	0.3696	4.60527	0.3698	7.98611	0.3698	10.6061
0.36993	2.84722	0.3698	4.58699	0.37	8.05556	0.37	10.5745
0.37013	2.86111	0.37	4.64182	0.3702	8.05556	0.3702	10.5745
0.37033	2.81944	0.3702	4.64182	0.3704	7.98611	0.3704	10.5114
0.37053	2.83333	0.3704	4.62354	0.3706	8.0787	0.3706	10.5745
0.37073	2.83333	0.3706	4.60527	0.3708	8.03241	0.3708	10.5429
0.37093	2.81944	0.3708	4.67837	0.371	7.98611	0.371	10.5429
0.37113	2.77778	0.371	4.60527	0.3712	8.03241	0.3712	10.6692
0.37133	2.80556	0.3712	4.62354	0.3714	8.00926	0.3714	10.6376
0.37153	2.84722	0.3714	4.64182	0.3716	8.03241	0.3716	10.5114
0.37173	2.83333	0.3716	4.67837	0.3718	8.0787	0.3718	10.6061
0.37193	2.86111	0.3718	4.66009	0.372	7.98611	0.372	10.6061
0.37213	2.86111	0.372	4.60527	0.3722	8.03241	0.3722	10.5745
0.37233	2.86111	0.3722	4.60527	0.3724	8.00926	0.3724	10.6061
0.37253	2.875	0.3724	4.62354	0.3726	8.0787	0.3726	10.6061
0.37273	2.83333	0.3726	4.64182	0.3728	8.10185	0.3728	10.5745
0.37293	2.86111	0.3728	4.64182	0.373	8.0787	0.373	10.4798
0.37313	2.83333	0.373	4.60527	0.3732	8.05556	0.3732	10.5114
0.37333	2.83333	0.3732	4.64182	0.3734	7.98611	0.3734	10.6061
0.37353	2.86111	0.3734	4.64182	0.3736	8.03241	0.3736	10.6061
0.37373	2.86111	0.3736	4.64182	0.3738	8.03241	0.3738	10.5114
0.37393	2.81944	0.3738	4.64182	0.374	8.05556	0.374	10.7008
0.37413	2.84722	0.374	4.58699	0.3742	8.0787	0.3742	10.6376
0.37433	2.875	0.3742	4.60527	0.3744	8.03241	0.3744	10.6692
0.37453	2.81944	0.3744	4.62354	0.3746	8.03241	0.3746	10.6061
0.37473	2.86111	0.3746	4.64182	0.3748	8.0787	0.3748	10.6061
0.37493	2.875	0.3748	4.64182	0.375	8.00926	0.375	10.6376
0.37513	2.86111	0.375	4.64182	0.3752	7.96296	0.3752	10.5745
0.37533	2.86111	0.3752	4.62354	0.3754	8.05556	0.3754	10.5745
0.37553	2.80556	0.3754	4.67837	0.3756	8.03241	0.3756	10.6376
0.37573	2.81944	0.3756	4.67837	0.3758	8.03241	0.3758	10.5745
0.37593	2.88889	0.3758	4.66009	0.376	8.00926	0.376	10.5429
0.37613	2.86111	0.376	4.64182	0.3762	8.05556	0.3762	10.5429
0.37633	2.76389	0.3762	4.60527	0.3764	8.03241	0.3764	10.5429
0.37653	2.83333	0.3764	4.66009	0.3766	8.03241	0.3766	10.6692
0.37673	2.80556	0.3766	4.64182	0.3768	8.0787	0.3768	10.5114
0.37693	2.84722	0.3768	4.62354	0.377	8.05556	0.377	10.6376
0.37713	2.84722	0.377	4.60527	0.3772	8.0787	0.3772	10.6376
0.37733	2.84722	0.3772	4.62354	0.3774	8.0787	0.3774	10.6376
0.37753	2.875	0.3774	4.62354	0.3776	8.0787	0.3776	10.6061
0.37773	2.86111	0.3776	4.60527	0.3778	8.05556	0.3778	10.5429
0.37793	2.81944	0.3778	4.62354	0.378	8.03241	0.378	10.6692
0.37813	2.80556	0.378	4.66009	0.3782	8.03241	0.3782	10.6376
0.37833	2.84722	0.3782	4.60527	0.3784	8.03241	0.3784	10.5745
0.37853	2.79167	0.3784	4.66009	0.3786	8.0787	0.3786	10.6692
0.37873	2.88889	0.3786	4.60527	0.3788	8.03241	0.3788	10.6376
0.37893	2.84722	0.3788	4.64182	0.379	7.98611	0.379	10.7323
0.37913	2.86111	0.379	4.66009	0.3792	8.0787	0.3792	10.6061
0.37933	2.88889	0.3792	4.60527	0.3794	8.0787	0.3794	10.6376
0.37953	2.84722	0.3794	4.64182	0.3796	8.00926	0.3796	10.6692
0.37973	2.90278	0.3796	4.64182	0.3798	8.10185	0.3798	10.7008
0.37993	2.79167	0.3798	4.64182	0.38	8.0787	0.38	10.6061
0.38013	2.86111	0.38	4.60527	0.3802	7.98611	0.3802	10.7323
0.38033	2.86111	0.3802	4.62354	0.3804	8.05556	0.3804	10.6692
0.38053	2.91667	0.3804	4.67837	0.3806	8.03241	0.3806	10.6692
0.38073	2.86111	0.3806	4.64182	0.3808	8.10185	0.3808	10.6376
0.38093	2.83333	0.3808	4.66009	0.381	8.05556	0.381	10.6692
0.38113	2.88889	0.381	4.66009	0.3812	8.10185	0.3812	10.6376
0.38133	2.875	0.3812	4.64182	0.3814	8.05556	0.3814	10.6376
0.38153	2.84722	0.3814	4.64182	0.3816	8.14815	0.3816	10.6376
0.38173	2.90278	0.3816	4.64182	0.3818	8.0787	0.3818	10.7008
0.38193	2.84722	0.3818	4.58699	0.382	8.03241	0.382	10.6692
0.38213	2.875	0.382	4.62354	0.3822	8.125	0.3822	10.6061
0.38233	2.91667	0.3822	4.62354	0.3824	8.0787	0.3824	10.7008
0.38253	2.88889	0.3824	4.64182	0.3826	8.0787	0.3826	10.5429
0.38273	2.88889	0.3826	4.62354	0.3828	8.0787	0.3828	10.6692
0.38293	2.88889	0.3828	4.67837	0.383	7.96296	0.383	10.7008
0.38313	2.86111	0.383	4.64182	0.3832	8.05556	0.3832	10.6061
0.38333	2.90278	0.3832	4.60527	0.3834	8.125	0.3834	10.6061
0.38353	2.86111	0.3834	4.64182	0.3836	8.00926	0.3836	10.6692
0.38373	2.88889	0.3836	4.66009	0.3838	8.05556	0.3838	10.6376
0.38393	2.875	0.3838	4.64182	0.384	8.0787	0.384	10.5745
0.38413	2.88889	0.384	4.66009	0.3842	8.125	0.3842	10.6692
0.38433	2.88889	0.3842	4.62354	0.3844	8.19444	0.3844	10.5745
0.38453	2.90278	0.3844	4.60527	0.3846	8.03241	0.3846	10.5745
0.38473	2.88889	0.3846	4.60527	0.3848	8.14815	0.3848	10.6376
0.38493	2.86111	0.3848	4.64182	0.385	8.0787	0.385	10.6376
0.38513	2.90278	0.385	4.64182	0.3852	8.10185	0.3852	10.6692
0.38533	2.84722	0.3852	4.60527	0.3854	8.10185	0.3854	10.6692
0.38553	2.91667	0.3854	4.64182	0.3856	8.05556	0.3856	10.7008
0.38573	2.91667	0.3856	4.66009	0.3858	8.0787	0.3858	10.6692
0.38593	2.86111	0.3858	4.64182	0.386	8.0787	0.386	10.6692
0.38613	2.90278	0.386	4.64182	0.3862	8.125	0.3862	10.6692
0.38633	2.875	0.3862	4.64182	0.3864	8.10185	0.3864	10.6376
0.38653	2.90278	0.3864	4.66009	0.3866	8.05556	0.3866	10.7639
0.38673	2.88889	0.3866	4.60527	0.3868	8.0787	0.3868	10.6692
0.38693	2.91667	0.3868	4.66009	0.387	8.14815	0.387	10.6376
0.38713	2.88889	0.387	4.66009	0.3872	8.0787	0.3872	10.6692
0.38733	2.875	0.3872	4.64182	0.3874	8.0787	0.3874	10.5745
0.38753	2.86111	0.3874	4.64182	0.3876	8.10185	0.3876	10.6376
0.38773	2.875	0.3876	4.62354	0.3878	8.10185	0.3878	10.7955
0.38793	2.90278	0.3878	4.66009	0.388	8.10185	0.388	10.6692
0.38813	2.875	0.388	4.71492	0.3882	8.125	0.3882	10.6376
0.38833	2.88889	0.3882	4.64182	0.3884	8.125	0.3884	10.7323
0.38853	2.90278	0.3884	4.60527	0.3886	8.14815	0.3886	10.6692
0.38873	2.875	0.3886	4.67837	0.3888	8.125	0.3888	10.5745
0.38893	2.88889	0.3888	4.64182	0.389	8.10185	0.389	10.7639
0.38913	2.93056	0.389	4.64182	0.3892	8.0787	0.3892	10.6376
0.38933	2.91667	0.3892	4.60527	0.3894	8.05556	0.3894	10.7639
0.38953	2.90278	0.3894	4.60527	0.3896	8.125	0.3896	10.7639
0.38973	2.875	0.3896	4.69664	0.3898	8.0787	0.3898	10.6692
0.38993	2.88889	0.3898	4.64182	0.39	8.14815	0.39	10.7008
0.39013	2.875	0.39	4.62354	0.3902	8.125	0.3902	10.6061
0.39033	2.90278	0.3902	4.66009	0.3904	8.19444	0.3904	10.6376
0.39053	2.90278	0.3904	4.58699	0.3906	8.1713	0.3906	10.7955
0.39073	2.91667	0.3906	4.60527	0.3908	8.14815	0.3908	10.6061
0.39093	2.90278	0.3908	4.60527	0.391	8.125	0.391	10.7008
0.39113	2.90278	0.391	4.64182	0.3912	8.14815	0.3912	10.7955
0.39133	2.91667	0.3912	4.56872	0.3914	8.10185	0.3914	10.7639
0.39153	2.90278	0.3914	4.64182	0.3916	8.1713	0.3916	10.7008
0.39173	2.875	0.3916	4.64182	0.3918	8.1713	0.3918	10.7008
0.39193	2.86111	0.3918	4.66009	0.392	8.0787	0.392	10.6692
0.39213	2.90278	0.392	4.62354	0.3922	8.19444	0.3922	10.7008
0.39233	2.86111	0.3922	4.64182	0.3924	8.14815	0.3924	10.7323
0.39253	2.90278	0.3924	4.66009	0.3926	8.125	0.3926	10.6376
0.39273	2.91667	0.3926	4.62354	0.3928	8.14815	0.3928	10.6376
0.39293	2.90278	0.3928	4.58699	0.393	8.14815	0.393	10.6376
0.39313	2.91667	0.393	4.66009	0.3932	8.1713	0.3932	10.7323
0.39333	2.86111	0.3932	4.62354	0.3934	8.0787	0.3934	10.6692
0.39353	2.90278	0.3934	4.66009	0.3936	8.1713	0.3936	10.6376
0.39373	2.90278	0.3936	4.64182	0.3938	8.10185	0.3938	10.6692
0.39393	2.94444	0.3938	4.62354	0.394	8.03241	0.394	10.7323
0.39413	2.88889	0.394	4.62354	0.3942	8.14815	0.3942	10.7323
0.39433	2.90278	0.3942	4.64182	0.3944	8.10185	0.3944	10.7323
0.39453	2.93056	0.3944	4.62354	0.3946	8.1713	0.3946	10.7323
0.39473	2.90278	0.3946	4.66009	0.3948	8.14815	0.3948	10.7008
0.39493	2.93056	0.3948	4.64182	0.395	8.0787	0.395	10.7639
0.39513	2.94444	0.395	4.62354	0.3952	8.14815	0.3952	10.6692
0.39533	2.90278	0.3952	4.69664	0.3954	8.1713	0.3954	10.7008
0.39553	2.88889	0.3954	4.62354	0.3956	8.125	0.3956	10.8586
0.39573	2.90278	0.3956	4.64182	0.3958	8.10185	0.3958	10.7008
0.39593	2.91667	0.3958	4.58699	0.396	8.0787	0.396	10.6376
0.39613	2.93056	0.396	4.62354	0.3962	8.1713	0.3962	10.7008
0.39633	2.88889	0.3962	4.66009	0.3964	8.14815	0.3964	10.827
0.39653	2.88889	0.3964	4.56872	0.3966	8.125	0.3966	10.7955
0.39673	2.90278	0.3966	4.60527	0.3968	8.14815	0.3968	10.7008
0.39693	2.90278	0.3968	4.64182	0.397	8.1713	0.397	10.7323
0.39713	2.95833	0.397	4.64182	0.3972	8.14815	0.3972	10.7323
0.39733	2.91667	0.3972	4.62354	0.3974	8.125	0.3974	10.7639
0.39753	2.93056	0.3974	4.67837	0.3976	8.00926	0.3976	10.7639
0.39773	2.90278	0.3976	4.62354	0.3978	8.10185	0.3978	10.7323
0.39793	2.93056	0.3978	4.64182	0.398	8.19444	0.398	10.7323
0.39813	2.90278	0.398	4.55044	0.3982	8.125	0.3982	10.7323
0.39833	2.91667	0.3982	4.62354	0.3984	8.10185	0.3984	10.7639
0.39853	2.88889	0.3984	4.69664	0.3986	8.10185	0.3986	10.7008
0.39873	2.91667	0.3986	4.66009	0.3988	8.125	0.3988	10.7955
0.39893	2.93056	0.3988	4.58699	0.399	8.125	0.399	10.7639
[truncated: 1,291 more rows]

## Sheet: Figure 2k
Figure 2k
	Strut diameter	Overlap rate	Normalized modulus
	mm		GPa
	0.3	0	0.1991
	0.3	0.3	0.37525
	0.3	0.5	0.36944
	0.3	0.7	1.0857
	0.35	0	0.22914
	0.35	0.3	1.95944
	0.35	0.5	1.01505
	0.35	0.7	1.96031
	0.4	0	1.25213
	0.4	0.3	1.53315
	0.4	0.5	2.04342
	0.4	0.7	2.10215

## Sheet: Figure 2l
Figure 2l
0% overlap rate		30% overlap rate
Distance	Equivalent stress	Distance	Equivalent stress
mm	GPa	mm	GPa
0	0.49825	0	0.0575
0.0443	0.35447	0.04052	0.03299
0.04971	0.3445	0.04092	0.03281
0.05466	0.3354	0.04219	0.03225
0.08629	0.27749	0.04423	0.03135
0.0886	0.27329	0.08103	0.01675
0.09943	0.25364	0.08177	0.01652
0.1025	0.24809	0.08439	0.01573
0.10932	0.23579	0.08846	0.01463
0.1329	0.19378	0.12155	0.01503
0.135	0.19008	0.12255	0.0153
0.14914	0.16554	0.12658	0.01648
0.16398	0.14057	0.13269	0.01851
0.1772	0.11942	0.16206	0.0304
0.18747	0.10413	0.16327	0.03092
0.19885	0.08903	0.16878	0.03335
0.21864	0.07099	0.17691	0.03699
0.2215	0.06965	0.20258	0.04872
0.23373	0.06857	0.20391	0.04934
0.24856	0.0771	0.21097	0.05262
0.259	0.08806	0.22114	0.05735
0.2658	0.09669	0.2431	0.06764
0.2733	0.10719	0.24447	0.06829
0.29828	0.14664	0.25317	0.07239
0.30048	0.15033	0.26537	0.07814
0.31009	0.1273	0.28361	0.08066
0.32723	0.12475	0.29178	0.0868
0.35395	0.13946	0.29413	0.0757
0.36697	0.1426	0.29804	0.0713
0.36912	0.14314	0.31184	0.08285
0.37946	0.09637	0.32852	0.08561
0.39037	0.08902	0.33661	0.08699
0.3955	0.0869	0.33667	0.087
0.40077	0.08538	0.33678	0.08702
0.40482	0.08457	0.34434	0.08834
0.41522	0.08352	0.35042	0.08941
0.42605	0.08336	0.35646	0.09049
0.43009	0.08343	0.36636	0.0923
0.43389	0.08352	0.37196	0.09333
0.4407	0.0837	0.37805	0.09447
0.45831	0.08399	0.38434	0.09566
0.45932	0.08399	0.38806	0.09637
0.46014	0.08399	0.3899	0.09672
0.46668	0.08393	0.39594	0.09788
0.47337	0.08376	0.40726	0.10009
0.48849	0.08303	0.41071	0.10078
0.49207	0.08279	0.41212	0.10105
0.49306	0.08271	0.42399	0.10343
0.51747	0.08054	0.42449	0.10353
0.51762	0.08053	0.42553	0.10374
0.51776	0.08052	0.43003	0.10465
0.51975	0.08032	0.4386	0.1064
0.52203	0.08009	0.43994	0.10668
0.54671	0.08361	0.44222	0.10715
0.57073	0.08006	0.44232	0.10717
0.58389	0.079	0.45456	0.10972
0.5839	0.079	0.4573	0.11029
0.5839	0.079	0.46228	0.11134
0.58516	0.07893	0.46784	0.11252
0.5868	0.07884	0.4725	0.11351
0.60678	0.07836	0.47695	0.11447
0.62089	0.07854	0.48348	0.11588
0.6236	0.0786	0.48951	0.11719
0.63072	0.07882	0.49568	0.10611
0.65763	0.07987	0.49935	0.1057
0.65764	0.07987	0.51072	0.10431
0.65765	0.07987	0.51324	0.10397
0.66201	0.08002	0.51624	0.10355
0.66784	0.08021	0.52932	0.10159
0.69409	0.08043	0.53104	0.10131
0.69439	0.08042	0.53273	0.10104
0.7004	0.08027	0.54269	0.10967
0.73013	0.07802	0.55321	0.10083
0.73015	0.07801	0.55875	0.09631
0.73017	0.07801	0.5715	0.0864
0.73875	0.07682	0.57285	0.08539
0.75064	0.07474	0.57598	0.08311
0.76572	0.07148	0.58378	0.07767
0.76718	0.07113	0.58483	0.07697
0.77706	0.06873	0.60302	0.06637
0.80059	0.06397	0.61472	0.06151
0.8006	0.07228	0.61645	0.06095
0.82631	0.07478	0.62116	0.05967
0.82637	0.07348	0.62772	0.05847
0.8447	0.08106	0.63319	0.05804
0.8526	0.08397	0.64808	0.05948
0.85377	0.08437	0.65025	0.06
0.8655	0.08793	0.65795	0.06244
0.87476	0.09012	0.66335	0.06465
0.88159	0.09139	0.67585	0.07112
0.8816	0.09139	0.67849	0.07269
0.88162	0.09139	0.6797	0.07343
0.90474	0.09364	0.69352	0.0827
0.9095	0.09375	0.70117	0.08549
0.90974	0.09375	0.70282	0.08678
0.93014	0.09304	0.70679	0.08995
0.93466	0.09266	0.71145	0.09377
0.93811	0.09232	0.71497	0.09672
0.93812	0.09232	0.71988	0.10093
0.93813	0.09232	0.72429	0.10479
0.93814	0.09232	0.73922	0.07453
0.96455	0.08861	0.74138	0.09159
0.96668	0.08823	0.7418	0.14347
0.97763	0.08622	0.74236	0.13575
0.99312	0.08313	0.74859	0.13062
0.9944	0.08287	0.75461	0.12377
0.99539	0.08267	0.75718	0.12341
0.99539	0.08267	0.76426	0.12249
0.9954	0.08267	0.77292	0.12154
1.02422	0.08434	0.78165	0.12075
1.06348	0.08287	0.78719	0.12034
1.10274	0.08153	0.8067	0.11948
1.142	0.08032	0.80786	0.11946
1.18126	0.07927	0.80869	0.11944
1.22052	0.07837	0.81154	0.1194
1.25978	0.07764	0.81609	0.11531
1.29904	0.1093	0.8162	0.11527
1.3383	0.13805	0.81736	0.11492
1.37756	0.14883	0.83127	0.11107
1.41682	0.15162	0.83617	0.1099
1.45608	0.14686	0.84021	0.109
1.49533	0.13639	0.84115	0.1088
1.53459	0.12268	0.84818	0.10744
1.57385	0.10911	0.85332	0.10659
1.60268	0.08323	0.86369	0.10522
1.60268	0.08323	0.86433	0.10515
1.60269	0.08323	0.86657	0.10493
1.60368	0.08318	0.87537	0.10429
1.60496	0.08314	0.879	0.10414
1.61885	0.08374	0.88845	0.10404
1.63139	0.08565	0.89121	0.10409
1.63353	0.08606	0.89247	0.10412
1.65994	0.09219	0.89743	0.10434
1.65994	0.0922	0.90982	0.1054
1.65996	0.0922	0.91257	0.10573
1.65996	0.0922	0.92061	0.12117
1.66341	0.09304	0.92474	0.1248
1.66796	0.09412	0.92586	0.12575
1.68833	0.09849	0.93522	0.13336
1.69297	0.09937	0.94688	0.15805
1.69334	0.09943	0.96031	0.15863
1.71646	0.10354	0.9782	0.15048
1.71646	0.10354	0.99457	0.1433
1.71647	0.10354	1.00397	0.1393
1.71649	0.10355	1.01403	0.13513
1.72332	0.10498	1.04309	0.12375
1.73262	0.10754	1.04748	0.12212
1.74431	0.11255	1.06028	0.11753
1.75052	0.1165	1.06764	0.11499
1.75337	0.11871	1.06962	0.11432
1.77171	0.14112	1.09096	0.10753
1.77177	0.24283	1.10817	0.10262
1.79748	0.22939	1.12051	0.09946
1.79749	0.1444	1.13676	0.09579
1.82101	0.16493	1.14209	0.09472
1.84747	0.19825	1.17333	0.08989
1.84747	0.19826	1.17338	0.08989
1.84752	0.19831	1.17359	0.10119
1.85932	0.21058	1.19696	0.10114
1.8679	0.21805	1.20299	0.10131
1.86794	0.21808	1.22104	0.10218
1.86794	0.21808	1.23407	0.1031
1.89768	0.23434	1.24875	0.10436
1.93037	0.23663	1.26814	0.10635
1.93037	0.23663	1.27489	0.10711
1.9304	0.23662	1.29479	0.10951
1.93607	0.23558	1.30054	0.11024
1.94043	0.23452	1.33144	0.09371
1.94045	0.23451	1.33391	0.09255
1.96736	0.22339	1.353	0.07831
1.97448	0.21927	1.35691	0.0786
2.01133	0.19187	1.35943	0.07882
2.01133	0.19187	1.36852	0.07977
2.01134	0.19186	1.37461	0.08053
2.01291	0.1905	1.37866	0.0811
2.01417	0.18941	1.38446	0.08197
2.01418	0.1894	1.39813	0.08431
2.02735	0.17762	1.39837	0.08435
2.05136	0.15525	1.40301	0.08522
2.076	0.19941	1.41318	0.08722
2.07642	0.2	1.41345	0.08728
2.07662	0.20027	1.41591	0.08778
2.07682	0.20055	1.41705	0.08801
2.07732	0.20123	1.42798	0.09977
2.08011	0.20506	1.43759	0.0996
2.10145	0.23255	1.43962	0.09957
2.10188	0.23307	1.45149	0.0995
2.11938	0.25274	1.47236	0.0997
2.12518	0.25863	1.47241	0.0997
2.12645	0.25988	1.48178	0.09993
2.12714	0.26056	1.48183	0.09993
2.12762	0.26102	1.48962	0.10018
2.12936	0.26269	1.50722	0.101
2.13616	0.26892	1.50894	0.1011
2.15141	0.28144	1.52395	0.10213
2.15241	0.2822	1.52776	0.10245
2.17015	0.29466	1.54204	0.10383
2.17421	0.29736	1.54398	0.10405
2.17631	0.29876	1.56382	0.10667
2.17769	0.29968	1.56591	0.10575
2.17818	0.30001	1.56613	0.10577
2.18171	0.3024	1.57587	0.10677
2.19072	0.30885	1.58101	0.09499
2.20115	0.3176	1.61389	0.0833
2.20298	0.31936	1.61571	0.07452
2.22008	0.34133	1.62355	0.07451
2.22296	0.34637	1.64696	0.07503
2.22855	0.24824	1.64831	0.07508
2.23384	0.24591	1.64871	0.0751
2.23635	0.238	1.65772	0.07553
2.25129	0.20061	1.66783	0.07233
2.25305	0.19658	1.68157	0.07361
2.2725	0.15872	1.68184	0.07364
2.27294	0.15803	1.69122	0.07474
2.27337	0.15736	1.69142	0.07477
2.27379	0.15671	1.69173	0.07481
2.27484	0.15514	1.71425	0.07816
2.27667	0.15249	1.71514	0.07831
2.28019	0.14783	1.72444	0.07996
2.29544	0.13483	1.72492	0.08005
2.29662	0.13433	1.72568	0.08019
2.31674	0.13698	1.74692	0.08448
2.31726	0.13731	1.74844	0.08481
2.31752	0.13747	1.75765	0.08688
2.31777	0.13763	1.75839	0.08705
2.3184	0.13805	1.75964	0.08734
2.3195	0.13881	1.77959	0.09217
2.32453	0.14289	1.78174	0.09272
2.33959	0.15964	1.79087	0.09508
2.34018	0.1604	1.79186	0.09534
2.36114	0.19064	1.79359	0.0958
2.36158	0.19132	1.81227	0.10089
2.36167	0.19145	1.81505	0.10167
2.36176	0.19158	1.82409	0.10424
2.36196	0.19191	1.83053	0.1844
2.36233	0.19247	1.8363	0.1756
2.38375	0.22642	1.86444	0.07085
2.39195	0.47515	1.87921	0.07067
2.39796	0.46428	1.88037	0.07078
2.40316	0.45774	1.88222	0.07101
2.40836	0.45378	1.90595	0.07782
2.41174	0.45254	1.90621	0.07793
2.41436	0.45227	1.90868	0.07903
2.42257	0.45507	1.93289	0.1496
2.42477	0.4567	1.93777	0.15082
2.42638	0.45811	1.95255	0.15458
2.4338	0.46689	1.9734	0.16013
2.43678	0.47136	1.98578	0.16361
2.44118	0.47888	1.99333	0.16582
2.4424	0.51449	1.99858	0.13452
2.44659	0.51449	1.99946	0.13551
2.44845	0.51449	2.03349	0.17389
2.45327	0.51449	2.03451	0.17503
2.45539	0.51449	2.04571	0.18743
2.45699	0.51449	2.04656	0.18837
2.45988	0.51449	2.04831	0.19029
2.46139	0.51449	2.05477	0.19735
2.4674	0.51449	2.08058	0.1779
2.4696	0.51449	2.08511	0.17951
2.47155	0.51449	2.10483	0.18669
2.47433	0.51449	2.1252	0.19442
2.494	0.51449	2.12826	0.1956
2.49511	0.51449	2.13756	0.19926
2.49523	0.51449	2.16252	0.20943
2.49527	0.51449	2.16983	0.21251
2.49543	0.51449	2.18291	0.51377
2.49551	0.51449	2.1899	0.51449
2.4956	0.51449	2.20941	0.47101
2.49564	0.51449	2.21301	0.41194
2.49593	0.51449	2.21635	0.38967
2.51653	0.51449	2.2231	0.34575
2.52717	0.51449	2.23902	0.25019
2.52728	0.51449	2.24147	0.23687
2.5275	0.51449	2.24383	0.22445
2.53763	0.51449	2.24988	0.19528
2.55361	0.51449	2.25922	0.16027
2.55743	0.51449	2.26992	0.14323
2.55792	0.51449	2.2747	0.14544
2.55809	0.51449	2.27665	0.14803
2.55873	0.51449	2.29691	0.21394
2.55905	0.51449	2.29838	0.22036
2.5594	0.51449	2.2998	0.22668
2.55959	0.51449	2.30342	0.24321
2.56074	0.51449	2.30903	0.26959
2.57983	0.51449	2.31056	0.27694
2.59055	0.51447	2.32683	0.35626
2.59082	0.51444	2.3302	0.37273
2.59129	0.51437	2.33591	0.40057
2.59808	0.51338	2.3548	0.49099
		2.35529	0.49329
		2.35576	0.4955
		2.35697	0.50115
		2.35884	0.50986
		2.38375	0.33099
		2.39195	0.49102
		2.39796	0.46941
		2.40316	0.456
		2.40836	0.4474
		2.41174	0.4443
		2.41436	0.44318
		2.42257	0.44626
		2.42477	0.44862
		2.42638	0.45071
		2.4338	0.46385
		2.43678	0.4705
		2.44118	0.4815
		2.4424	0.51449
		2.44659	0.51449
		2.44845	0.51449
		2.45327	0.51449
		2.45539	0.51449
		2.45699	0.51449
		2.45988	0.51449
		2.46139	0.51449
		2.4674	0.51449
		2.4696	0.51449
		2.47155	0.51449
		2.47433	0.51449
		2.48299	0.51449
		2.48774	0.51449
		2.49102	0.51449
		2.49222	0.51449
		2.4933	0.51449
		2.49389	0.51449
		2.49827	0.51449
		2.50928	0.51449
		2.51047	0.51449
		2.51227	0.51449
		2.51322	0.51449
		2.52323	0.51449
		2.52796	0.51449
		2.53124	0.51449
		2.53417	0.51449
		2.54544	0.51449
		2.5459	0.51449
		2.55021	0.51449
		2.55256	0.51449
		2.56801	0.50968
		2.56818	0.50961
		2.56894	0.50933
		2.56984	0.50845
		2.57006	0.50823
		2.58222	0.49477
		2.58343	0.49329
		2.58455	0.49189
		2.58624	0.50408
		2.59808	0.51279
