# Supplementary material for: Wood-inspired metamaterial catalyst for robust and high-throughput water purification
Source: Nat Commun. 2024 Mar 6;15:2046. doi: 10.1038/s41467-024-46337-1 (PMC10917756; doi:10.1038/s41467-024-46337-1)
Supplement: Supplementary file 3 — Source Data [file 41467_2024_46337_MOESM3_ESM.zip › Figure 3.xlsx]

## Sheet: Figure 3b
Figure 3b
Overlap rate	Apparent permeability
	1mm/s	3mm/s	5mm/s	7mm/s
	10-9 m2	10-9 m2	10-9 m2	10-9 m2
0	108.831	34.9046	20.0146	13.6372
0.1	96.6275	31.1029	17.8975	12.2361
0.2	86.5191	27.7324	15.8943	10.8201
0.3	72.7385	23.2625	13.2911	9.01918
0.4	53.0227	16.9187	9.63166	6.50598
0.5	39.8371	12.7234	7.26347	4.92188
0.6	28.5442	9.1021	5.19486	3.5233
0.7	19.0415	5.98995	3.38126	2.2746

## Sheet: Figure 3c
Figure 3c
Strut diameter	Overlap rate	normalized permeability, k*
mm		10-3
0.3	0	0.60779
0.3	0.1	0.60428
0.3	0.2	0.59384
0.3	0.3	0.5673
0.3	0.4	0.49165
0.3	0.5	0.43626
0.3	0.6	0.38993
0.3	0.7	0.31189
0.35	0	0.53599
0.35	0.1	0.53947
0.35	0.2	0.5239
0.35	0.3	0.49202
0.35	0.4	0.42062
0.35	0.5	0.35633
0.35	0.6	0.30561
0.35	0.7	0.25863
0.4	0	0.48369
0.4	0.1	0.4668
0.4	0.2	0.45777
0.4	0.3	0.42537
0.4	0.4	0.34655
0.4	0.5	0.29509
0.4	0.6	0.24397
0.4	0.7	0.19234

## Sheet: Figure 3f
Figure 3f
0% overlap rate		30% overlap rate
Diatance	Local velocity	Diatance	Local velocity
mm	mm/s	mm	mm/s
0	0	0	0
0.11203	0.34966	0.12606	0.46306
0.12927	0.404	0.14277	0.52684
0.26255	0.80958	0.16577	0.61464
0.33272	0.89387	0.28183	1.02898
0.45745	1.0039	0.33733	1.13128
0.46166	1.00761	0.39623	1.20015
0.46428	1.0091	0.44567	1.28734
0.48801	1.02262	0.49637	1.37684
0.50778	1.03839	0.52383	1.37863
0.59077	1.02197	0.58283	1.3727
0.63726	0.98473	0.60939	1.37018
0.64713	0.98126	0.62659	1.35326
0.65942	0.96462	0.66149	1.32662
0.74718	0.8619	0.70345	1.28445
0.79263	0.79283	0.77795	1.19833
0.8225	0.73165	0.78814	1.18323
0.83178	0.70969	0.7992	1.15554
0.83543	0.70106	0.81261	1.12198
0.85947	0.65431	0.90457	0.88793
0.91811	0.54239	0.92028	0.84421
0.94109	0.49867	0.94153	0.78513
0.94503	0.4916	0.95186	0.75271
0.94579	0.48993	0.9586	0.73035
0.94944	0.48192	0.98409	0.63516
0.96955	0.43918	1.03074	0.46102
0.99677	0.37693	1.06751	0.33602
1.02493	0.31813	1.08605	0.27198
1.05573	0.24589	1.09915	0.23673
1.06534	0.22334	1.14023	0.13666
1.07907	0.19764	1.14767	0.11852
1.08143	0.19324	1.15321	0.1025
1.12867	0.09127	1.1563	0.09757
1.1307	0.08799	1.18246	0.05632
1.13121	0.08739	1.18796	0.04729
1.15894	0.05473	1.25505	1.68469e-15
1.16804	0.04361	1.74495	0
1.17355	0.03881	1.836	0.06704
1.18048	0.03279	1.83978	0.07232
1.25505	0	1.8524	0.09317
1.74495	9.28014e-17	1.86791	0.12315
1.82508	0.04103	1.90678	0.21595
1.8359	0.0568	1.91474	0.23583
1.84513	0.07024	1.9447	0.32699
1.85212	0.08127	1.96223	0.38035
1.85875	0.09432	1.97747	0.42563
1.87082	0.11314	1.9891	0.45894
1.8796	0.12684	2.00235	0.50461
1.89163	0.1561	2.01686	0.54633
1.89393	0.16169	2.07824	0.72297
1.90105	0.17729	2.1055	0.78396
1.92842	0.24417	2.19153	0.97033
1.93809	0.26782	2.22667	1.04721
1.9405	0.27327	2.23498	1.06608
1.95454	0.30512	2.25692	1.11684
2.00543	0.45211	2.25695	1.11688
2.01853	0.49784	2.30753	1.1522
2.04123	0.56233	2.30963	1.15368
2.04968	0.58808	2.43983	1.3114
2.09383	0.75105	2.45742	1.33052
2.09874	0.76626	2.46018	1.33352
2.12843	0.85816	2.52505	1.31842
2.13859	0.89144	2.65246	1.27219
2.14143	0.90072	2.66142	1.27045
2.1888	1.02418	2.89787	1.31752
2.24498	1.18698	2.99762	1.33782
2.26407	1.23954	2.99953	1.33777
2.30668	1.35409	3.00006	1.33772
2.30981	1.36252	3.00045	1.33772
2.32859	1.4177	3.00206	1.33816
2.41576	1.67397	3.00394	1.33832
2.44766	1.74706	3.00568	1.33848
2.47666	1.8146	3.32149	1.34315
2.49366	1.85323	3.39664	1.35084
2.50137	1.86323	3.45335	1.33301
2.51053	1.87934	3.49529	1.31986
2.55135	1.9512	3.55605	1.29489
2.58722	2.01067	3.60111	1.25182
2.61889	2.06318	3.64778	1.22461
2.76289	2.2573	3.70977	1.15242
2.88005	2.32005	3.73645	1.12145
2.92158	2.34231	3.76399	1.09668
2.9518	2.36704	3.77574	1.06986
2.95505	2.36788	3.80145	1.01139
2.98723	2.3762	3.86137	0.84923
2.99585	2.37413	3.88863	0.78882
3.00481	2.36884	3.91049	0.74062
3.27653	2.19466	3.91853	0.72929
3.34552	2.15093	3.9516	0.63614
3.35195	2.14335	3.98778	0.53216
3.36613	2.11576	4.01037	0.46859
3.40095	2.04162	4.03497	0.39954
3.40175	2.0399	4.05547	0.34155
3.41764	2.00459	4.07866	0.27058
3.54966	1.76247	4.08575	0.24891
3.55604	1.74537	4.08889	0.24116
3.55998	1.73482	4.09329	0.23031
3.65366	1.46657	4.12294	0.15022
3.6697	1.42268	4.14345	0.11031
3.7092	1.31456	4.15043	0.09673
3.75901	1.16613	4.17634	0.04232
3.77088	1.13078	4.18365	0.03194
3.77456	1.11928	4.18955	0.02572
3.77791	1.10987	4.19359	0.01997
3.81004	1.01434	4.25505	1.70229e-16
3.82877	0.94309	4.74495	1.05915e-15
3.89727	0.73923	4.84449	0.07879
3.95717	0.55644	4.85651	0.10282
3.97043	0.50772	4.86114	0.11264
4.00117	0.41051	4.86374	0.11711
4.01357	0.38073	4.86832	0.12498
4.03217	0.33796	4.89881	0.20073
4.05593	0.27652	4.91649	0.24317
4.05951	0.26779	4.92565	0.27112
4.06229	0.26101	4.95885	0.36965
4.12782	0.10476	4.96465	0.38687
4.14259	0.074	4.97836	0.41693
4.16348	0.0493	4.99208	0.45852
4.1681	0.04347	5.00433	0.50711
4.25505	0	5.10175	0.78608
4.74495	3.43898e-18	5.1019	0.78652
4.84504	0.0671	5.10524	0.79421
4.85801	0.08198	5.11111	0.80789
4.86139	0.08625	5.15664	0.92651
4.87334	0.11113	5.1688	0.95334
4.87798	0.12288	5.21926	1.06473
4.90972	0.20469	5.3196	1.18962
4.94998	0.30923	5.31963	1.18964
4.95601	0.32658	5.31973	1.1897
4.98775	0.41791	5.31987	1.18986
5.01037	0.46632	5.36513	1.24703
5.02751	0.51867	5.37159	1.25229
5.06823	0.65547	5.38858	1.26611
5.07381	0.67265	5.39907	1.27237
5.13161	0.85075	5.46018	1.30893
5.1929	1.02352	5.52505	1.33542
5.20768	1.06579	5.65246	1.28709
5.30066	1.3441	5.66191	1.28508
5.32461	1.41598	5.87037	1.32319
5.32959	1.42959	5.99769	1.34689
5.44005	1.74527	5.99953	1.34677
5.44075	1.74655	6.00006	1.34671
5.48966	1.83638	6.00045	1.3467
5.51971	1.88217	6.00152	1.34712
5.57284	1.9727	6.00268	1.34724
5.67291	2.14353	6.00358	1.34733
5.7411	2.26838	6.30302	1.34429
5.78489	2.30664	6.37937	1.34686
5.89325	2.37792	6.43323	1.32814
5.92178	2.38529	6.4979	1.3057
5.94899	2.39233	6.57134	1.27391
5.95626	2.39661	6.60235	1.24698
5.97483	2.40755	6.65397	1.21978
5.98192	2.41127	6.74217	1.11799
5.98966	2.40551	6.7457	1.11471
6.27603	2.22006	6.77255	1.06079
6.28918	2.2117	6.79604	1.01378
6.29478	2.20814	6.85032	0.89033
6.29529	2.20754	6.87987	0.82266
6.29638	2.20641	6.90455	0.7663
6.34597	2.16079	6.90578	0.76422
6.35414	2.14522	6.91784	0.73066
6.37316	2.109	6.98666	0.54252
6.39002	2.08262	6.99728	0.51101
6.43416	1.98868	7.01748	0.45114
6.53372	1.77688	7.02742	0.4207
6.6043	1.5976	7.08231	0.25728
6.67756	1.404	7.08554	0.24926
6.70477	1.3366	7.0916	0.23421
6.8474	0.91548	7.12294	0.14877
6.85902	0.88119	7.14345	0.10978
6.86924	0.84787	7.15043	0.09651
6.87449	0.83212	7.17634	0.0441
6.87754	0.82395	7.18365	0.0329
6.89034	0.7879	7.18955	0.02651
7.02233	0.38922	7.19359	0.0206
7.02918	0.36674	7.25505	1.76988e-16
7.03295	0.35441	7.74495	1.03542e-15
7.06346	0.26844	7.84449	0.07492
7.07183	0.25106	7.85651	0.09838
7.08047	0.23063	7.86114	0.10827
7.14628	0.07489	7.86374	0.11299
7.15795	0.05493	7.86832	0.12131
7.17797	0.03443	7.89881	0.20127
7.18038	0.03185	7.91649	0.24629
7.18662	0.02519	7.92565	0.27429
7.25505	2.32065e-18	7.95885	0.37284
7.74495	5.10296e-16	7.96465	0.39007
7.83626	0.04778	7.97836	0.41958
7.84072	0.0531	7.99208	0.46096
7.87311	0.1008	8.00433	0.50987
7.87313	0.10082	8.10175	0.78695
7.87318	0.10094	8.1019	0.78739
7.92759	0.24263	8.10524	0.79497
7.96816	0.34134	8.11111	0.80859
7.97202	0.35072	8.15664	0.92669
7.98445	0.39102	8.1688	0.95374
8.00662	0.4586	8.21926	1.06606
8.04604	0.57877	8.3196	1.18795
8.08483	0.70266	8.31963	1.18797
8.11975	0.81408	8.31973	1.18803
8.13381	0.87354	8.31987	1.18819
8.18646	1.03345	8.36513	1.24448
8.19985	1.07355	8.37159	1.24971
8.20551	1.092	8.38858	1.26348
8.27479	1.28899	8.39907	1.26973
8.32192	1.42304	8.46018	1.30625
8.33956	1.47099	8.52505	1.33358
8.4098	1.62408	8.65246	1.28884
8.4866	1.79193	8.66142	1.28749
8.50776	1.84916	8.89787	1.32974
8.52949	1.88788	8.99762	1.34796
8.53699	1.90469	8.99953	1.34769
8.60756	2.06298	9.00006	1.34762
8.64288	2.12307	9.00045	1.34761
8.65585	2.14513	9.00206	1.34797
8.71612	2.22165	9.00394	1.34806
8.88564	2.33976	9.00568	1.34814
8.90366	2.35027	9.32149	1.34298
8.93357	2.36771	9.39664	1.34997
8.94653	2.3805	9.45335	1.33402
8.96166	2.39543	9.49529	1.32226
8.97695	2.40033	9.55605	1.29918
8.99011	2.39688	9.59789	1.25983
9.02044	2.38379	9.64337	1.23369
9.07919	2.34281	9.70834	1.15482
9.26546	2.23947	9.73782	1.11915
9.32373	2.15701	9.76437	1.09468
9.37625	2.08287	9.77687	1.06725
9.42585	2.01834	9.79935	1.01802
9.45552	1.95583	9.86092	0.85099
9.4945	1.88186	9.88949	0.79133
9.53036	1.80422	9.91617	0.73579
9.63867	1.53875	9.91683	0.73496
9.65385	1.49047	9.93365	0.689
9.69948	1.34537	9.98456	0.55086
9.7863	1.09444	9.98789	0.53989
9.78727	1.09164	10.029	0.40468
9.78998	1.08349	10.041	0.37229
9.79518	1.0654	10.0652	0.30755
9.85085	0.88904	10.0718	0.28015
9.88838	0.80912	10.0975	0.21063
9.89888	0.78677	10.1075	0.18264
9.93561	0.66941	10.1079	0.18145
9.99022	0.47722	10.1115	0.17187
10.0291	0.34854	10.1363	0.12207
10.0349	0.33313	10.1654	0.06391
10.0484	0.3033	10.1727	0.04669
10.0679	0.26054	10.177	0.04119
10.0794	0.23296	10.1848	0.0314
10.1353	0.09929	10.2551	2.08656e-16
10.151	0.07814	10.7449	1.97294e-15
10.1783	0.03742	10.8072	0.02034
10.1791	0.03615	10.8229	0.0435
10.1795	0.03563	10.8269	0.04943
10.18	0.03485	10.8551	0.10092
10.2551	3.94504e-18	10.859	0.10741
10.7449	0	10.8681	0.12254
10.7966	0.01413	10.876	0.13727
10.8166	0.03073	10.8916	0.17218
10.8254	0.04002	10.9031	0.20529
10.8411	0.05651	10.9169	0.24763
10.8505	0.0709	10.9613	0.38985
10.8739	0.12281	10.9875	0.4739
10.8829	0.1426	10.9916	0.48613
10.901	0.18244	11.0164	0.564
10.9108	0.20234	11.0409	0.63288
10.9164	0.21611	11.1168	0.83176
10.9753	0.36124	11.1288	0.86428
11.0034	0.44893	11.1535	0.91175
11.0057	0.45621	11.2014	1.00405
11.0154	0.48457	11.2691	1.13801
11.0457	0.57397	11.3146	1.21498
11.0597	0.61523	11.3687	1.24602
11.1039	0.74032	11.3822	1.25377
11.1273	0.81467	11.4637	1.34255
11.2328	1.14344	11.4685	1.34564
11.2619	1.23479	11.4822	1.35447
11.3002	1.34975	11.4869	1.35547
11.3212	1.41293	11.5047	1.35929
11.36	1.52116	11.6327	1.2996
11.4346	1.69458	11.6671	1.2863
11.4437	1.71418	11.8674	1.31504
11.5087	1.85358	11.9535	1.32869
11.5155	1.86502	11.9562	1.32858
11.563	1.94408	11.9632	1.32827
11.6156	2.02004	11.9665	1.32777
11.6569	2.06299	11.9683	1.32751
11.7008	2.1343	11.9725	1.32693
11.7424	2.22804	11.9853	1.3303
11.8658	2.33317	11.9878	1.33096
11.9225	2.38142	11.9968	1.33143
11.9526	2.41056	12.0277	1.33124
11.9602	2.41798	12.3215	1.32969
11.9915	2.42042	12.3966	1.33398
11.9943	2.42064	12.4534	1.31587
12	2.4173	12.4953	1.30249
12.0247	2.39337	12.5561	1.2783
12.3422	2.13384	12.6012	1.23469
12.3511	2.11844	12.6479	1.20662
12.405	2.02915	12.7434	1.09581
12.4299	1.97793	12.7487	1.08967
12.5078	1.79908	12.7497	1.08766
12.595	1.59898	12.7512	1.08418
12.6359	1.49804	12.773	1.03784
12.6822	1.38776	12.7937	0.99409
12.7075	1.32906	12.848	0.873
12.7287	1.26216	12.8787	0.80927
12.7294	1.25974	12.9047	0.75557
12.7664	1.15428	12.9058	0.75409
12.7721	1.13822	12.9136	0.7327
12.8451	0.91004	12.9877	0.52987
12.8925	0.76313	13.0103	0.46733
12.8978	0.74521	13.0349	0.3994
12.9052	0.72519	13.0555	0.34183
12.9599	0.56696	13.0787	0.27122
12.9749	0.52352	13.0858	0.24967
13.0049	0.42945	13.0889	0.24191
13.0451	0.30697	13.0933	0.23107
13.0601	0.26573	13.1229	0.14986
13.0678	0.24472	13.1434	0.11008
13.0849	0.20655	13.1504	0.09655
13.0985	0.17733	13.1763	0.04236
13.1232	0.13182	13.1837	0.03198
13.1562	0.06582	13.1896	0.02578
13.1794	0.03826	13.1936	0.02004
13.1887	0.02802	13.2551	1.72157e-16
13.2551	3.83155e-19	13.7449	4.58388e-16
13.7449	0	13.8269	0.06137
13.8063	0.0231	13.8278	0.06286
13.808	0.02457	13.8371	0.0776
13.8209	0.03576	13.849	0.103
13.8226	0.03728	13.8673	0.1474
13.8233	0.03831	13.8756	0.16765
13.83	0.0465	13.8995	0.24569
13.8693	0.09474	13.9084	0.2747
13.8759	0.10533	13.9457	0.38274
13.8924	0.12882	13.9555	0.41229
13.9052	0.15374	13.9638	0.43733
13.9439	0.24901	14.004	0.58598
13.9652	0.28991	14.0069	0.5968
13.973	0.30498	14.0181	0.63319
13.9751	0.31133	14.0554	0.76933
13.9818	0.33205	14.0748	0.8401
14.0662	0.51475	14.1013	0.89796
14.0706	0.52368	14.127	0.95435
14.1043	0.59172	14.1363	0.97321
14.1213	0.62787	14.2322	1.17058
14.1309	0.64583	14.2398	1.18858
14.1542	0.68479	14.284	1.27864
14.2632	0.86721	14.3163	1.32055
14.297	0.92552	14.3533	1.36329
14.313	0.93935	14.4151	1.38128
14.3487	0.98086	14.4532	1.39726
14.4457	1.03408	14.4558	1.39835
14.4518	1.03744	14.4942	1.3803
14.5316	1.00209	14.4961	1.37751
14.6581	0.95102	14.5078	1.36046
14.661	0.94982	14.6018	1.22097
14.6622	0.94891	14.7081	1.06323
14.6634	0.9482	14.7485	0.97201
14.6664	0.94641	14.7547	0.95789
14.6742	0.94177	14.7804	0.86261
14.6787	0.93395	14.7896	0.82661
14.6818	0.92845	14.991	0.03691
14.6892	0.90625	15	0
14.6947	0.8893
14.7042	0.85967
14.7116	0.83827
14.7393	0.7575
15	5.16253e-15

## Sheet: Figure 3i
Figure 3i
Distance	Shear velocity	Distance	Shear velocity
mm	1/s	mm	1/s
0	5.14525	0	2.37254
0.03185	5.16315	0.03659	2.36721
0.06369	4.94235	0.07317	2.58048
0.09554	4.44227	0.10976	2.61387
0.12739	5.13033	0.14634	2.77351
0.15924	4.39526	0.18293	3.02165
0.19108	4.52121	0.21951	2.05596
0.22293	5.20181	0.2561	2.39716
0.25478	5.27281	0.29268	2.53757
0.28662	5.28269	0.32927	2.51404
0.31847	4.55859	0.36585	2.65314
0.35032	4.54545	0.40244	2.76423
0.38217	4.45894	0.43902	2.59326
0.41401	4.91173	0.47561	2.65269
0.44586	4.80175	0.5122	2.29363
0.47771	5.18262	0.54878	2.39244
0.50955	5.88529	0.58537	2.65497
0.5414	3.96782	0.62195	2.58771
0.57325	4.93216	0.65854	2.62608
0.6051	4.35458	0.69512	2.57607
0.63694	4.78702	0.73171	2.63931
0.66879	5.1808	0.76829	2.48726
0.70064	4.98055	0.80488	2.61459
0.73248	5.09755	0.84146	2.48949
0.76433	4.78973	0.87805	2.42282
0.79618	4.56926	0.91463	2.38504
0.82803	5.30183	0.95122	2.78063
0.85987	4.4634	0.9878	2.74074
0.89172	4.16577	1.02439	2.6808
0.92357	5.3498	1.06098	2.46244
0.95541	5.403	1.09756	2.36484
0.98726	4.89107	1.13415	2.52679
1.01911	4.80156	1.17073	2.41963
1.05096	4.47586	1.20732	2.3273
1.0828	4.48949	1.2439	3.1812
1.11465	5.44869	1.28049	2.96033
1.1465	4.65049	1.31707	2.12314
1.17834	4.76405	1.35366	2.1541
1.21019	5.10948	1.39024	2.57481
1.24204	4.86379	1.42683	2.6678
1.27389	5.12504	1.46341	2.79278
1.30573	4.37762	1.5	2.39932
1.33758	4.67665	1.53659	2.72151
1.36943	5.03512	1.57317	2.61739
1.40127	5.03261	1.60976	2.3822
1.43312	4.90299	1.64634	2.47308
1.46497	4.79395	1.68293	2.51644
1.49682	4.675	1.71951	2.64707
1.52866	5.04172	1.7561	2.54651
1.56051	5.01777	1.79268	2.71244
1.59236	4.6413	1.82927	2.53188
1.6242	4.54641	1.86585	2.50585
1.65605	5.18824	1.90244	2.49423
1.6879	4.89209	1.93902	2.65256
1.71975	4.47739	1.97561	2.3834
1.75159	5.65388	2.0122	2.56129
1.78344	4.87379	2.04878	2.50242
1.81529	4.10338	2.08537	3.11042
1.84713	4.19683	2.12195	2.29245
1.87898	5.87118	2.15854	2.34966
1.91083	5.18351	2.19512	2.33001
1.94268	5.01792	2.23171	2.84551
1.97452	4.2605	2.26829	2.78431
2.00637	4.31985	2.30488	2.55479
2.03822	5.06545	2.34146	2.25455
2.07006	4.98557	2.37805	2.49381
2.10191	5.70753	2.41463	2.62898
2.13376	4.84182	2.45122	2.73727
2.16561	3.98449	2.4878	2.57867
2.19745	4.57047	2.52439	2.62016
2.2293	5.06493	2.56098	2.37347
2.26115	5.29868	2.59756	2.43551
2.29299	5.1859	2.63415	2.42581
2.32484	4.64294	2.67073	2.89505
2.35669	4.36278	2.70732	2.69433
2.38854	4.92779	2.7439	2.49515
2.42038	5.30177	2.78049	2.44034
2.45223	4.70534	2.81707	2.39152
2.48408	4.00273	2.85366	2.59709
2.51592	5.7671	2.89024	2.61526
2.54777	5.15053	2.92683	2.62136
2.57962	4.68159	2.96341	2.68401
2.61146	4.5429	3	2.44788
2.64331	4.59514	3.03659	2.52524
2.67516	4.65097	3.07317	2.56074
2.70701	5.33646	3.10976	2.49632
2.73885	5.46818	3.14634	2.46039
2.7707	4.44122	3.18293	2.80987
2.80255	4.60566	3.21951	2.51592
2.83439	4.75806	3.2561	2.58112
2.86624	4.7928	3.29268	2.3878
2.89809	5.1574	3.32927	2.63444
2.92994	4.78513	3.36585	2.62796
2.96178	4.96824	3.40244	2.52751
2.99363	4.94861	3.43902	2.43921
3.02548	4.68731	3.47561	2.63199
3.05732	4.63577	3.5122	2.58235
3.08917	4.963	3.54878	2.57539
3.12102	4.88956	3.58537	2.60743
3.15287	4.9752	3.62195	2.61076
3.18471	4.87461	3.65854	2.29024
3.21656	4.92325	3.69512	2.48842
3.24841	4.71867	3.73171	2.87945
3.28025	4.43029	3.76829	2.58288
3.3121	5.70798	3.80488	2.30658
3.34395	4.30497	3.84146	2.75669
3.3758	4.67269	3.87805	2.63255
3.40764	5.15398	3.91463	2.27342
3.43949	5.1351	3.95122	2.36661
3.47134	4.98936	3.9878	2.85993
3.50318	4.1014	4.02439	3.0251
3.53503	4.82525	4.06098	2.11151
3.56688	5.27549	4.09756	2.42754
3.59873	5.27574	4.13415	2.54866
3.63057	4.22851	4.17073	2.60468
3.66242	4.65317	4.20732	2.67102
3.69427	5.3969	4.2439	2.71397
3.72611	5.10618	4.28049	2.35802
3.75796	4.5097	4.31707	2.59711
3.78981	4.59366	4.35366	2.49458
3.82166	4.4298	4.39024	2.55391
3.8535	5.56199	4.42683	2.53638
3.88535	4.90151	4.46341	2.59633
3.9172	5.22364	4.5	2.62685
3.94904	4.64849	4.53659	2.60666
3.98089	4.08071	4.57317	2.55044
4.01274	5.14192	4.60976	2.4639
4.04459	4.78277	4.64634	2.34767
4.07643	5.29453	4.68293	2.76789
4.10828	4.9531	4.71951	2.67475
4.14013	4.68789	4.7561	2.49754
4.17197	4.71878	4.79268	2.36742
4.20382	4.84556	4.82927	2.7769
4.23567	5.06382	4.86585	2.58824
4.26752	4.5472	4.90244	2.52093
4.29936	4.71035	4.93902	2.38774
4.33121	4.97521	4.97561	2.33447
4.36306	5.49244	5.0122	2.94217
4.3949	4.61268	5.04878	2.7526
4.42675	4.74105	5.08537	2.37717
4.4586	4.59853	5.12195	2.46128
4.49045	4.82153	5.15854	2.48279
4.52229	4.85958	5.19512	2.61471
4.55414	5.00327	5.23171	2.45844
4.58599	5.07088	5.26829	2.69353
4.61783	4.99587	5.30488	2.71924
4.64968	4.78557	5.34146	2.51462
4.68153	4.51336	5.37805	2.46396
4.71338	4.22729	5.41463	2.37559
4.74522	5.60399	5.45122	2.58449
4.77707	5.36929	5.4878	2.77078
4.80892	4.68386	5.52439	2.52464
4.84076	4.43932	5.56098	2.52829
4.87261	4.02465	5.59756	2.53154
4.90446	5.76151	5.63415	2.57653
4.93631	5.60098	5.67073	2.59448
4.96815	4.27967	5.70732	2.45999
5	4.67849	5.7439	2.50252
5.03185	4.47541	5.78049	2.67574
5.06369	4.79237	5.81707	2.58246
5.09554	5.23277	5.85366	2.5987
5.12739	5.52993	5.89024	2.54993
5.15924	4.66192	5.92683	2.42241
5.19108	4.2669	5.96341	2.42962
5.22293	4.63988	6	2.79062
5.25478	5.35215	6.03659	2.60798
5.28662	4.62098	6.07317	2.47476
5.31847	5.15661	6.10976	2.69075
5.35032	4.44574	6.14634	2.38037
5.38217	5.27356	6.18293	2.3548
5.41401	5.06883	6.21951	2.73924
5.44586	4.56428	6.2561	2.68635
5.47771	4.70377	6.29268	2.77168
5.50955	4.08179	6.32927	2.24894
5.5414	5.88287	6.36585	2.49081
5.57325	5.08807	6.40244	2.41397
5.6051	4.68088	6.43902	2.87004
5.63694	4.43869	6.47561	2.63145
5.66879	4.92938	6.5122	2.24534
5.70064	4.90125	6.54878	2.81277
5.73248	4.94516	6.58537	2.62129
5.76433	4.9126	6.62195	2.36778
5.79618	4.64578	6.65854	2.40822
5.82803	4.94731	6.69512	2.62382
5.85987	5.16383	6.73171	2.66739
5.89172	4.46202	6.76829	2.82455
5.92357	4.83515	6.80488	2.3945
5.95541	5.19823	6.84146	2.38
5.98726	4.60624	6.87805	2.38637
6.01911	4.8269	6.91463	2.78949
6.05096	4.96787	6.95122	2.86318
6.0828	4.96033	6.9878	2.156
6.11465	4.65615	7.02439	2.56819
6.1465	4.75493	7.06098	2.79971
6.17834	4.98097	7.09756	2.39266
6.21019	5.13458	7.13415	2.55231
6.24204	4.81171	7.17073	2.63548
6.27389	4.4315	7.20732	2.46209
6.30573	5.22701	7.2439	2.55295
6.33758	4.5918	7.28049	2.72415
6.36943	4.54665	7.31707	2.43618
6.40127	5.70099	7.35366	2.42655
6.43312	4.58419	7.39024	2.81889
6.46497	4.75827	7.42683	2.56221
6.49682	4.78703	7.46341	2.40061
6.52866	4.91757	7.5	2.27309
6.56051	5.10497	7.53659	2.95008
6.59236	3.59659	7.57317	2.755
6.6242	6.01154	7.60976	2.33678
6.65605	5.17171	7.64634	2.10697
6.6879	4.78526	7.68293	3.23668
6.71975	4.21162	7.71951	2.32287
6.75159	4.82267	7.7561	2.28729
6.78344	5.0716	7.79268	2.78618
6.81529	5.03917	7.82927	2.69007
6.84713	4.48586	7.86585	2.47105
6.87898	5.07636	7.90244	2.54888
6.91083	4.90773	7.93902	2.39519
6.94268	5.36913	7.97561	2.54605
6.97452	4.56601	8.0122	2.82533
7.00637	4.03926	8.04878	2.40173
7.03822	4.98837	8.08537	2.62903
7.07006	5.19954	8.12195	2.56086
7.10191	5.26894	8.15854	2.49461
7.13376	5.18656	8.19512	2.52028
7.16561	4.04951	8.23171	2.5278
7.19745	4.61261	8.26829	2.60535
7.2293	5.07783	8.30488	2.62795
7.26115	5.18235	8.34146	2.6458
7.29299	4.69976	8.37805	2.47645
7.32484	5.14331	8.41463	2.43251
7.35669	4.58443	8.45122	2.55406
7.38854	4.58748	8.4878	2.61172
7.42038	4.97279	8.52439	2.5672
7.45223	5.16831	8.56098	2.69222
7.48408	4.79977	8.59756	2.55018
7.51592	4.79644	8.63415	2.29375
7.54777	4.90197	8.67073	2.67152
7.57962	4.52435	8.70732	2.6529
7.61146	5.01185	8.7439	2.57641
7.64331	4.88942	8.78049	2.4133
7.67516	4.96844	8.81707	2.65408
7.70701	4.98069	8.85366	2.4948
7.73885	4.82499	8.89024	2.54888
7.7707	4.44016	8.92683	2.66794
7.80255	5.12065	8.96341	2.51202
7.83439	5.00593	9	2.61092
7.86624	4.57746	9.03659	2.52381
7.89809	4.74208	9.07317	2.45792
7.92994	4.95908	9.10976	2.36268
7.96178	5.42325	9.14634	2.86314
7.99363	4.83237	9.18293	2.66291
8.02548	4.28379	9.21951	2.5756
8.05732	4.73649	9.2561	2.41941
8.08917	4.8544	9.29268	2.38013
8.12102	5.07645	9.32927	2.49551
8.15287	5.3452	9.36585	2.78659
8.18471	4.36627	9.40244	2.65365
8.21656	4.98287	9.43902	2.50909
8.24841	5.12422	9.47561	2.46725
8.28025	4.39544	9.5122	2.5829
8.3121	4.74378	9.54878	2.6081
8.34395	4.64841	9.58537	2.49842
8.3758	5.57416	9.62195	2.51191
8.40764	4.97688	9.65854	2.4423
8.43949	4.43453	9.69512	2.60589
8.47134	4.92514	9.73171	2.82496
8.50318	4.96174	9.76829	2.88061
8.53503	4.43947	9.80488	2.04528
8.56688	5.02377	9.84146	2.28942
8.59873	4.94819	9.87805	2.56282
8.63057	5.06333	9.91463	2.8358
8.66242	4.52721	9.95122	3.00033
8.69427	5.12197	9.9878	2.26501
8.72611	5.24059	10.0244	2.28007
8.75796	4.13302	10.061	2.62501
8.78981	4.69664	10.0976	2.66434
8.82166	5.02433	10.1341	2.5531
8.8535	5.32233	10.1707	2.47958
8.88535	4.7399	10.2073	2.5811
8.9172	4.82815	10.2439	2.6234
8.94904	4.81232	10.2805	2.68891
8.98089	4.79353	10.3171	2.39341
9.01274	4.7062	10.3537	2.45174
9.04459	4.63222	10.3902	2.68102
9.07643	5.29484	10.4268	2.61073
9.10828	5.24316	10.4634	2.46145
9.14013	4.64011	10.5	2.40395
9.17197	4.52756	10.5366	2.79203
9.20382	4.34365	10.5732	2.73204
9.23567	5.44345	10.6098	2.38879
9.26752	5.20247	10.6463	2.36109
9.29936	4.74123	10.6829	2.72034
9.33121	4.48878	10.7195	2.46283
9.36306	5.39018	10.7561	2.47985
9.3949	4.31691	10.7927	2.81748
9.42675	4.42492	10.8293	2.61184
9.4586	5.03359	10.8659	2.53067
9.49045	6.36163	10.9024	2.25674
9.52229	3.81345	10.939	2.60887
9.55414	4.77547	10.9756	2.68516
9.58599	4.61278	11.0122	2.58642
9.61783	5.29283	11.0488	2.42832
9.64968	4.4189	11.0854	2.76906
9.68153	4.78942	11.122	2.54073
9.71338	5.32957	11.1585	2.42691
9.74522	5.30241	11.1951	2.50741
9.77707	4.54866	11.2317	2.58169
9.80892	4.6184	11.2683	2.49269
9.84076	4.58049	11.3049	2.70886
9.87261	4.43557	11.3415	2.71224
9.90446	5.21954	11.378	2.42983
9.93631	5.75828	11.4146	2.53968
9.96815	4.84269	11.4512	2.28057
10	4.2201	11.4878	2.68053
10.0319	5.01653	11.5244	2.6989
10.0637	4.383	11.561	2.6626
10.0955	4.96811	11.5976	2.55662
10.1274	4.81673	11.6341	2.4497
10.1592	5.32955	11.6707	2.40925
10.1911	5.36813	11.7073	2.5627
10.2229	4.20446	11.7439	2.56913
10.2548	4.33951	11.7805	2.84647
10.2866	5.71514	11.8171	2.44758
10.3185	4.35683	11.8537	2.44254
10.3503	4.79745	11.8902	2.64317
10.3822	4.76537	11.9268	2.49473
10.414	5.13096	11.9634	2.51703
10.4459	5.27176	12	2.57622
10.4777	4.77955	12.0366	2.58206
10.5096	4.53459	12.0732	2.60265
10.5414	4.4799	12.1098	2.5955
10.5732	5.01731	12.1463	2.49358
10.6051	4.93453	12.1829	2.63151
10.6369	5.094	12.2195	2.57235
10.6688	4.92002	12.2561	2.23911
10.7006	5.11561	12.2927	2.64964
10.7325	4.01163	12.3293	2.65949
10.7643	5.22366	12.3659	2.72675
10.7962	4.98447	12.4024	2.76967
10.828	4.75398	12.439	2.30714
10.8599	4.8332	12.4756	2.10819
10.8917	4.72445	12.5122	2.66081
10.9236	5.2364	12.5488	2.81747
10.9554	4.6157	12.5854	2.76588
10.9873	4.87553	12.622	2.45957
11.0191	4.92831	12.6585	2.51558
11.051	5.23989	12.6951	2.45531
11.0828	4.20619	12.7317	2.35692
11.1146	4.5942	12.7683	2.75118
11.1465	4.83856	12.8049	2.65937
11.1783	5.6062	12.8415	2.64769
11.2102	5.75016	12.878	2.16934
11.242	3.64206	12.9146	2.75618
11.2739	4.65804	12.9512	2.99755
11.3057	4.18228	12.9878	2.00496
11.3376	5.79935	13.0244	2.61812
11.3694	5.25735	13.061	2.52756
11.4013	5.00444	13.0976	2.54518
11.4331	4.23854	13.1341	2.78045
11.465	4.581	13.1707	2.80197
11.4968	4.93889	13.2073	2.13957
11.5287	5.57779	13.2439	2.48617
11.5605	3.99092	13.2805	2.63846
11.5924	5.33236	13.3171	2.5885
11.6242	5.19434	13.3537	2.69252
11.6561	3.98315	13.3902	2.52055
11.6879	5.21704	13.4268	2.51851
11.7197	5.42712	13.4634	2.50042
11.7516	4.44112	13.5	2.53773
11.7834	4.60859	13.5366	2.5494
11.8153	4.76929	13.5732	2.67823
11.8471	5.03204	13.6098	2.56269
11.879	5.27529	13.6463	2.575
11.9108	4.63974	13.6829	2.44462
11.9427	4.82113	13.7195	2.51734
11.9745	4.76795	13.7561	2.44547
12.0064	4.58315	13.7927	2.93357
12.0382	5.1712	13.8293	2.39318
12.0701	5.03601	13.8659	2.52671
12.1019	4.74137	13.9024	2.61101
12.1338	4.23685	13.939	2.60386
12.1656	5.61217	13.9756	2.3755
12.1974	5.30953	14.0122	2.41173
12.2293	4.23002	14.0488	2.74237
12.2612	4.10527	14.0854	2.8089
12.293	5.10731	14.122	2.54947
12.3248	5.62325	14.1585	2.36712
12.3567	5.04546	14.1951	2.45769
12.3885	4.52477	14.2317	2.55705
12.4204	4.819	14.2683	2.56597
12.4522	4.36631	14.3049	2.67872
12.4841	4.64293	14.3415	2.51272
12.5159	5.26011	14.378	2.76942
12.5478	5.73624	14.4146	2.41025
12.5796	4.58049	14.4512	2.42211
12.6115	4.12779	14.4878	2.61065
12.6433	4.90345	14.5244	2.55768
12.6752	4.94046	14.561	2.56603
12.707	5.18334	14.5976	2.55622
12.7388	4.92884	14.6341	2.59791
12.7707	4.24807	14.6707	2.47392
12.8026	5.0052	14.7073	2.80979
12.8344	5.68341	14.7439	2.56654
12.8662	4.66593	14.7805	2.36792
12.8981	3.91077	14.8171	2.2115
12.9299	4.9226	14.8537	2.72352
12.9618	5.45971	14.8902	2.81277
12.9936	4.98189	14.9268	2.62079
13.0255	4.99138	14.9634	2.59513
13.0573	4.24572	15	2.53336
13.0892	4.56242
13.121	5.3819
13.1529	5.43303
13.1847	4.38888
13.2166	4.51629
13.2484	4.61094
13.2803	5.1292
13.3121	5.46152
13.3439	4.69224
13.3758	4.83671
13.4076	4.39044
13.4395	4.73702
13.4713	5.20087
13.5032	4.88466
13.535	4.94739
13.5669	4.86034
13.5987	4.59437
13.6306	5.37607
13.6624	4.58735
13.6943	4.43883
13.7261	4.60898
13.758	5.44111
13.7898	5.3135
13.8217	4.79553
13.8535	4.54658
13.8854	4.25257
13.9172	4.85043
13.949	5.37739
13.9809	5.73265
14.0127	3.88626
14.0446	4.40559
14.0764	5.1725
14.1083	5.50487
14.1401	4.47882
14.172	4.78337
14.2038	5.16556
14.2357	4.24484
14.2675	4.6023
14.2994	5.42866
14.3312	5.20581
14.3631	5.18666
14.3949	4.31449
14.4268	4.14503
14.4586	4.88197
14.4904	5.36924
14.5223	5.12155
14.5541	5.12272
14.586	4.43801
14.6178	4.59787
14.6497	4.94145
14.6815	4.79824
14.7134	4.99337
14.7452	5.03287
14.7771	4.50788
14.8089	4.94963
14.8408	5.37087
14.8726	4.47057
14.9045	4.75944
14.9363	4.99381
14.9681	4.54789
15	4.77524

## Sheet: Figure 3j
Figure 3j
Structural types
SC	Overlap rate	Relative density	Apparent permeability
			10-9 m2
	0	0.0558933	363.581
	0.1	0.0818657	263.035
	0.2	0.0930009	184.241
	0.3	0.102267	125.828
	0.4	0.114144	111.547
	0.5	0.0977562	149.113
FCC	Overlap rate	Relative density	Apparent permeability
			10-9 m2
	0	0.123861	92.5106
	0.1	0.156132	79.8757
	0.2	0.179227	62.6792
	0.3	0.201733	46.4688
	0.4	0.230106	36.0302
	0.5	0.227588	32.8426
Diamond	Overlap rate	Relative density	Apparent permeability
			10-9 m2
	0	0.086477	102.1
	0.1	0.0954953	95.0844
	0.2	0.108423	79.9305
	0.3	0.12179	64.0149
	0.4	0.138917	48.0362
	0.5	0.158335	38.5834
Cuboctahedron	Overlap rate	Relative density	Apparent permeability
			10-9 m2
	0	0.121822	119.991
	0.1	0.153094	105.623
	0.2	0.176582	80.6571
	0.3	0.198839	54.178
	0.4	0.226801	34.6416
	0.5	0.223785	33.6328
Octahedron	Overlap rate	Relative density	Apparent permeability
			10-9 m2
	0	0.100839	99.8789
	0.1	0.108125	78.5074
	0.2	0.11832	67.9109
	0.3	0.132834	57.8718
	0.4	0.151514	42.9765
	0.5	0.174637	35.46
Octet-truss	Overlap rate	Relative density	Apparent permeability
			10-9 m2
	0	0.212744	133.258
	0.1	0.247101	92.7459
	0.2	0.280997	57.3543
	0.3	0.316436	62.115
	0.4	0.358931	48.7373
	0.5	0.368242	53.9273
BCC	Overlap rate	Relative density	Apparent permeability
			10-9 m2
	0	0.0861037	108.831
	0.1	0.0917053	96.6275
	0.2	0.100885	86.5191
	0.3	0.113319	72.7385
	0.4	0.129245	53.0227
	0.5	0.147739	39.8371

## Sheet: Figure 3k
Figure 3k
Structural types
SC	Overlap rate	Computational permeability	Experimental permeability	SD
		m2	m2	m2
	0	3.63581e-07	1.8914e-07	6.08349e-09
	0.3	1.25828e-07	1.39897e-07	1.33776e-09
	0.5	1.49113e-07	1.10428e-07	7.88848e-10
FCC	Overlap rate	Computational permeability	Experimental permeability	SD
		10-9 m2	m2	m2
	0	9.25106e-08	1.81471e-07	5.83094e-09
	0.3	4.64688e-08	1.24385e-07	7.2504e-10
	0.5	3.28426e-08	8.82523e-08	1.84314e-10
Diamond	Overlap rate	Computational permeability	Experimental permeability	SD
		10-9 m2	m2	m2
	0	1.021e-07	1.85188e-07	1.8335e-09
	0.3	6.40149e-08	1.37097e-07	1.28658e-09
	0.5	3.85834e-08	1.0367e-07	3.4029e-09
Cuboctahedron	Overlap rate	Computational permeability	Experimental permeability	SD
		10-9 m2	m2	m2
	0	1.19991e-07	1.80838e-07	3.2451e-09
	0.3	5.4178e-08	1.28993e-07	1.00677e-09
	0.5	3.36328e-08	8.35069e-08	6.61551e-10
Octahedron	Overlap rate	Computational permeability	Experimental permeability	SD
		10-9 m2	m2	m2
	0	9.98789e-08	1.88308e-07	5.85645e-09
	0.3	5.78718e-08	1.36528e-07	1.05643e-09
	0.5	3.546e-08	1.00408e-07	7.03069e-10
Octet-truss	Overlap rate	Computational permeability	Experimental permeability	SD
		10-9 m2	m2	m2
	0	1.33258e-07	1.56248e-07	6.50322e-09
	0.3	6.2115e-08	1.01764e-07	5.76282e-10
	0.5	5.39273e-08	6.36067e-08	6.74572e-10
BCC	Overlap rate	Computational permeability	Experimental permeability	SD
		10-9 m2	m2	m2
	0	1.08831e-07	1.88575e-07	2.70072e-09
	0.3	7.27385e-08	1.40824e-07	2.56581e-09
	0.5	3.98371e-08	1.04381e-07	6.41076e-10
