# Supplementary material for: Wood-inspired metamaterial catalyst for robust and high-throughput water purification
Source: Nat Commun. 2024 Mar 6;15:2046. doi: 10.1038/s41467-024-46337-1 (PMC10917756; doi:10.1038/s41467-024-46337-1)
Supplement: Supplementary file 3 — Source Data [file 41467_2024_46337_MOESM3_ESM.zip › Figure 4.xlsx]

## Sheet: Figure 4a
Figure 4a
	Absorbance (a.u.)
Reaction time (min)	70% overlap	50% overlap	30% overlap	0% overlap	without Co
0	2448.8	2243.5	2401.8	2387.1	2198.7
3	1893.1	1498.5	1703	1718.4	2150.4
6	844.6	910.4	1282.1	1339.1	2052.8
9	316.4	345.3	693.1	921.3	1998.6
12	320.4	200.9	494.3	579.3	1932.6
15	189.6	236.2	343.2	302.3	1850.8

## Sheet: Figure 4b
Figure 4b
	Absorbance (a.u.)
Reaction time (min)	0% overlap			30% overlap			50% overlap			70% overlap
0	2385.5	2163.1	2603.1	2575.8	2346.5	2639.2	2776.8	2644.2	2586.6	2776.4	2517.9	2530.5
3	1844.1	1361.9	1974.7	1720.5	1760	1916.1	1968.9	1528	2012.7	1998.6	1935.9	1956.9
6	822.8	1001.7	1605	1045.2	1066.2	1632.6	1482.3	850.8	1450.1	1557.5	1436.3	1577.3
9	308.3	581.2	914.5	396.5	820.5	945.2	801.3	392.5	1022.3	1071.5	1054.4	1001.2
12	312.2	278.1	323.9	230.7	225	410	571.5	264.4	454.3	673.8	553.6	532.8
15	184.7	107.3	130.1	271.2	192	149.1	396.8	311.8	165.5	351.6	509.2	190.9

## Sheet: Figure 4c
Figure 4c
	TOC removal
Reaction time (min)	0	15	30	60
TOC (mg/L)	82.118	19.752	15.462	14.534

## Sheet: Figure 4d
Figure 4d
	Absorbance (a.u.)
Reaction time (min)	Contrast	MeOH	TBA	FFA
0	2401.2	2506.3	2404.9	2662.6
3	1697.2	2040	1752.9	2382.4
6	1130.2	1793.2	1378	2397.3
9	634.2	1522.6	881	2386.3
12	204	1270.6	679	2347.9
15	147.6	1034.4	505.9	2365.8

## Sheet: Figure 4e
Figure 4e
Field [G]	Intensity [a.u.]	Field [G]	Intensity [a.u.]
DMPO		TEMP
3450	0.00121432	3400	-0.08655
3450.1	-0.0115607	3400.1	-0.09256
3450.2	0.015646	3400.2	-0.09132
3450.3	0.00494985	3400.3	-0.08234
3450.4	0.00729606	3400.4	-0.08845
3450.5	0.00860931	3400.5	-0.08932
3450.6	-0.00319283	3400.6	-0.09154
3450.7	0.00685343	3400.7	-0.0969
3450.8	-0.00190952	3400.8	-0.09754
3450.9	-0.0126801	3400.9	-0.09145
3451	0.00135074	3401	-0.08064
3451.1	0.00692261	3401.1	-0.09927
3451.2	0.000464788	3401.2	-0.08549
3451.3	-0.00165541	3401.3	-0.08613
3451.4	-0.00584116	3401.4	-0.08694
3451.5	-0.0105677	3401.5	-0.0932
3451.6	-0.0076947	3401.6	-0.09799
3451.7	0.00471263	3401.7	-0.08158
3451.8	0.000294064	3401.8	-0.08208
3451.9	-0.00158189	3401.9	-0.06795
3452	0.000966585	3402	-0.09829
3452.1	0.00291162	3402.1	-0.09967
3452.2	0.00197088	3402.2	-0.07
3452.3	-0.0127028	3402.3	-0.09199
3452.4	0.00217791	3402.4	-0.09433
3452.5	0.00582036	3402.5	-0.07947
3452.6	0.00614757	3402.6	-0.07337
3452.7	0.00735278	3402.7	-0.09591
3452.8	-0.00100597	3402.8	-0.08324
3452.9	-0.00761339	3402.9	-0.09167
3453	-0.00656338	3403	-0.08463
3453.1	0.00725884	3403.1	-0.07466
3453.2	0.00392223	3403.2	-0.0745
3453.3	0.00336953	3403.3	-0.08577
3453.4	-0.00420892	3403.4	-0.08827
3453.5	-0.00158223	3403.5	-0.07032
3453.6	0.00166191	3403.6	-0.08952
3453.7	-0.000619112	3403.7	-0.08244
3453.8	0.00601673	3403.8	-0.08115
3453.9	-0.003242	3403.9	-0.07094
3454	0.00279511	3404	-0.08408
3454.1	0.0029018	3404.1	-0.07558
3454.2	0.00690707	3404.2	-0.07202
3454.3	0.00240041	3404.3	-0.07916
3454.4	-0.000977315	3404.4	-0.08367
3454.5	-0.0105605	3404.5	-0.07561
3454.6	0.000652974	3404.6	-0.07355
3454.7	0.00282861	3404.7	-0.07708
3454.8	-0.0048202	3404.8	-0.09445
3454.9	-0.00690084	3404.9	-0.08343
3455	0.00211169	3405	-0.08587
3455.1	0.00257366	3405.1	-0.09149
3455.2	-0.00990105	3405.2	-0.06667
3455.3	-0.00709431	3405.3	-0.08467
3455.4	-0.00552294	3405.4	-0.09044
3455.5	-0.00675046	3405.5	-0.09014
3455.6	-0.0135608	3405.6	-0.08506
3455.7	-0.00269165	3405.7	-0.08682
3455.8	0.00473215	3405.8	-0.09338
3455.9	-0.00471808	3405.9	-0.09626
3456	0.0185178	3406	-0.08459
3456.1	-0.00841938	3406.1	-0.08338
3456.2	0.000948506	3406.2	-0.08778
3456.3	0.00768652	3406.3	-0.07897
3456.4	0.0018836	3406.4	-0.08977
3456.5	0.00660441	3406.5	-0.06894
3456.6	-0.00472361	3406.6	-0.08501
3456.7	-0.00563892	3406.7	-0.08941
3456.8	-0.00462898	3406.8	-0.07976
3456.9	-0.0108715	3406.9	-0.07714
3457	0.00320014	3407	-0.08833
3457.1	0.00668032	3407.1	-0.07321
3457.2	-0.0124942	3407.2	-0.07506
3457.3	0.00185229	3407.3	-0.07681
3457.4	-0.000458092	3407.4	-0.09575
3457.5	-0.00366123	3407.5	-0.07544
3457.6	-0.00153733	3407.6	-0.08237
3457.7	-0.00723045	3407.7	-0.10257
3457.8	-0.00328273	3407.8	-0.09263
3457.9	0.00311129	3407.9	-0.07541
3458	-0.00346501	3408	-0.08416
3458.1	0.00185772	3408.1	-0.08556
3458.2	0.000328477	3408.2	-0.08045
3458.3	-0.00354583	3408.3	-0.09922
3458.4	0.00429072	3408.4	-0.0834
3458.5	-0.0078687	3408.5	-0.07295
3458.6	0.0085133	3408.6	-0.07977
3458.7	-0.00595263	3408.7	-0.09554
3458.8	0.0107767	3408.8	-0.0872
3458.9	-0.000760379	3408.9	-0.08254
3459	-7.0293e-05	3409	-0.07936
3459.1	0.00535337	3409.1	-0.08051
3459.2	0.00388653	3409.2	-0.08801
3459.3	-0.000190767	3409.3	-0.09295
3459.4	-0.00147912	3409.4	-0.07678
3459.5	0.00527625	3409.5	-0.07897
3459.6	-0.00295567	3409.6	-0.09485
3459.7	0.0153658	3409.7	-0.09157
3459.8	-0.000287404	3409.8	-0.07213
3459.9	0.00715794	3409.9	-0.09485
3460	0.00923761	3410	-0.08599
3460.1	-0.00653623	3410.1	-0.08624
3460.2	-0.00516104	3410.2	-0.07428
3460.3	-0.00826858	3410.3	-0.08032
3460.4	-0.000548166	3410.4	-0.07232
3460.5	0.00392962	3410.5	-0.08497
3460.6	-0.00147947	3410.6	-0.08484
3460.7	-0.00416227	3410.7	-0.08821
3460.8	0.00219263	3410.8	-0.07747
3460.9	0.00981174	3410.9	-0.08321
3461	0.00389124	3411	-0.06975
3461.1	0.00463927	3411.1	-0.09086
3461.2	0.00914136	3411.2	-0.08905
3461.3	-0.0100774	3411.3	-0.08582
3461.4	0.0120273	3411.4	-0.06535
3461.5	0.00202955	3411.5	-0.07817
3461.6	0.00702881	3411.6	-0.08077
3461.7	-0.00218712	3411.7	-0.09693
3461.8	-0.00291535	3411.8	-0.08501
3461.9	0.00591045	3411.9	-0.0914
3462	-0.00175161	3412	-0.07293
3462.1	0.00053606	3412.1	-0.0648
3462.2	-0.00295686	3412.2	-0.07316
3462.3	-0.00971162	3412.3	-0.10238
3462.4	-0.0119402	3412.4	-0.07843
3462.5	-0.0105546	3412.5	-0.09029
3462.6	0.000563527	3412.6	-0.07092
3462.7	0.00706884	3412.7	-0.07614
3462.8	0.000936878	3412.8	-0.08911
3462.9	-0.00147964	3412.9	-0.09327
3463	0.00796444	3413	-0.08582
3463.1	0.000901396	3413.1	-0.08012
3463.2	-0.00225312	3413.2	-0.08289
3463.3	0.00352398	3413.3	-0.09634
3463.4	0.0161192	3413.4	-0.09186
3463.5	-0.00835304	3413.5	-0.09362
3463.6	-0.00487253	3413.6	-0.09245
3463.7	-0.00423882	3413.7	-0.08474
3463.8	0.00944725	3413.8	-0.07202
3463.9	-0.00101214	3413.9	-0.09605
3464	0.000625462	3414	-0.09685
3464.1	-0.000617502	3414.1	-0.10055
3464.2	0.00557047	3414.2	-0.09415
3464.3	-0.00038659	3414.3	-0.07913
3464.4	-0.00590445	3414.4	-0.08292
3464.5	0.00359877	3414.5	-0.08562
3464.6	-0.000162519	3414.6	-0.0891
3464.7	0.00291367	3414.7	-0.08494
3464.8	-0.00795498	3414.8	-0.07309
3464.9	0.00088276	3414.9	-0.08862
3465	0.00771332	3415	-0.06741
3465.1	-0.00460747	3415.1	-0.0896
3465.2	-6.86864e-05	3415.2	-0.08783
3465.3	0.00729295	3415.3	-0.0796
3465.4	-8.63946e-05	3415.4	-0.09017
3465.5	-0.00120732	3415.5	-0.08444
3465.6	-0.00876984	3415.6	-0.1009
3465.7	-0.0139292	3415.7	-0.08126
3465.8	-0.00322797	3415.8	-0.09878
3465.9	-0.00164622	3415.9	-0.07465
3466	-0.00752427	3416	-0.09885
3466.1	0.000277418	3416.1	-0.08577
3466.2	0.00224553	3416.2	-0.08944
3466.3	-0.000857601	3416.3	-0.10138
3466.4	0.00700233	3416.4	-0.07724
3466.5	-0.00915286	3416.5	-0.09654
3466.6	0.00262547	3416.6	-0.09831
3466.7	-0.00296696	3416.7	-0.08765
3466.8	-0.00413936	3416.8	-0.09416
3466.9	0.00717615	3416.9	-0.08767
3467	-0.00308674	3417	-0.08373
3467.1	-5.59205e-05	3417.1	-0.10277
3467.2	0.00736598	3417.2	-0.0963
3467.3	-0.00518364	3417.3	-0.10889
3467.4	0.00248949	3417.4	-0.07829
3467.5	-0.00648442	3417.5	-0.08874
3467.6	0.0168373	3417.6	-0.09154
3467.7	-0.00195569	3417.7	-0.09413
3467.8	0.00549123	3417.8	-0.09548
3467.9	0.00324918	3417.9	-0.09936
3468	-7.35752e-05	3418	-0.07654
3468.1	-0.00550004	3418.1	-0.08153
3468.2	0.00195227	3418.2	-0.09289
3468.3	-0.00312162	3418.3	-0.06953
3468.4	-0.000836854	3418.4	-0.08252
3468.5	-0.00536518	3418.5	-0.07777
3468.6	-0.00481241	3418.6	-0.06974
3468.7	0.0005224	3418.7	-0.08819
3468.8	0.007744	3418.8	-0.07327
3468.9	0.00505958	3418.9	-0.08307
3469	0.00203744	3419	-0.066
3469.1	0.00502299	3419.1	-0.09058
3469.2	-0.00295436	3419.2	-0.07775
3469.3	-0.0043402	3419.3	-0.07214
3469.4	-0.0105608	3419.4	-0.08233
3469.5	-0.00188087	3419.5	-0.07584
3469.6	-0.00427949	3419.6	-0.08928
3469.7	0.00348394	3419.7	-0.07272
3469.8	-0.00769635	3419.8	-0.07315
3469.9	-0.00967957	3419.9	-0.07934
3470	0.00380714	3420	-0.06913
3470.1	-0.00489732	3420.1	-0.08529
3470.2	-0.00123452	3420.2	-0.08381
3470.3	0.00294965	3420.3	-0.08346
3470.4	0.00688299	3420.4	-0.08801
3470.5	0.00838466	3420.5	-0.08346
3470.6	-0.00249999	3420.6	-0.08628
3470.7	-0.00259038	3420.7	-0.09677
3470.8	-0.00254543	3420.8	-0.0893
3470.9	-0.00189242	3420.9	-0.09558
3471	-0.00149007	3421	-0.07343
3471.1	-0.0014061	3421.1	-0.10111
3471.2	-0.0110834	3421.2	-0.07348
3471.3	-0.00180205	3421.3	-0.0867
3471.4	-0.00565974	3421.4	-0.07876
3471.5	-0.00342779	3421.5	-0.07425
3471.6	-0.00199667	3421.6	-0.07409
3471.7	0.00736737	3421.7	-0.07298
3471.8	-0.00401222	3421.8	-0.09468
3471.9	-0.00100267	3421.9	-0.07964
3472	0.00307343	3422	-0.09412
3472.1	0.00653688	3422.1	-0.08722
3472.2	0.0121815	3422.2	-0.06876
3472.3	0.00509729	3422.3	-0.08243
3472.4	-0.00886272	3422.4	-0.07734
3472.5	-0.00432734	3422.5	-0.07995
3472.6	-0.00110907	3422.6	-0.08328
3472.7	0.000304722	3422.7	-0.07646
3472.8	-0.00591966	3422.8	-0.07309
3472.9	0.0108629	3422.9	-0.09378
3473	0.00310442	3423	-0.07714
3473.1	0.00103027	3423.1	-0.07325
3473.2	-0.00487492	3423.2	-0.08647
3473.3	-0.00384607	3423.3	-0.07421
3473.4	-0.00225731	3423.4	-0.07462
3473.5	0.0048759	3423.5	-0.08603
3473.6	0.00919612	3423.6	-0.07584
3473.7	0.00235571	3423.7	-0.0945
3473.8	2.95555e-06	3423.8	-0.08778
3473.9	-0.00194906	3423.9	-0.08244
3474	0.0100875	3424	-0.0805
3474.1	0.0116823	3424.1	-0.06787
3474.2	0.0288726	3424.2	-0.08892
3474.3	0.0304341	3424.3	-0.09127
3474.4	0.0344567	3424.4	-0.09299
3474.5	0.0450079	3424.5	-0.07476
3474.6	0.0607996	3424.6	-0.08242
3474.7	0.0659615	3424.7	-0.06292
3474.8	0.0578299	3424.8	-0.09123
3474.9	0.0665821	3424.9	-0.0947
3475	0.0590975	3425	-0.08402
3475.1	0.0560862	3425.1	-0.07836
3475.2	0.0587977	3425.2	-0.07478
3475.3	0.0343432	3425.3	-0.07337
3475.4	0.0181547	3425.4	-0.08789
3475.5	0.00523772	3425.5	-0.06921
3475.6	-0.0224539	3425.6	-0.09792
3475.7	-0.0262073	3425.7	-0.08039
3475.8	-0.0401658	3425.8	-0.08106
3475.9	-0.0560158	3425.9	-0.09108
3476	-0.0739693	3426	-0.09313
3476.1	-0.0713285	3426.1	-0.09421
3476.2	-0.0625546	3426.2	-0.09038
3476.3	-0.0652984	3426.3	-0.08919
3476.4	-0.0518291	3426.4	-0.07106
3476.5	-0.0433297	3426.5	-0.0864
3476.6	-0.0515061	3426.6	-0.10011
3476.7	-0.0218814	3426.7	-0.07764
3476.8	-0.0170824	3426.8	-0.08164
3476.9	-0.014001	3426.9	-0.07122
3477	-0.00815451	3427	-0.0779
3477.1	0.00167294	3427.1	-0.06871
3477.2	0.00404558	3427.2	-0.08344
3477.3	-0.00230083	3427.3	-0.09527
3477.4	-0.018341	3427.4	-0.08934
3477.5	0.0052633	3427.5	-0.07217
3477.6	0.000799318	3427.6	-0.07091
3477.7	0.0125435	3427.7	-0.08846
3477.8	-0.0145023	3427.8	-0.08605
3477.9	0.00136781	3427.9	-0.10224
3478	0.0144829	3428	-0.08368
3478.1	0.00109789	3428.1	-0.07396
3478.2	-0.00174374	3428.2	-0.09268
3478.3	-0.00273711	3428.3	-0.08402
3478.4	0.00551003	3428.4	-0.08403
3478.5	-0.0038548	3428.5	-0.08771
3478.6	0.0030561	3428.6	-0.09255
3478.7	-0.00950269	3428.7	-0.0946
3478.8	0.000134839	3428.8	-0.10513
3478.9	-0.00495892	3428.9	-0.09108
3479	0.00558615	3429	-0.0903
3479.1	-0.00643154	3429.1	-0.09876
3479.2	-0.00135798	3429.2	-0.09555
3479.3	-0.00186705	3429.3	-0.08008
3479.4	-0.0048851	3429.4	-0.0826
3479.5	3.94313e-05	3429.5	-0.09278
3479.6	-0.00714728	3429.6	-0.09371
3479.7	-0.00156621	3429.7	-0.08828
3479.8	-0.0116187	3429.8	-0.06883
3479.9	-0.0049516	3429.9	-0.09494
3480	-0.00910257	3430	-0.0945
3480.1	-0.0123413	3430.1	-0.08758
3480.2	-0.00542761	3430.2	-0.06947
3480.3	-0.00482516	3430.3	-0.10541
3480.4	-0.00897535	3430.4	-0.11173
3480.5	-0.000608723	3430.5	-0.0893
3480.6	-0.00799152	3430.6	-0.08431
3480.7	-0.0128023	3430.7	-0.094
3480.8	-0.0104184	3430.8	-0.09287
3480.9	-0.00562667	3430.9	-0.10565
3481	-0.0141138	3431	-0.09646
3481.1	0.00712767	3431.1	-0.08311
3481.2	0.00446976	3431.2	-0.08782
3481.3	-0.0059566	3431.3	-0.09728
3481.4	-0.0022159	3431.4	-0.08559
3481.5	-0.00356078	3431.5	-0.1041
3481.6	0.000990925	3431.6	-0.09503
3481.7	9.02531e-05	3431.7	-0.0834
3481.8	0.000352645	3431.8	-0.09435
3481.9	-0.010232	3431.9	-0.09766
3482	-0.00169876	3432	-0.10242
3482.1	-0.0095906	3432.1	-0.0919
3482.2	0.00294787	3432.2	-0.08094
3482.3	0.0112161	3432.3	-0.07274
3482.4	0.0157016	3432.4	-0.09572
3482.5	-0.00758214	3432.5	-0.08503
3482.6	-0.00280201	3432.6	-0.08141
3482.7	0.00557789	3432.7	-0.10304
3482.8	-0.00353844	3432.8	-0.08789
3482.9	0.00159437	3432.9	-0.07849
3483	-4.25217e-05	3433	-0.08928
3483.1	-0.00745022	3433.1	-0.09381
3483.2	-0.00841606	3433.2	-0.09386
3483.3	-0.00972918	3433.3	-0.10827
3483.4	0.00592825	3433.4	-0.10536
3483.5	-0.00336552	3433.5	-0.0939
3483.6	-0.00925253	3433.6	-0.08018
3483.7	-0.00290253	3433.7	-0.07925
3483.8	0.00352964	3433.8	-0.08343
3483.9	-0.00503012	3433.9	-0.07912
3484	0.000529	3434	-0.08676
3484.1	-0.00865776	3434.1	-0.07947
3484.2	-0.00696341	3434.2	-0.10039
3484.3	-0.00265848	3434.3	-0.08138
3484.4	-0.00504119	3434.4	-0.08511
3484.5	-0.00986049	3434.5	-0.0983
3484.6	-0.00900517	3434.6	-0.0938
3484.7	0.00512456	3434.7	-0.09491
3484.8	-0.000760702	3434.8	-0.07215
3484.9	-0.00653965	3434.9	-0.08221
3485	-0.000805447	3435	-0.08659
3485.1	0.0065019	3435.1	-0.08264
3485.2	-0.00411638	3435.2	-0.07714
3485.3	-0.00308638	3435.3	-0.08514
3485.4	0.000279154	3435.4	-0.09531
3485.5	0.00904913	3435.5	-0.07648
3485.6	0.000226383	3435.6	-0.07313
3485.7	-0.00555637	3435.7	-0.09012
3485.8	0.000767579	3435.8	-0.08535
3485.9	0.00744396	3435.9	-0.08509
3486	0.0149937	3436	-0.08038
3486.1	0.00234524	3436.1	-0.09023
3486.2	0.00578899	3436.2	-0.09322
3486.3	-0.00507878	3436.3	-0.08946
3486.4	-0.00638757	3436.4	-0.08182
3486.5	-0.00220034	3436.5	-0.08526
3486.6	0.00218969	3436.6	-0.08749
3486.7	-0.0176767	3436.7	-0.09207
3486.8	-0.000200282	3436.8	-0.10538
3486.9	0.00734579	3436.9	-0.07308
3487	0.00498097	3437	-0.08217
3487.1	-0.00146591	3437.1	-0.10151
3487.2	0.013912	3437.2	-0.09658
3487.3	0.013492	3437.3	-0.09681
3487.4	-0.000814814	3437.4	-0.08079
3487.5	0.00153996	3437.5	-0.07576
3487.6	0.0128216	3437.6	-0.08512
3487.7	0.00484586	3437.7	-0.09193
3487.8	-0.00558105	3437.8	-0.08824
3487.9	0.00784819	3437.9	-0.09853
3488	0.0149227	3438	-0.08313
3488.1	0.00631035	3438.1	-0.0841
3488.2	-0.00495574	3438.2	-0.08208
3488.3	-0.00349271	3438.3	-0.0939
3488.4	0.0131989	3438.4	-0.09362
3488.5	0.00558103	3438.5	-0.08775
3488.6	0.0069672	3438.6	-0.09462
3488.7	0.0165708	3438.7	-0.08934
3488.8	0.0199066	3438.8	-0.10035
3488.9	0.0389389	3438.9	-0.08695
3489	0.0369381	3439	-0.10354
3489.1	0.0532589	3439.1	-0.09263
3489.2	0.069657	3439.2	-0.07681
3489.3	0.0969024	3439.3	-0.08895
3489.4	0.110623	3439.4	-0.0787
3489.5	0.127764	3439.5	-0.07939
3489.6	0.138541	3439.6	-0.0833
3489.7	0.139726	3439.7	-0.09263
3489.8	0.128056	3439.8	-0.09459
3489.9	0.124068	3439.9	-0.0911
3490	0.0965953	3440	-0.0923
3490.1	0.0685199	3440.1	-0.09226
3490.2	0.0334237	3440.2	-0.07918
3490.3	0.00453295	3440.3	-0.09431
3490.4	-0.0254772	3440.4	-0.09597
3490.5	-0.0531181	3440.5	-0.08995
3490.6	-0.0934348	3440.6	-0.09266
3490.7	-0.104925	3440.7	-0.07685
3490.8	-0.123741	3440.8	-0.08169
3490.9	-0.120659	3440.9	-0.09345
3491	-0.120453	3441	-0.09384
3491.1	-0.121564	3441.1	-0.07713
3491.2	-0.111432	3441.2	-0.09587
3491.3	-0.0852421	3441.3	-0.08705
3491.4	-0.0751633	3441.4	-0.09491
3491.5	-0.0623051	3441.5	-0.09318
3491.6	-0.0592903	3441.6	-0.07194
3491.7	-0.0486709	3441.7	-0.08447
3491.8	-0.0230111	3441.8	-0.09745
3491.9	-0.0174629	3441.9	-0.10087
3492	-0.0177822	3442	-0.07849
3492.1	-0.00678614	3442.1	-0.07449
3492.2	-0.0198729	3442.2	-0.09737
3492.3	-0.00879472	3442.3	-0.08106
3492.4	-0.00856367	3442.4	-0.10271
3492.5	-0.000549375	3442.5	-0.08589
3492.6	0.00650951	3442.6	-0.0945
3492.7	0.00507603	3442.7	-0.07106
3492.8	-0.00809242	3442.8	-0.07683
3492.9	0.00329007	3442.9	-0.0863
3493	-0.00196003	3443	-0.08675
3493.1	-0.00431982	3443.1	-0.08267
3493.2	-0.00941058	3443.2	-0.09414
3493.3	-0.00484598	3443.3	-0.08363
3493.4	0.00490101	3443.4	-0.09477
3493.5	0.000461743	3443.5	-0.0873
3493.6	-0.00101474	3443.6	-0.07905
3493.7	-0.00430067	3443.7	-0.08374
3493.8	0.0007804	3443.8	-0.08123
3493.9	-0.0174347	3443.9	-0.08381
3494	-0.00660671	3444	-0.10748
3494.1	-0.0125946	3444.1	-0.09643
3494.2	-0.0140275	3444.2	-0.07643
3494.3	-0.0266886	3444.3	-0.07252
3494.4	-0.0125021	3444.4	-0.08277
3494.5	-0.0107984	3444.5	-0.07802
3494.6	-0.00882935	3444.6	-0.07907
3494.7	0.00556958	3444.7	-0.07379
3494.8	-0.0115934	3444.8	-0.08531
3494.9	0.00203839	3444.9	-0.10314
3495	0.00856263	3445	-0.06316
3495.1	-0.0059802	3445.1	-0.0793
3495.2	0.00729462	3445.2	-0.08807
3495.3	-0.000251528	3445.3	-0.08314
3495.4	0.00649951	3445.4	-0.06754
3495.5	0.00276057	3445.5	-0.08798
3495.6	0.00530888	3445.6	-0.08547
3495.7	0.00353862	3445.7	-0.07205
3495.8	6.98656e-05	3445.8	-0.07565
3495.9	-0.00431079	3445.9	-0.08958
3496	-0.000604356	3446	-0.07653
3496.1	-0.00289088	3446.1	-0.07729
3496.2	0.00313171	3446.2	-0.0843
3496.3	0.00595513	3446.3	-0.09579
3496.4	-0.00465975	3446.4	-0.0769
3496.5	-0.00442264	3446.5	-0.08601
3496.6	-0.00553658	3446.6	-0.10402
3496.7	0.0136349	3446.7	-0.07999
3496.8	0.0145186	3446.8	-0.09616
3496.9	0.000805873	3446.9	-0.0755
3497	0.00245192	3447	-0.08167
3497.1	-0.000452173	3447.1	-0.09058
3497.2	0.00133387	3447.2	-0.07679
3497.3	0.00483768	3447.3	-0.08203
3497.4	0.00804231	3447.4	-0.06858
3497.5	-0.00580069	3447.5	-0.08542
3497.6	-0.00632601	3447.6	-0.09687
3497.7	0.00269302	3447.7	-0.0819
3497.8	0.00900989	3447.8	-0.09022
3497.9	0.0034518	3447.9	-0.08191
3498	-0.00557565	3448	-0.08882
3498.1	0.00274849	3448.1	-0.0857
3498.2	0.00422077	3448.2	-0.08711
3498.3	-0.00441108	3448.3	-0.08905
3498.4	0.00444381	3448.4	-0.09226
3498.5	-0.00183821	3448.5	-0.07758
3498.6	0.00186326	3448.6	-0.09595
3498.7	0.00667933	3448.7	-0.08936
3498.8	0.00976307	3448.8	-0.08252
3498.9	0.00452808	3448.9	-0.08868
3499	-0.00510758	3449	-0.09996
3499.1	0.00204863	3449.1	-0.09277
3499.2	0.0163075	3449.2	-0.08059
3499.3	0.00531593	3449.3	-0.09626
3499.4	-0.00557924	3449.4	-0.09424
3499.5	0.00265765	3449.5	-0.10085
3499.6	0.00325623	3449.6	-0.07363
3499.7	0.00167364	3449.7	-0.09174
3499.8	0.0165983	3449.8	-0.08737
3499.9	-0.00402479	3449.9	-0.09945
3500	-0.00120677	3450	-0.09301
3500.1	-0.00369181	3450.1	-0.08512
3500.2	-0.00260138	3450.2	-0.08695
3500.3	-0.000536211	3450.3	-0.07006
3500.4	0.00278824	3450.4	-0.10024
3500.5	0.0157728	3450.5	-0.08846
3500.6	0.0108942	3450.6	-0.07317
3500.7	0.00949942	3450.7	-0.10018
3500.8	0.00706719	3450.8	-0.08155
3500.9	0.00823452	3450.9	-0.11262
3501	0.00492395	3451	-0.09648
3501.1	0.0100141	3451.1	-0.10838
3501.2	0.0110462	3451.2	-0.09051
3501.3	0.0147417	3451.3	-0.07865
3501.4	0.00581917	3451.4	-0.08975
3501.5	0.0171144	3451.5	-0.09127
3501.6	0.00959585	3451.6	-0.08676
3501.7	0.00452367	3451.7	-0.08166
3501.8	0.0130634	3451.8	-0.09138
3501.9	-0.00259061	3451.9	-0.08459
3502	0.00351712	3452	-0.09049
3502.1	0.0014026	3452.1	-0.09622
3502.2	0.00511685	3452.2	-0.0825
3502.3	-0.00480993	3452.3	-0.10665
3502.4	-0.00239859	3452.4	-0.10038
3502.5	0.00626621	3452.5	-0.0871
3502.6	-0.0154344	3452.6	-0.09527
3502.7	-0.00701102	3452.7	-0.08315
3502.8	0.000326621	3452.8	-0.08077
3502.9	0.00489929	3452.9	-0.09216
3503	-0.0152913	3453	-0.08728
3503.1	-0.00334092	3453.1	-0.08741
3503.2	0.00999415	3453.2	-0.09946
3503.3	0.000288596	3453.3	-0.09307
3503.4	0.00695023	3453.4	-0.08874
3503.5	0.00992045	3453.5	-0.09003
3503.6	0.00848028	3453.6	-0.09437
3503.7	0.0168643	3453.7	-0.09397
3503.8	0.0278635	3453.8	-0.10676
3503.9	0.0359675	3453.9	-0.10143
3504	0.0482789	3454	-0.09518
3504.1	0.0613672	3454.1	-0.10415
3504.2	0.0819056	3454.2	-0.09761
3504.3	0.102762	3454.3	-0.0876
3504.4	0.113708	3454.4	-0.11197
3504.5	0.13785	3454.5	-0.09901
3504.6	0.136709	3454.6	-0.09138
3504.7	0.125993	3454.7	-0.09782
3504.8	0.116774	3454.8	-0.08787
3504.9	0.109856	3454.9	-0.09815
3505	0.094561	3455	-0.09653
3505.1	0.0478297	3455.1	-0.07683
3505.2	0.0255285	3455.2	-0.11636
3505.3	-0.00595523	3455.3	-0.09283
3505.4	-0.0420762	3455.4	-0.0817
3505.5	-0.0671425	3455.5	-0.08004
3505.6	-0.0933237	3455.6	-0.07268
3505.7	-0.107707	3455.7	-0.08623
3505.8	-0.121555	3455.8	-0.09813
3505.9	-0.121362	3455.9	-0.10619
3506	-0.129289	3456	-0.0842
3506.1	-0.1185	3456.1	-0.09904
3506.2	-0.104835	3456.2	-0.10039
3506.3	-0.0866628	3456.3	-0.08514
3506.4	-0.0761922	3456.4	-0.08929
3506.5	-0.0653984	3456.5	-0.0841
3506.6	-0.050455	3456.6	-0.0896
3506.7	-0.0303342	3456.7	-0.10377
3506.8	-0.0316473	3456.8	-0.08576
3506.9	-0.0259397	3456.9	-0.09427
3507	-0.0101234	3457	-0.08968
3507.1	-0.0231188	3457.1	-0.09787
3507.2	-0.00181157	3457.2	-0.08242
3507.3	-0.00502643	3457.3	-0.0974
3507.4	-0.00416887	3457.4	-0.09258
3507.5	-0.0130633	3457.5	-0.09711
3507.6	-0.0119792	3457.6	-0.08772
3507.7	-0.00453552	3457.7	-0.07291
3507.8	0.00141701	3457.8	-0.09203
3507.9	-0.0148895	3457.9	-0.08654
3508	-0.00797702	3458	-0.09548
3508.1	-0.00944132	3458.1	-0.10514
3508.2	-0.0017619	3458.2	-0.08612
3508.3	-0.00542672	3458.3	-0.09942
3508.4	-0.0011204	3458.4	-0.09217
3508.5	-0.00144164	3458.5	-0.09655
3508.6	0.00294647	3458.6	-0.08998
3508.7	-0.00704964	3458.7	-0.09157
3508.8	-0.00754983	3458.8	-0.09761
3508.9	-0.0071285	3458.9	-0.09646
3509	0.000482295	3459	-0.08408
3509.1	-0.00659511	3459.1	-0.09334
3509.2	-0.00220299	3459.2	-0.09941
3509.3	0.0111302	3459.3	-0.08644
3509.4	-0.0119868	3459.4	-0.10499
3509.5	-0.000695003	3459.5	-0.10531
3509.6	-0.00601671	3459.6	-0.08612
3509.7	-0.00910445	3459.7	-0.08608
3509.8	-0.0165206	3459.8	-0.09564
3509.9	-0.00134507	3459.9	-0.07504
3510	-0.0126313	3460	-0.07448
3510.1	-0.0123565	3460.1	-0.081
3510.2	-0.0154787	3460.2	-0.09047
3510.3	-0.00670205	3460.3	-0.08775
3510.4	-0.00915875	3460.4	-0.09024
3510.5	0.00325588	3460.5	-0.10062
3510.6	0.00946024	3460.6	-0.07824
3510.7	-0.0045437	3460.7	-0.09117
3510.8	0.0065339	3460.8	-0.07315
3510.9	0.00367114	3460.9	-0.076
3511	-0.00906421	3461	-0.08319
3511.1	0.00939072	3461.1	-0.11156
3511.2	0.00242604	3461.2	-0.09091
3511.3	-0.000234626	3461.3	-0.07675
3511.4	0.0129458	3461.4	-0.09979
3511.5	0.00371286	3461.5	-0.10035
3511.6	0.00164035	3461.6	-0.08051
3511.7	-0.0064156	3461.7	-0.07976
3511.8	0.0113627	3461.8	-0.08915
3511.9	-0.00298084	3461.9	-0.08404
3512	0.000577117	3462	-0.07839
3512.1	-0.00394742	3462.1	-0.09501
3512.2	0.00241373	3462.2	-0.0917
3512.3	-0.00315334	3462.3	-0.08963
3512.4	0.00184194	3462.4	-0.07702
3512.5	-0.00368204	3462.5	-0.08293
3512.6	0.0025916	3462.6	-0.08433
3512.7	0.00476355	3462.7	-0.10268
3512.8	-3.22739e-05	3462.8	-0.08986
3512.9	-0.00669562	3462.9	-0.08725
3513	-0.00122366	3463	-0.0807
3513.1	-0.00227078	3463.1	-0.10443
3513.2	0.00348075	3463.2	-0.09898
3513.3	0.00702694	3463.3	-0.0891
3513.4	0.00985399	3463.4	-0.10078
3513.5	-0.00644156	3463.5	-0.08576
3513.6	0.0026001	3463.6	-0.09508
3513.7	-0.007809	3463.7	-0.08632
3513.8	0.000262487	3463.8	-0.09044
3513.9	-0.00030349	3463.9	-0.08397
3514	0.0045203	3464	-0.08454
3514.1	0.000590804	3464.1	-0.08831
3514.2	-0.00159206	3464.2	-0.08965
3514.3	0.0017353	3464.3	-0.08737
3514.4	0.0132606	3464.4	-0.10953
3514.5	0.00715433	3464.5	-0.10196
3514.6	0.00494178	3464.6	-0.08384
3514.7	-0.00144475	3464.7	-0.08819
3514.8	-0.001549	3464.8	-0.08783
3514.9	0.000595234	3464.9	-0.08524
3515	-0.00238038	3465	-0.10862
3515.1	0.00182864	3465.1	-0.10757
3515.2	-0.00426925	3465.2	-0.08944
3515.3	-0.000398354	3465.3	-0.09423
3515.4	0.00991417	3465.4	-0.08619
3515.5	0.00767593	3465.5	-0.09418
3515.6	-0.00326234	3465.6	-0.07213
3515.7	0.00227738	3465.7	-0.08394
3515.8	-0.00258625	3465.8	-0.09741
3515.9	0.00320891	3465.9	-0.08824
3516	0.00177564	3466	-0.09254
3516.1	-0.0114941	3466.1	-0.09075
3516.2	-0.000102234	3466.2	-0.10675
3516.3	-0.00442148	3466.3	-0.08919
3516.4	-0.00292174	3466.4	-0.09228
3516.5	0.00989315	3466.5	-0.09599
3516.6	0.00143808	3466.6	-0.10356
3516.7	0.00251277	3466.7	-0.08474
3516.8	-0.000509449	3466.8	-0.09442
3516.9	-0.00468982	3466.9	-0.0994
3517	0.00266195	3467	-0.09443
3517.1	-0.00458288	3467.1	-0.09582
3517.2	-0.0042618	3467.2	-0.0777
3517.3	-0.00286012	3467.3	-0.08881
3517.4	-0.00189766	3467.4	-0.08568
3517.5	-0.000288842	3467.5	-0.08463
3517.6	-0.00666595	3467.6	-0.07722
3517.7	-0.00242288	3467.7	-0.09651
3517.8	0.00635573	3467.8	-0.10488
3517.9	0.00162829	3467.9	-0.08091
3518	0.000427968	3468	-0.07818
3518.1	-0.00207056	3468.1	-0.09285
3518.2	0.00771103	3468.2	-0.0881
3518.3	0.010351	3468.3	-0.09053
3518.4	-0.000862375	3468.4	-0.08398
3518.5	0.00277614	3468.5	-0.0784
3518.6	0.0121951	3468.6	-0.0907
3518.7	0.00764478	3468.7	-0.09017
3518.8	0.0190225	3468.8	-0.09618
3518.9	0.028687	3468.9	-0.08483
3519	0.0531746	3469	-0.09895
3519.1	0.0426065	3469.1	-0.09297
3519.2	0.0517397	3469.2	-0.08992
3519.3	0.0656498	3469.3	-0.10193
3519.4	0.0615518	3469.4	-0.08008
3519.5	0.0738837	3469.5	-0.08582
3519.6	0.0738289	3469.6	-0.09337
3519.7	0.067424	3469.7	-0.10152
3519.8	0.0545675	3469.8	-0.11593
3519.9	0.0396166	3469.9	-0.0828
3520	0.0346828	3470	-0.09339
3520.1	0.0101584	3470.1	-0.07574
3520.2	0.0128289	3470.2	-0.07909
3520.3	-0.0196673	3470.3	-0.07506
3520.4	-0.0274149	3470.4	-0.09372
3520.5	-0.051776	3470.5	-0.10611
3520.6	-0.0616084	3470.6	-0.09492
3520.7	-0.0668233	3470.7	-0.0795
3520.8	-0.067879	3470.8	-0.09739
3520.9	-0.0588789	3470.9	-0.0891
3521	-0.0521277	3471	-0.0788
3521.1	-0.0538835	3471.1	-0.07907
3521.2	-0.0408404	3471.2	-0.09833
3521.3	-0.0285647	3471.3	-0.08741
3521.4	-0.0273729	3471.4	-0.09482
3521.5	-0.0187792	3471.5	-0.09046
3521.6	-0.0113051	3471.6	-0.08308
3521.7	-0.0168546	3471.7	-0.09505
3521.8	-0.00402491	3471.8	-0.08525
3521.9	0.0015716	3471.9	-0.09734
3522	-0.00341382	3472	-0.09367
3522.1	-0.00195286	3472.1	-0.09739
3522.2	-0.0114068	3472.2	-0.09543
3522.3	0.00741988	3472.3	-0.10216
3522.4	0.0135318	3472.4	-0.08889
3522.5	0.000545348	3472.5	-0.1
3522.6	-0.00673303	3472.6	-0.11787
3522.7	-0.00453481	3472.7	-0.07424
3522.8	0.00954303	3472.8	-0.08427
3522.9	0.0107035	3472.9	-0.096
3523	-0.00621641	3473	-0.09515
3523.1	-0.00333359	3473.1	-0.10202
3523.2	-0.0030615	3473.2	-0.09845
3523.3	-0.00434804	3473.3	-0.08486
3523.4	0.00244754	3473.4	-0.11133
3523.5	0.006951	3473.5	-0.08375
3523.6	0.00394135	3473.6	-0.09599
3523.7	-0.000607692	3473.7	-0.10224
3523.8	0.00496167	3473.8	-0.08145
3523.9	-0.00505469	3473.9	-0.11295
3524	0.00332257	3474	-0.09708
3524.1	0.00502169	3474.1	-0.09614
3524.2	0.00569274	3474.2	-0.1087
3524.3	0.00513814	3474.3	-0.08626
3524.4	0.00994901	3474.4	-0.08874
3524.5	-0.0053519	3474.5	-0.10225
3524.6	0.00290392	3474.6	-0.09326
3524.7	0.00352604	3474.7	-0.09596
3524.8	0.00692737	3474.8	-0.09753
3524.9	0.000547758	3474.9	-0.10642
3525	0.0045085	3475	-0.08418
3525.1	0.000575013	3475.1	-0.07467
3525.2	-0.00391836	3475.2	-0.09888
3525.3	-0.00386648	3475.3	-0.0769
3525.4	0.000142013	3475.4	-0.0825
3525.5	0.00159294	3475.5	-0.09749
3525.6	0.0120621	3475.6	-0.0762
3525.7	-0.0020052	3475.7	-0.09368
3525.8	-0.00415435	3475.8	-0.08944
3525.9	-0.00652073	3475.9	-0.10366
3526	0.00598421	3476	-0.0803
3526.1	-0.0056662	3476.1	-0.07823
3526.2	-0.00155749	3476.2	-0.09722
3526.3	0.000177065	3476.3	-0.07763
3526.4	-0.00728542	3476.4	-0.08053
3526.5	-0.0146226	3476.5	-0.08962
3526.6	0.00189616	3476.6	-0.07653
3526.7	0.00439742	3476.7	-0.07747
3526.8	-0.00166136	3476.8	-0.08729
3526.9	-0.000651354	3476.9	-0.09223
3527	-0.001311	3477	-0.08433
3527.1	0.00074105	3477.1	-0.08559
3527.2	0.00475199	3477.2	-0.08244
3527.3	-0.00165482	3477.3	-0.07579
3527.4	-0.00102655	3477.4	-0.06311
3527.5	0.00227479	3477.5	-0.06238
3527.6	0.00104988	3477.6	-0.04823
3527.7	-0.00809334	3477.7	-0.0277
3527.8	0.00401859	3477.8	-0.04869
3527.9	0.0047814	3477.9	-0.01945
3528	0.00554893	3478	-0.04646
3528.1	-0.00594944	3478.1	-0.02584
3528.2	-0.0108422	3478.2	-0.04006
3528.3	0.00463725	3478.3	-0.02503
3528.4	-0.00532213	3478.4	-0.04991
3528.5	-0.000540511	3478.5	-0.03782
3528.6	0.00423619	3478.6	-0.05585
3528.7	0.000119845	3478.7	-0.04849
3528.8	0.000143501	3478.8	-0.05579
3528.9	-0.00848461	3478.9	-0.07702
3529	-0.00580727	3479	-0.09085
3529.1	-0.00595276	3479.1	-0.08653
3529.2	-0.00608874	3479.2	-0.06164
3529.3	0.00297702	3479.3	-0.0539
3529.4	0.00225705	3479.4	-0.02738
3529.5	0.00201952	3479.5	-0.00356
3529.6	-0.0107637	3479.6	0.05209
3529.7	0.00184823	3479.7	0.11096
3529.8	0.00174074	3479.8	0.20418
3529.9	0.00379971	3479.9	0.32139
3530	-0.00094975	3480	0.44941
3530.1	0.00219958	3480.1	0.59076
3530.2	0.000320973	3480.2	0.78927
3530.3	-0.00840959	3480.3	0.96932
3530.4	-0.0011783	3480.4	1.17848
3530.5	-0.00106908	3480.5	1.35231
3530.6	0.00374946	3480.6	1.49792
3530.7	0.00261843	3480.7	1.6053
3530.8	-0.00239697	3480.8	1.63086
3530.9	-0.00927502	3480.9	1.59897
3531	0.000595376	3481	1.46641
3531.1	-0.00126449	3481.1	1.23547
3531.2	0.00274793	3481.2	0.95258
3531.3	0.000641894	3481.3	0.61299
3531.4	-0.00205288	3481.4	0.21712
3531.5	-0.000742738	3481.5	-0.2109
3531.6	0.000133127	3481.6	-0.60216
3531.7	-0.00535081	3481.7	-0.96331
3531.8	0.0034432	3481.8	-1.28889
3531.9	-0.0030589	3481.9	-1.52023
3532	0.00242493	3482	-1.65313
3532.1	0.0018337	3482.1	-1.73306
3532.2	-0.00563837	3482.2	-1.7181
3532.3	0.0124586	3482.3	-1.61506
3532.4	-6.55544e-05	3482.4	-1.50784
3532.5	0.00880067	3482.5	-1.32202
3532.6	0.0079343	3482.6	-1.15761
3532.7	-0.00575761	3482.7	-0.98195
3532.8	0.00221581	3482.8	-0.81176
3532.9	0.0028211	3482.9	-0.66183
3533	-0.00186693	3483	-0.54331
3533.1	-0.00452832	3483.1	-0.41902
3533.2	0.00320871	3483.2	-0.33735
3533.3	0.00724954	3483.3	-0.26881
3533.4	0.00560138	3483.4	-0.21475
3533.5	0.0047929	3483.5	-0.18545
3533.6	0.0138182	3483.6	-0.16122
3533.7	0.00306002	3483.7	-0.15218
3533.8	0.00800324	3483.8	-0.11641
3533.9	0.00229713	3483.9	-0.13857
3534	0.00964336	3484	-0.12472
3534.1	0.00706403	3484.1	-0.12079
3534.2	0.000267435	3484.2	-0.114
3534.3	0.00531208	3484.3	-0.14522
3534.4	0.00169543	3484.4	-0.15925
3534.5	0.00260488	3484.5	-0.1643
3534.6	-0.00544615	3484.6	-0.15896
3534.7	0.0120381	3484.7	-0.164
3534.8	0.00647697	3484.8	-0.1605
3534.9	-0.00735942	3484.9	-0.16271
3535	-0.00449076	3485	-0.1475
3535.1	0.0107934	3485.1	-0.16085
3535.2	-0.00327934	3485.2	-0.1419
3535.3	0.00911456	3485.3	-0.12471
3535.4	-0.00162378	3485.4	-0.12074
3535.5	-0.000462989	3485.5	-0.13177
3535.6	-0.008721	3485.6	-0.11366
3535.7	-0.0126603	3485.7	-0.10456
3535.8	0.00516705	3485.8	-0.11722
3535.9	-8.46448e-05	3485.9	-0.08325
3536	-0.0124824	3486	-0.10654
3536.1	-0.00440669	3486.1	-0.09407
3536.2	0.00397803	3486.2	-0.09818
3536.3	-0.00601175	3486.3	-0.10421
3536.4	-0.00501436	3486.4	-0.09623
3536.5	-0.00718226	3486.5	-0.09655
3536.6	0.00122212	3486.6	-0.09948
3536.7	0.000960375	3486.7	-0.09351
3536.8	-0.0126817	3486.8	-0.09665
3536.9	-0.00226007	3486.9	-0.101
3537	0.00325913	3487	-0.10185
3537.1	0.000676916	3487.1	-0.09899
3537.2	-0.00268211	3487.2	-0.09692
3537.3	0.00523561	3487.3	-0.0969
3537.4	0.00524002	3487.4	-0.09856
3537.5	0.00171248	3487.5	-0.1156
3537.6	-0.00116355	3487.6	-0.11947
3537.7	-0.00399598	3487.7	-0.09678
3537.8	-0.00269309	3487.8	-0.08823
3537.9	-0.00294857	3487.9	-0.09186
3538	0.000699678	3488	-0.10426
3538.1	0.00608036	3488.1	-0.11216
3538.2	0.00577217	3488.2	-0.09965
3538.3	0.00195623	3488.3	-0.08758
3538.4	-0.000243175	3488.4	-0.08544
3538.5	0.0033576	3488.5	-0.11747
3538.6	-0.0010659	3488.6	-0.07944
3538.7	-0.00710567	3488.7	-0.10228
3538.8	-0.0026552	3488.8	-0.09322
3538.9	0.0105002	3488.9	-0.09558
3539	0.00923793	3489	-0.09717
3539.1	-0.000149915	3489.1	-0.11341
3539.2	-0.0135811	3489.2	-0.08956
3539.3	0.000897132	3489.3	-0.07565
3539.4	-0.0017203	3489.4	-0.06841
3539.5	-0.00298172	3489.5	-0.09324
3539.6	-0.00634183	3489.6	-0.09396
3539.7	-0.0136151	3489.7	-0.09074
3539.8	-0.00242183	3489.8	-0.08907
3539.9	0.00489694	3489.9	-0.07777
3540	0.00436999	3490	-0.08143
3540.1	-0.00683013	3490.1	-0.08897
3540.2	0.00861981	3490.2	-0.08613
3540.3	0.00686795	3490.3	-0.08342
3540.4	-0.00132056	3490.4	-0.10763
3540.5	0.000720705	3490.5	-0.09093
3540.6	-0.0151926	3490.6	-0.09343
3540.7	-0.000976787	3490.7	-0.07532
3540.8	0.00203027	3490.8	-0.10052
3540.9	-0.00255261	3490.9	-0.07665
3541	0.00851309	3491	-0.08872
3541.1	-0.00382828	3491.1	-0.08787
3541.2	-0.00102288	3491.2	-0.10002
3541.3	0.00229903	3491.3	-0.07754
3541.4	0.00345955	3491.4	-0.09505
3541.5	-0.00518944	3491.5	-0.09421
3541.6	0.00235539	3491.6	-0.09904
3541.7	0.0151697	3491.7	-0.08275
3541.8	-0.00635218	3491.8	-0.09699
3541.9	0.00287275	3491.9	-0.07987
3542	0.0071858	3492	-0.07965
3542.1	0.00624453	3492.1	-0.07942
3542.2	-0.00388861	3492.2	-0.10024
3542.3	0.00390918	3492.3	-0.10152
3542.4	-0.00640185	3492.4	-0.09532
3542.5	-0.00502579	3492.5	-0.08724
3542.6	0.00101179	3492.6	-0.09748
3542.7	-0.000357101	3492.7	-0.09349
3542.8	0.00227932	3492.8	-0.1009
3542.9	0.000969003	3492.9	-0.10537
3543	-0.00523863	3493	-0.08693
3543.1	-0.00539501	3493.1	-0.09409
3543.2	0.0109079	3493.2	-0.09362
3543.3	-0.000186664	3493.3	-0.08837
3543.4	0.00490793	3493.4	-0.08698
3543.5	0.00134147	3493.5	-0.0819
3543.6	0.0077203	3493.6	-0.08707
3543.7	-0.00960701	3493.7	-0.09209
3543.8	-0.00630598	3493.8	-0.08704
3543.9	0.00143946	3493.9	-0.08728
3544	-0.00495266	3494	-0.09782
3544.1	0.000955156	3494.1	-0.06812
3544.2	-0.00872701	3494.2	-0.07631
3544.3	-0.00473399	3494.3	-0.0884
3544.4	0.00147424	3494.4	-0.07392
3544.5	0.00279003	3494.5	-0.06779
3544.6	-0.00338251	3494.6	-0.06221
3544.7	-0.0030261	3494.7	-0.06215
3544.8	-0.0129133	3494.8	-0.05748
3544.9	-0.0016461	3494.9	-0.06421
3545	-0.0124347	3495	-0.03718
3545.1	-0.00182773	3495.1	-0.04059
3545.2	-0.00635708	3495.2	-0.029
3545.3	0.000221694	3495.3	-0.0562
3545.4	0.00493362	3495.4	-0.0396
3545.5	0.00898972	3495.5	-0.02688
3545.6	-0.00244273	3495.6	-0.033
3545.7	0.00397873	3495.7	-0.04994
3545.8	0.00362598	3495.8	-0.06244
3545.9	-0.0016191	3495.9	-0.05118
3546	-0.00178743	3496	-0.05048
3546.1	0.00827418	3496.1	-0.07308
3546.2	0.00293412	3496.2	-0.08628
3546.3	-0.00245374	3496.3	-0.07963
3546.4	-0.00076235	3496.4	-0.07193
3546.5	-0.00457612	3496.5	-0.06309
3546.6	-0.00498758	3496.6	-0.04527
3546.7	0.0113645	3496.7	-0.01867
3546.8	-0.000679574	3496.8	0.0455
3546.9	0.00636563	3496.9	0.08527
3547	0.00761138	3497	0.17457
3547.1	0.00527256	3497.1	0.28003
3547.2	-0.00103209	3497.2	0.41288
3547.3	-0.00390539	3497.3	0.54107
3547.4	-0.00510376	3497.4	0.72545
3547.5	-0.000250702	3497.5	0.9008
3547.6	-0.00595953	3497.6	1.10965
3547.7	-0.000357436	3497.7	1.29388
3547.8	-0.00176096	3497.8	1.46212
3547.9	0.00916463	3497.9	1.5493
3548	0.00968759	3498	1.62002
3548.1	0.00393346	3498.1	1.59975
3548.2	-0.00430503	3498.2	1.50209
3548.3	-0.000991206	3498.3	1.34502
3548.4	-0.00284467	3498.4	1.05412
3548.5	0.00320628	3498.5	0.72304
3548.6	0.00397908	3498.6	0.35935
3548.7	0.00423136	3498.7	-0.06779
3548.8	0.00761592	3498.8	-0.48666
3548.9	-0.00548201	3498.9	-0.86792
3549	-0.00069677	3499	-1.1967
3549.1	-0.00529603	3499.1	-1.45321
3549.2	0.00147849	3499.2	-1.63317
3549.3	-0.00964317	3499.3	-1.72129
3549.4	-0.00424245	3499.4	-1.72696
3549.5	0.00690584	3499.5	-1.66606
3549.6	0.00189504	3499.6	-1.55116
3549.7	-0.000263323	3499.7	-1.40908
3549.8	7.36963e-05	3499.8	-1.23411
3549.9	-0.00312545	3499.9	-1.05867
		3500	-0.86331
		3500.1	-0.72062
		3500.2	-0.56638
		3500.3	-0.45535
		3500.4	-0.3559
		3500.5	-0.30532
		3500.6	-0.24815
		3500.7	-0.2092
		3500.8	-0.16674
		3500.9	-0.1288
		3501	-0.14408
		3501.1	-0.12429
		3501.2	-0.1224
		3501.3	-0.12006
		3501.4	-0.12549
		3501.5	-0.15852
		3501.6	-0.14003
		3501.7	-0.15461
		3501.8	-0.15194
		3501.9	-0.15128
		3502	-0.15893
		3502.1	-0.15192
		3502.2	-0.15159
		3502.3	-0.16154
		3502.4	-0.16046
		3502.5	-0.13659
		3502.6	-0.14379
		3502.7	-0.15318
		3502.8	-0.14547
		3502.9	-0.11277
		3503	-0.10347
		3503.1	-0.11694
		3503.2	-0.10342
		3503.3	-0.11014
		3503.4	-0.11011
		3503.5	-0.10269
		3503.6	-0.09223
		3503.7	-0.10378
		3503.8	-0.11412
		3503.9	-0.08939
		3504	-0.10085
		3504.1	-0.08578
		3504.2	-0.10005
		3504.3	-0.10635
		3504.4	-0.10537
		3504.5	-0.10544
		3504.6	-0.09489
		3504.7	-0.10803
		3504.8	-0.1066
		3504.9	-0.10251
		3505	-0.09512
		3505.1	-0.10069
		3505.2	-0.08704
		3505.3	-0.08654
		3505.4	-0.10413
		3505.5	-0.08912
		3505.6	-0.08894
		3505.7	-0.10371
		3505.8	-0.08661
		3505.9	-0.07572
		3506	-0.08582
		3506.1	-0.08893
		3506.2	-0.09571
		3506.3	-0.08519
		3506.4	-0.08667
		3506.5	-0.09186
		3506.6	-0.09655
		3506.7	-0.09573
		3506.8	-0.10267
		3506.9	-0.09891
		3507	-0.1142
		3507.1	-0.09608
		3507.2	-0.09321
		3507.3	-0.0957
		3507.4	-0.10706
		3507.5	-0.095
		3507.6	-0.08948
		3507.7	-0.10348
		3507.8	-0.10752
		3507.9	-0.09783
		3508	-0.10386
		3508.1	-0.08987
		3508.2	-0.10277
		3508.3	-0.10596
		3508.4	-0.09027
		3508.5	-0.11411
		3508.6	-0.09669
		3508.7	-0.09887
		3508.8	-0.10501
		3508.9	-0.10192
		3509	-0.09594
		3509.1	-0.1056
		3509.2	-0.08717
		3509.3	-0.07886
		3509.4	-0.09772
		3509.5	-0.10078
		3509.6	-0.0894
		3509.7	-0.07608
		3509.8	-0.08442
		3509.9	-0.08214
		3510	-0.09644
		3510.1	-0.08426
		3510.2	-0.10255
		3510.3	-0.07947
		3510.4	-0.07301
		3510.5	-0.08064
		3510.6	-0.09688
		3510.7	-0.09687
		3510.8	-0.09327
		3510.9	-0.09515
		3511	-0.09018
		3511.1	-0.09436
		3511.2	-0.10585
		3511.3	-0.09594
		3511.4	-0.09725
		3511.5	-0.08544
		3511.6	-0.08618
		3511.7	-0.08285
		3511.8	-0.08612
		3511.9	-0.07465
		3512	-0.06966
		3512.1	-0.04508
		3512.2	-0.05971
		3512.3	-0.03924
		3512.4	-0.0321
		3512.5	-0.04274
		3512.6	-0.03629
		3512.7	-0.04494
		3512.8	-0.03308
		3512.9	-0.04149
		3513	-0.03902
		3513.1	-0.06594
		3513.2	-0.05451
		3513.3	-0.06492
		3513.4	-0.06531
		3513.5	-0.08199
		3513.6	-0.06106
		3513.7	-0.08573
		3513.8	-0.05613
		3513.9	-0.05783
		3514	0.00631
		3514.1	0.03728
		3514.2	0.08739
		3514.3	0.17258
		3514.4	0.25406
		3514.5	0.38033
		3514.6	0.53163
		3514.7	0.69445
		3514.8	0.85776
		3514.9	1.05996
		3515	1.24245
		3515.1	1.3866
		3515.2	1.50991
		3515.3	1.56844
		3515.4	1.56344
		3515.5	1.47322
		3515.6	1.2986
		3515.7	1.06219
		3515.8	0.75723
		3515.9	0.39123
		3516	-0.00682
		3516.1	-0.40255
		3516.2	-0.78913
		3516.3	-1.09175
		3516.4	-1.34499
		3516.5	-1.52104
		3516.6	-1.66155
		3516.7	-1.65902
		3516.8	-1.64402
		3516.9	-1.5404
		3517	-1.40707
		3517.1	-1.23721
		3517.2	-1.07007
		3517.3	-0.90141
		3517.4	-0.7446
		3517.5	-0.62087
		3517.6	-0.50421
		3517.7	-0.39466
		3517.8	-0.31994
		3517.9	-0.24974
		3518	-0.21848
		3518.1	-0.18212
		3518.2	-0.14883
		3518.3	-0.12384
		3518.4	-0.12735
		3518.5	-0.17066
		3518.6	-0.12848
		3518.7	-0.1633
		3518.8	-0.15227
		3518.9	-0.17323
		3519	-0.14356
		3519.1	-0.16522
		3519.2	-0.16403
		3519.3	-0.1681
		3519.4	-0.16002
		3519.5	-0.15365
		3519.6	-0.16126
		3519.7	-0.15797
		3519.8	-0.14151
		3519.9	-0.13452
		3520	-0.12752
		3520.1	-0.14827
		3520.2	-0.13682
		3520.3	-0.11608
		3520.4	-0.10728
		3520.5	-0.12256
		3520.6	-0.12026
		3520.7	-0.11645
		3520.8	-0.09299
		3520.9	-0.12283
		3521	-0.10714
		3521.1	-0.10838
		3521.2	-0.10051
		3521.3	-0.11187
		3521.4	-0.10037
		3521.5	-0.09946
		3521.6	-0.10688
		3521.7	-0.08619
		3521.8	-0.09817
		3521.9	-0.09822
		3522	-0.1112
		3522.1	-0.11807
		3522.2	-0.09912
		3522.3	-0.09217
		3522.4	-0.10195
		3522.5	-0.09634
		3522.6	-0.09236
		3522.7	-0.0983
		3522.8	-0.10567
		3522.9	-0.10421
		3523	-0.09049
		3523.1	-0.10382
		3523.2	-0.0834
		3523.3	-0.10021
		3523.4	-0.08968
		3523.5	-0.07217
		3523.6	-0.07257
		3523.7	-0.0924
		3523.8	-0.08998
		3523.9	-0.10184
		3524	-0.07185
		3524.1	-0.11275
		3524.2	-0.07562
		3524.3	-0.10979
		3524.4	-0.09706
		3524.5	-0.09969
		3524.6	-0.08519
		3524.7	-0.12424
		3524.8	-0.10782
		3524.9	-0.106
		3525	-0.07682
		3525.1	-0.09589
		3525.2	-0.09134
		3525.3	-0.08336
		3525.4	-0.08582
		3525.5	-0.08012
		3525.6	-0.0941
		3525.7	-0.08517
		3525.8	-0.10034
		3525.9	-0.09318
		3526	-0.08267
		3526.1	-0.09827
		3526.2	-0.09717
		3526.3	-0.06396
		3526.4	-0.09618
		3526.5	-0.08982
		3526.6	-0.07696
		3526.7	-0.09567
		3526.8	-0.09437
		3526.9	-0.08554
		3527	-0.0859
		3527.1	-0.10022
		3527.2	-0.09173
		3527.3	-0.11515
		3527.4	-0.07459
		3527.5	-0.08905
		3527.6	-0.08281
		3527.7	-0.09414
		3527.8	-0.08342
		3527.9	-0.09933
		3528	-0.09881
		3528.1	-0.08864
		3528.2	-0.07702
		3528.3	-0.07274
		3528.4	-0.08842
		3528.5	-0.07917
		3528.6	-0.09088
		3528.7	-0.08637
		3528.8	-0.06881
		3528.9	-0.0809
		3529	-0.09018
		3529.1	-0.10058
		3529.2	-0.08973
		3529.3	-0.09957
		3529.4	-0.09735
		3529.5	-0.07579
		3529.6	-0.08537
		3529.7	-0.08878
		3529.8	-0.08378
		3529.9	-0.10224
		3530	-0.08973
		3530.1	-0.08543
		3530.2	-0.10472
		3530.3	-0.0981
		3530.4	-0.09395
		3530.5	-0.0798
		3530.6	-0.08012
		3530.7	-0.08572
		3530.8	-0.08708
		3530.9	-0.08988
		3531	-0.0939
		3531.1	-0.08998
		3531.2	-0.08572
		3531.3	-0.08611
		3531.4	-0.08836
		3531.5	-0.09486
		3531.6	-0.11244
		3531.7	-0.08753
		3531.8	-0.10478
		3531.9	-0.09016
		3532	-0.10012
		3532.1	-0.09068
		3532.2	-0.09883
		3532.3	-0.09494
		3532.4	-0.08133
		3532.5	-0.08245
		3532.6	-0.10215
		3532.7	-0.09108
		3532.8	-0.09537
		3532.9	-0.0987
		3533	-0.09536
		3533.1	-0.09353
		3533.2	-0.10565
		3533.3	-0.0933
		3533.4	-0.09986
		3533.5	-0.09582
		3533.6	-0.08046
		3533.7	-0.08977
		3533.8	-0.07623
		3533.9	-0.10366
		3534	-0.08748
		3534.1	-0.08416
		3534.2	-0.08871
		3534.3	-0.09451
		3534.4	-0.10132
		3534.5	-0.10091
		3534.6	-0.10141
		3534.7	-0.09443
		3534.8	-0.09257
		3534.9	-0.09214
		3535	-0.10979
		3535.1	-0.09713
		3535.2	-0.09671
		3535.3	-0.09588
		3535.4	-0.0929
		3535.5	-0.08574
		3535.6	-0.08676
		3535.7	-0.08573
		3535.8	-0.10065
		3535.9	-0.09431
		3536	-0.09478
		3536.1	-0.09837
		3536.2	-0.08537
		3536.3	-0.08892
		3536.4	-0.09381
		3536.5	-0.09
		3536.6	-0.09039
		3536.7	-0.10811
		3536.8	-0.1064
		3536.9	-0.09029
		3537	-0.09419
		3537.1	-0.09207
		3537.2	-0.07857
		3537.3	-0.09027
		3537.4	-0.08766
		3537.5	-0.08913
		3537.6	-0.08157
		3537.7	-0.10265
		3537.8	-0.0746
		3537.9	-0.07463
		3538	-0.10174
		3538.1	-0.09764
		3538.2	-0.08368
		3538.3	-0.07892
		3538.4	-0.07584
		3538.5	-0.09157
		3538.6	-0.08295
		3538.7	-0.10663
		3538.8	-0.09119
		3538.9	-0.08097
		3539	-0.08038
		3539.1	-0.1022
		3539.2	-0.09264
		3539.3	-0.08991
		3539.4	-0.09193
		3539.5	-0.09526
		3539.6	-0.08799
		3539.7	-0.10736
		3539.8	-0.08731
		3539.9	-0.09644
		3540	-0.09588
		3540.1	-0.0991
		3540.2	-0.09655
		3540.3	-0.08716
		3540.4	-0.11331
		3540.5	-0.09533
		3540.6	-0.08233
		3540.7	-0.08389
		3540.8	-0.11225
		3540.9	-0.10047
		3541	-0.08521
		3541.1	-0.09427
		3541.2	-0.09501
		3541.3	-0.08093
		3541.4	-0.09792
		3541.5	-0.09956
		3541.6	-0.09921
		3541.7	-0.09079
		3541.8	-0.0963
		3541.9	-0.08553
		3542	-0.10179
		3542.1	-0.08297
		3542.2	-0.08856
		3542.3	-0.1087
		3542.4	-0.09952
		3542.5	-0.07422
		3542.6	-0.08743
		3542.7	-0.08024
		3542.8	-0.08619
		3542.9	-0.10901
		3543	-0.08537
		3543.1	-0.09182
		3543.2	-0.09743
		3543.3	-0.08155
		3543.4	-0.10053
		3543.5	-0.09021
		3543.6	-0.08461
		3543.7	-0.08969
		3543.8	-0.10207
		3543.9	-0.1002
		3544	-0.09413
		3544.1	-0.09326
		3544.2	-0.07929
		3544.3	-0.08418
		3544.4	-0.08811
		3544.5	-0.09614
		3544.6	-0.09221
		3544.7	-0.08895
		3544.8	-0.10968
		3544.9	-0.08722
		3545	-0.09233
		3545.1	-0.09216
		3545.2	-0.09963
		3545.3	-0.10232
		3545.4	-0.08156
		3545.5	-0.0905
		3545.6	-0.09804
		3545.7	-0.10038
		3545.8	-0.09853
		3545.9	-0.08892
		3546	-0.08707
		3546.1	-0.09028
		3546.2	-0.08559
		3546.3	-0.10155
		3546.4	-0.08451
		3546.5	-0.08886
		3546.6	-0.08486
		3546.7	-0.08963
		3546.8	-0.08635
		3546.9	-0.09706
		3547	-0.08421
		3547.1	-0.07512
		3547.2	-0.09472
		3547.3	-0.08677
		3547.4	-0.08606
		3547.5	-0.08468
		3547.6	-0.09102
		3547.7	-0.08242
		3547.8	-0.08851
		3547.9	-0.08279
		3548	-0.08883
		3548.1	-0.08992
		3548.2	-0.11033
		3548.3	-0.09891
		3548.4	-0.0887
		3548.5	-0.08508
		3548.6	-0.09885
		3548.7	-0.08531
		3548.8	-0.08488
		3548.9	-0.08941
		3549	-0.0835
		3549.1	-0.08104
		3549.2	-0.08742
		3549.3	-0.09711
		3549.4	-0.0979
		3549.5	-0.08841
		3549.6	-0.09583
		3549.7	-0.09556
		3549.8	-0.08676
		3549.9	-0.08825
		3550	-0.08584
		3550.1	-0.09373
		3550.2	-0.09334
		3550.3	-0.0745
		3550.4	-0.09611
		3550.5	-0.10378
		3550.6	-0.08808
		3550.7	-0.10493
		3550.8	-0.08115
		3550.9	-0.09022
		3551	-0.11103
		3551.1	-0.0935
		3551.2	-0.08641
		3551.3	-0.09632
		3551.4	-0.10014
		3551.5	-0.09014
		3551.6	-0.09024
		3551.7	-0.08384
		3551.8	-0.09911
		3551.9	-0.08109
		3552	-0.09642
		3552.1	-0.07629
		3552.2	-0.11306
		3552.3	-0.10486
		3552.4	-0.08606
		3552.5	-0.10839
		3552.6	-0.09839
		3552.7	-0.1011
		3552.8	-0.09362
		3552.9	-0.10082
		3553	-0.08295
		3553.1	-0.10698
		3553.2	-0.0941
		3553.3	-0.0954
		3553.4	-0.10711
		3553.5	-0.09162
		3553.6	-0.09781
		3553.7	-0.09527
		3553.8	-0.08755
		3553.9	-0.08249
		3554	-0.0941
		3554.1	-0.0888
		3554.2	-0.10378
		3554.3	-0.08974
		3554.4	-0.08702
		3554.5	-0.10444
		3554.6	-0.10435
		3554.7	-0.08786
		3554.8	-0.09959
		3554.9	-0.10057
		3555	-0.09549
		3555.1	-0.08275
		3555.2	-0.09535
		3555.3	-0.08169
		3555.4	-0.09957
		3555.5	-0.0924
		3555.6	-0.10688
		3555.7	-0.1026
		3555.8	-0.09817
		3555.9	-0.10419
		3556	-0.0886
		3556.1	-0.08761
		3556.2	-0.07603
		3556.3	-0.10155
		3556.4	-0.09295
		3556.5	-0.07128
		3556.6	-0.09353
		3556.7	-0.08793
		3556.8	-0.10412
		3556.9	-0.09719
		3557	-0.08836
		3557.1	-0.10486
		3557.2	-0.10283
		3557.3	-0.10257
		3557.4	-0.10368
		3557.5	-0.09975
		3557.6	-0.09228
		3557.7	-0.0898
		3557.8	-0.09607
		3557.9	-0.07923
		3558	-0.09441
		3558.1	-0.09795
		3558.2	-0.09063
		3558.3	-0.10596
		3558.4	-0.08322
		3558.5	-0.10661
		3558.6	-0.09476
		3558.7	-0.08928
		3558.8	-0.09951
		3558.9	-0.09823
		3559	-0.08805
		3559.1	-0.09137
		3559.2	-0.08865
		3559.3	-0.09495
		3559.4	-0.09448
		3559.5	-0.10524
		3559.6	-0.09145
		3559.7	-0.08688
		3559.8	-0.08842
		3559.9	-0.09961
		3560	-0.09162
		3560.1	-0.08681
		3560.2	-0.10722
		3560.3	-0.09088
		3560.4	-0.09359
		3560.5	-0.08851
		3560.6	-0.09746
		3560.7	-0.09885
		3560.8	-0.10028
		3560.9	-0.09889
		3561	-0.08406
		3561.1	-0.07769
		3561.2	-0.09336
		3561.3	-0.09214
		3561.4	-0.10237
		3561.5	-0.10425
		3561.6	-0.09
		3561.7	-0.10558
		3561.8	-0.10009
		3561.9	-0.11226
		3562	-0.08273
		3562.1	-0.11225
		3562.2	-0.09133
		3562.3	-0.10343
		3562.4	-0.1008
		3562.5	-0.08418
		3562.6	-0.09587
		3562.7	-0.08795
		3562.8	-0.10114
		3562.9	-0.09193
		3563	-0.09441
		3563.1	-0.08801
		3563.2	-0.11167
		3563.3	-0.10061
		3563.4	-0.09565
		3563.5	-0.10203
		3563.6	-0.10214
		3563.7	-0.08495
		3563.8	-0.08564
		3563.9	-0.08436
		3564	-0.08818
		3564.1	-0.09725
		3564.2	-0.07796
		3564.3	-0.09712
		3564.4	-0.09196
		3564.5	-0.11542
		3564.6	-0.08821
		3564.7	-0.07722
		3564.8	-0.08837
		3564.9	-0.07925
		3565	-0.0795
		3565.1	-0.06682
		3565.2	-0.09244
		3565.3	-0.09788
		3565.4	-0.10784
		3565.5	-0.09438
		3565.6	-0.09088
		3565.7	-0.09147
		3565.8	-0.08408
		3565.9	-0.08473
		3566	-0.10023
		3566.1	-0.08716
		3566.2	-0.08748
		3566.3	-0.08795
		3566.4	-0.0821
		3566.5	-0.07973
		3566.6	-0.08833
		3566.7	-0.09149
		3566.8	-0.10222
		3566.9	-0.09596
		3567	-0.08016
		3567.1	-0.08055
		3567.2	-0.09248
		3567.3	-0.0803
		3567.4	-0.08578
		3567.5	-0.06615
		3567.6	-0.09408
		3567.7	-0.09355
		3567.8	-0.08685
		3567.9	-0.09661
		3568	-0.0783
		3568.1	-0.07574
		3568.2	-0.0915
		3568.3	-0.07146
		3568.4	-0.09174
		3568.5	-0.09869
		3568.6	-0.09307
		3568.7	-0.0963
		3568.8	-0.08993
		3568.9	-0.08473
		3569	-0.09794
		3569.1	-0.08677
		3569.2	-0.0793
		3569.3	-0.09508
		3569.4	-0.07322
		3569.5	-0.0803
		3569.6	-0.08383
		3569.7	-0.09796
		3569.8	-0.09684
		3569.9	-0.08258
		3570	-0.08426
		3570.1	-0.0876
		3570.2	-0.07911
		3570.3	-0.07447
		3570.4	-0.0853
		3570.5	-0.10643
		3570.6	-0.10488
		3570.7	-0.09805
		3570.8	-0.08952
		3570.9	-0.09443
		3571	-0.08134
		3571.1	-0.0921
		3571.2	-0.10493
		3571.3	-0.09034
		3571.4	-0.07032
		3571.5	-0.09513
		3571.6	-0.09499
		3571.7	-0.09644
		3571.8	-0.10203
		3571.9	-0.0815
		3572	-0.08951
		3572.1	-0.09489
		3572.2	-0.09536
		3572.3	-0.09438
		3572.4	-0.09457
		3572.5	-0.08895
		3572.6	-0.09918
		3572.7	-0.0748
		3572.8	-0.08236
		3572.9	-0.09975
		3573	-0.07564
		3573.1	-0.10344
		3573.2	-0.08607
		3573.3	-0.08944
		3573.4	-0.08825
		3573.5	-0.09325
		3573.6	-0.08531
		3573.7	-0.08204
		3573.8	-0.08856
		3573.9	-0.08928
		3574	-0.08026
		3574.1	-0.08893
		3574.2	-0.07548
		3574.3	-0.09507
		3574.4	-0.09924
		3574.5	-0.09886
		3574.6	-0.08588
		3574.7	-0.07947
		3574.8	-0.08915
		3574.9	-0.07676
		3575	-0.07724
		3575.1	-0.10169
		3575.2	-0.10243
		3575.3	-0.07321
		3575.4	-0.09374
		3575.5	-0.07802
		3575.6	-0.0924
		3575.7	-0.08243
		3575.8	-0.08523
		3575.9	-0.08221
		3576	-0.09801
		3576.1	-0.10243
		3576.2	-0.09272
		3576.3	-0.07834
		3576.4	-0.09759
		3576.5	-0.08033
		3576.6	-0.10775
		3576.7	-0.0841
		3576.8	-0.08777
		3576.9	-0.09134
		3577	-0.1003
		3577.1	-0.06876
		3577.2	-0.0916
		3577.3	-0.08714
		3577.4	-0.08373
		3577.5	-0.09488
		3577.6	-0.07735
		3577.7	-0.09626
		3577.8	-0.08041
		3577.9	-0.08939
		3578	-0.08403
		3578.1	-0.08986
		3578.2	-0.0817
		3578.3	-0.07939
		3578.4	-0.09296
		3578.5	-0.09344
		3578.6	-0.08995
		3578.7	-0.10102
		3578.8	-0.10699
		3578.9	-0.09344
		3579	-0.09531
		3579.1	-0.09256
		3579.2	-0.08384
		3579.3	-0.08559
		3579.4	-0.09272
		3579.5	-0.08435
		3579.6	-0.0883
		3579.7	-0.09768
		3579.8	-0.09336
		3579.9	-0.08726
		3580	-0.08151
		3580.1	-0.09706
		3580.2	-0.08828
		3580.3	-0.09222
		3580.4	-0.09087
		3580.5	-0.10167
		3580.6	-0.08114
		3580.7	-0.07729
		3580.8	-0.09786
		3580.9	-0.09015
		3581	-0.11082
		3581.1	-0.0841
		3581.2	-0.08439
		3581.3	-0.09398
		3581.4	-0.09192
		3581.5	-0.09262
		3581.6	-0.09687
		3581.7	-0.09903
		3581.8	-0.08629
		3581.9	-0.10342
		3582	-0.10565
		3582.1	-0.07757
		3582.2	-0.09609
		3582.3	-0.10757
		3582.4	-0.0835
		3582.5	-0.10473
		3582.6	-0.08267
		3582.7	-0.09962
		3582.8	-0.09891
		3582.9	-0.09135
		3583	-0.07922
		3583.1	-0.09694
		3583.2	-0.09839
		3583.3	-0.10106
		3583.4	-0.09595
		3583.5	-0.09065
		3583.6	-0.09088
		3583.7	-0.08236
		3583.8	-0.09103
		3583.9	-0.09299
		3584	-0.09823
		3584.1	-0.09074
		3584.2	-0.09552
		3584.3	-0.09862
		3584.4	-0.09848
		3584.5	-0.10155
		3584.6	-0.09524
		3584.7	-0.10441
		3584.8	-0.10444
		3584.9	-0.07957
		3585	-0.08975
		3585.1	-0.08887
		3585.2	-0.10642
		3585.3	-0.08758
		3585.4	-0.08244
		3585.5	-0.09757
		3585.6	-0.07589
		3585.7	-0.09269
		3585.8	-0.08623
		3585.9	-0.1057
		3586	-0.09578
		3586.1	-0.09134
		3586.2	-0.08548
		3586.3	-0.09112
		3586.4	-0.09804
		3586.5	-0.08968
		3586.6	-0.08466
		3586.7	-0.10326
		3586.8	-0.09055
		3586.9	-0.08387
		3587	-0.08628
		3587.1	-0.09277
		3587.2	-0.08559
		3587.3	-0.08871
		3587.4	-0.10748
		3587.5	-0.11395
		3587.6	-0.09451
		3587.7	-0.09552
		3587.8	-0.08216
		3587.9	-0.08465
		3588	-0.08264
		3588.1	-0.09901
		3588.2	-0.08884
		3588.3	-0.08731
		3588.4	-0.08238
		3588.5	-0.09354
		3588.6	-0.09485
		3588.7	-0.08566
		3588.8	-0.09137
		3588.9	-0.09344
		3589	-0.09524
		3589.1	-0.08691
		3589.2	-0.08431
		3589.3	-0.10514
		3589.4	-0.08793
		3589.5	-0.09222
		3589.6	-0.09526
		3589.7	-0.08619
		3589.8	-0.09681
		3589.9	-0.10197
		3590	-0.08521
		3590.1	-0.07788
		3590.2	-0.11204
		3590.3	-0.08998
		3590.4	-0.09133
		3590.5	-0.09659
		3590.6	-0.09957
		3590.7	-0.09052
		3590.8	-0.0949
		3590.9	-0.09508
		3591	-0.10661
		3591.1	-0.11096
		3591.2	-0.10097
		3591.3	-0.10228
		3591.4	-0.07956
		3591.5	-0.08694
		3591.6	-0.09432
		3591.7	-0.07831
		3591.8	-0.09114
		3591.9	-0.06185
		3592	-0.07344
		3592.1	-0.06954
		3592.2	-0.08641
		3592.3	-0.10061
		3592.4	-0.08145
		3592.5	-0.07823
		3592.6	-0.08044
		3592.7	-0.08888
		3592.8	-0.09439
		3592.9	-0.09286
		3593	-0.0829
		3593.1	-0.07535
		3593.2	-0.08834
		3593.3	-0.08046
		3593.4	-0.07883
		3593.5	-0.09536
		3593.6	-0.07717
		3593.7	-0.08789
		3593.8	-0.08543
		3593.9	-0.09005
		3594	-0.09927
		3594.1	-0.10062
		3594.2	-0.08638
		3594.3	-0.09527
		3594.4	-0.07906
		3594.5	-0.09004
		3594.6	-0.07432
		3594.7	-0.07537
		3594.8	-0.08566
		3594.9	-0.07994
		3595	-0.09147
		3595.1	-0.10067
		3595.2	-0.10072
		3595.3	-0.09426
		3595.4	-0.07243
		3595.5	-0.08462
		3595.6	-0.0923
		3595.7	-0.06876
		3595.8	-0.08716
		3595.9	-0.07841
		3596	-0.09423
		3596.1	-0.08576
		3596.2	-0.09548
		3596.3	-0.08365
		3596.4	-0.08328
		3596.5	-0.09491
		3596.6	-0.07842
		3596.7	-0.08355
		3596.8	-0.07923
		3596.9	-0.09219
		3597	-0.09418
		3597.1	-0.08103
		3597.2	-0.0812
		3597.3	-0.08338
		3597.4	-0.08138
		3597.5	-0.09508
		3597.6	-0.08944
		3597.7	-0.09362
		3597.8	-0.09102
		3597.9	-0.10043
		3598	-0.09548
		3598.1	-0.09097
		3598.2	-0.07601
		3598.3	-0.08359
		3598.4	-0.09977
		3598.5	-0.08081
		3598.6	-0.10743
		3598.7	-0.09442
		3598.8	-0.06568
		3598.9	-0.10203
		3599	-0.09394
		3599.1	-0.085
		3599.2	-0.09496
		3599.3	-0.08776
		3599.4	-0.07901
		3599.5	-0.09273
		3599.6	-0.09398
[truncated: 3 more rows]

## Sheet: Figure 4f
Figure 4f
Time (s)	Na2SO4	Na2SO4+PMS	Na2SO4+PMS+SMX
0	-0.34856	-0.38126	-0.35906
0.2	-0.34788	-0.37985	-0.35832
0.4	-0.34718	-0.37733	-0.35771
0.6	-0.34646	-0.37604	-0.35734
0.8	-0.34574	-0.37349	-0.35701
1	-0.34501	-0.37282	-0.35631
1.2	-0.34425	-0.36988	-0.35527
1.4	-0.34347	-0.36923	-0.35431
1.6	-0.34269	-0.36929	-0.35335
1.8	-0.34188	-0.36673	-0.35221
2	-0.34108	-0.36711	-0.35126
2.2	-0.34029	-0.36609	-0.35053
2.4	-0.33954	-0.36054	-0.34989
2.6	-0.33881	-0.35981	-0.34947
2.8	-0.33807	-0.36206	-0.34928
3	-0.33737	-0.35711	-0.34904
3.2	-0.33675	-0.3591	-0.34863
3.4	-0.33615	-0.35377	-0.34813
3.6	-0.33557	-0.3527	-0.34754
3.8	-0.335	-0.35521	-0.34672
4	-0.33446	-0.34914	-0.34579
4.2	-0.33393	-0.35176	-0.34497
4.4	-0.33338	-0.35051	-0.34423
4.6	-0.33281	-0.34601	-0.34359
4.8	-0.33223	-0.34367	-0.34314
5	-0.33164	-0.34489	-0.34279
5.2	-0.33102	-0.34526	-0.34252
5.4	-0.33038	-0.34401	-0.34221
5.6	-0.3297	-0.33967	-0.34177
5.8	-0.32903	-0.34187	-0.34117
6	-0.32836	-0.34169	-0.34035
6.2	-0.32769	-0.34004	-0.33939
6.4	-0.32702	-0.33618	-0.33847
6.6	-0.32636	-0.3336	-0.33762
6.8	-0.32572	-0.33309	-0.33688
7	-0.32511	-0.33551	-0.33643
7.2	-0.32453	-0.33167	-0.33615
7.4	-0.32397	-0.3332	-0.33586
7.6	-0.32343	-0.32985	-0.33558
7.8	-0.32295	-0.32737	-0.33521
8	-0.32248	-0.32706	-0.33465
8.2	-0.32203	-0.32744	-0.33389
8.4	-0.32158	-0.32684	-0.33306
8.6	-0.32112	-0.3273	-0.33225
8.8	-0.32067	-0.32532	-0.33138
9	-0.32021	-0.32099	-0.33066
9.2	-0.31975	-0.32085	-0.33023
9.4	-0.31928	-0.32034	-0.32996
9.6	-0.3188	-0.32044	-0.32977
9.8	-0.31831	-0.3178	-0.32959
10	-0.3178	-0.31989	-0.32928
10.2	-0.31727	-0.3153	-0.32869
10.4	-0.31673	-0.31798	-0.32792
10.6	-0.31619	-0.31656	-0.32712
10.8	-0.31561	-0.31427	-0.32622
11	-0.31501	-0.31223	-0.32538
11.2	-0.31443	-0.31123	-0.32484
11.4	-0.31385	-0.31276	-0.32448
11.6	-0.3133	-0.31132	-0.32428
11.8	-0.31276	-0.31018	-0.3242
12	-0.31223	-0.30942	-0.3241
12.2	-0.31173	-0.31058	-0.32369
12.4	-0.31127	-0.30822	-0.32308
12.6	-0.31084	-0.30867	-0.3224
12.8	-0.31044	-0.30495	-0.32154
13	-0.31005	-0.30329	-0.32072
13.2	-0.30966	-0.3067	-0.32017
13.4	-0.30931	-0.30417	-0.32003
13.6	-0.30898	-0.30378	-0.31985
13.8	-0.30863	-0.30184	-0.31977
14	-0.30825	-0.3013	-0.3195
14.2	-0.30784	-0.30078	-0.31894
14.4	-0.30741	-0.30276	-0.31816
14.6	-0.30697	-0.29724	-0.31728
14.8	-0.30649	-0.29744	-0.31659
15	-0.30599	-0.29591	-0.31622
15.2	-0.30549	-0.29594	-0.3161
15.4	-0.30497	-0.29857	-0.31606
15.6	-0.30445	-0.2946	-0.31598
15.8	-0.30395	-0.29508	-0.31564
16	-0.30346	-0.29511	-0.31503
16.2	-0.30297	-0.2954	-0.31419
16.4	-0.30251	-0.29202	-0.31332
16.6	-0.30207	-0.29407	-0.31261
16.8	-0.30165	-0.2917	-0.31217
17	-0.30127	-0.28808	-0.31198
17.2	-0.3009	-0.29201	-0.31192
17.4	-0.30056	-0.28971	-0.31179
17.6	-0.30028	-0.29019	-0.31142
17.8	-0.3	-0.28713	-0.3108
18	-0.29969	-0.28719	-0.31006
18.2	-0.29935	-0.28816	-0.30919
18.4	-0.29897	-0.28813	-0.30837
18.6	-0.2986	-0.2837	-0.30793
18.8	-0.29824	-0.28286	-0.30775
19	-0.29788	-0.28681	-0.30762
19.2	-0.2975	-0.28583	-0.30745
19.4	-0.2971	-0.28398	-0.30727
19.6	-0.29669	-0.28086	-0.30685
19.8	-0.29628	-0.28256	-0.3061
20	-0.29587	-0.28198	-0.30507
20.2	-0.29545	-0.27909	-0.30449
20.4	-0.29502	-0.27946	-0.3043
20.6	-0.29459	-0.28118	-0.3042
20.8	-0.29416	-0.27834	-0.30386
21	-0.29373	-0.27617	-0.30362
21.2	-0.29331	-0.27634	-0.30334
21.4	-0.2929	-0.27579	-0.30262
21.6	-0.29251	-0.27441	-0.30156
21.8	-0.29214	-0.27416	-0.30074
22	-0.29179	-0.27522	-0.3002
22.2	-0.29145	-0.27643	-0.29997
22.4	-0.29114	-0.2764	-0.30009
22.6	-0.29084	-0.27298	-0.30005
22.8	-0.29054	-0.27505	-0.29999
23	-0.29027	-0.27305	-0.29967
23.2	-0.29	-0.27174	-0.29918
23.4	-0.28975	-0.2716	-0.29858
23.6	-0.28951	-0.27413	-0.29785
23.8	-0.28925	-0.27077	-0.29734
24	-0.28899	-0.27276	-0.29714
24.2	-0.28871	-0.27202	-0.29709
24.4	-0.2884	-0.26883	-0.29707
24.6	-0.28809	-0.26915	-0.29707
24.8	-0.28777	-0.26807	-0.29695
25	-0.28744	-0.26591	-0.29651
25.2	-0.28709	-0.26994	-0.29588
25.4	-0.28674	-0.26897	-0.29525
25.6	-0.28638	-0.26596	-0.29461
25.8	-0.28602	-0.26764	-0.29415
26	-0.28564	-0.26695	-0.29405
26.2	-0.28527	-0.266	-0.29409
26.4	-0.2849	-0.26571	-0.29409
26.6	-0.28454	-0.26446	-0.29405
26.8	-0.28419	-0.26534	-0.29378
27	-0.28384	-0.26201	-0.29321
27.2	-0.2835	-0.26214	-0.29248
27.4	-0.28316	-0.26094	-0.2917
27.6	-0.28284	-0.26178	-0.29104
27.8	-0.28254	-0.26219	-0.2907
28	-0.28223	-0.25915	-0.29059
28.2	-0.28194	-0.26198	-0.29056
28.4	-0.28167	-0.25816	-0.2905
28.6	-0.2814	-0.26109	-0.29024
28.8	-0.28113	-0.26108	-0.2896
29	-0.28089	-0.25845	-0.28875
29.2	-0.28065	-0.25997	-0.28798
29.4	-0.28041	-0.25901	-0.2874
29.6	-0.28018	-0.25703	-0.28716
29.8	-0.27995	-0.25625	-0.28713
30	-0.27971	-0.25468	-0.28711
30.2	-0.27947	-0.25509	-0.28695
30.4	-0.27924	-0.25546	-0.28647
30.6	-0.279	-0.2528	-0.28571
30.8	-0.27873	-0.25483	-0.28496
31	-0.27847	-0.25641	-0.28441
31.2	-0.2782	-0.25535	-0.28425
31.4	-0.27792	-0.2512	-0.28425
31.6	-0.27762	-0.2554	-0.28422
31.8	-0.27731	-0.2525	-0.28408
32	-0.27699	-0.25221	-0.28368
32.2	-0.27666	-0.25155	-0.283
32.4	-0.27632	-0.25383	-0.28226
32.6	-0.27598	-0.25012	-0.28165
32.8	-0.27565	-0.25072	-0.28132
33	-0.27531	-0.252	-0.28126
33.2	-0.27495	-0.25177	-0.28128
33.4	-0.27461	-0.24849	-0.28127
33.6	-0.2743	-0.24779	-0.28119
33.8	-0.27401	-0.2505	-0.28085
34	-0.27374	-0.25007	-0.2803
34.2	-0.27349	-0.24598	-0.27965
34.4	-0.27325	-0.24624	-0.27899
34.6	-0.27304	-0.24925	-0.27857
34.8	-0.27283	-0.24533	-0.27853
35	-0.27263	-0.24601	-0.2786
35.2	-0.27244	-0.24532	-0.27866
35.4	-0.27225	-0.24772	-0.27864
35.6	-0.27206	-0.24544	-0.27851
35.8	-0.27186	-0.24711	-0.27807
36	-0.27165	-0.24353	-0.2774
36.2	-0.27143	-0.24614	-0.27673
36.4	-0.27119	-0.24273	-0.27635
36.6	-0.27093	-0.24524	-0.27628
36.8	-0.27066	-0.24288	-0.27633
37	-0.27038	-0.24503	-0.27641
37.2	-0.27007	-0.24318	-0.27643
37.4	-0.26975	-0.24045	-0.27624
37.6	-0.26942	-0.24102	-0.27583
37.8	-0.26909	-0.2405	-0.27523
38	-0.26876	-0.2394	-0.27458
38.2	-0.26844	-0.24108	-0.27418
38.4	-0.26812	-0.23908	-0.27413
38.6	-0.26782	-0.23852	-0.27418
38.8	-0.26754	-0.24141	-0.27427
39	-0.2673	-0.2418	-0.27428
39.2	-0.2671	-0.24222	-0.27414
39.4	-0.26694	-0.23842	-0.27374
39.6	-0.26682	-0.23915	-0.27317
39.8	-0.2667	-0.2403	-0.27251
40	-0.26657	-0.23829	-0.27205
40.2	-0.26643	-0.23703	-0.27191
40.4	-0.26628	-0.23928	-0.27194
40.6	-0.26611	-0.23776	-0.27199
40.8	-0.26591	-0.23894	-0.27202
41	-0.26568	-0.23654	-0.27198
41.2	-0.26542	-0.23483	-0.27172
41.4	-0.26513	-0.23702	-0.27118
41.6	-0.26482	-0.23675	-0.27059
41.8	-0.26449	-0.23376	-0.2701
42	-0.26417	-0.23484	-0.26992
42.2	-0.26386	-0.23697	-0.27
42.4	-0.26358	-0.23244	-0.27004
42.6	-0.26331	-0.23258	-0.27006
42.8	-0.26307	-0.234	-0.27002
43	-0.26286	-0.23575	-0.26979
43.2	-0.26268	-0.23556	-0.26921
43.4	-0.26252	-0.23131	-0.26852
43.6	-0.26238	-0.2344	-0.26801
43.8	-0.26225	-0.23121	-0.26769
44	-0.26212	-0.23049	-0.26771
44.2	-0.26199	-0.23104	-0.26781
44.4	-0.26185	-0.2339	-0.26789
44.6	-0.26171	-0.23025	-0.26784
44.8	-0.26154	-0.23197	-0.2677
45	-0.26136	-0.23333	-0.26735
45.2	-0.26115	-0.23121	-0.26671
45.4	-0.26093	-0.23208	-0.26615
45.6	-0.26067	-0.23189	-0.26589
45.8	-0.2604	-0.2286	-0.26587
46	-0.26014	-0.22755	-0.26587
46.2	-0.25989	-0.22809	-0.26604
46.4	-0.2596	-0.22996	-0.26614
46.6	-0.25929	-0.22734	-0.26606
46.8	-0.25902	-0.22765	-0.26582
47	-0.25875	-0.2266	-0.26547
47.2	-0.2585	-0.22994	-0.26495
47.4	-0.25826	-0.227	-0.26459
47.6	-0.25804	-0.22602	-0.26455
47.8	-0.25784	-0.22604	-0.26458
48	-0.25766	-0.22623	-0.26463
48.2	-0.2575	-0.22807	-0.26484
48.4	-0.25737	-0.22656	-0.2649
48.6	-0.25725	-0.22367	-0.26483
48.8	-0.25714	-0.22465	-0.2646
49	-0.25703	-0.2236	-0.26411
49.2	-0.25692	-0.22567	-0.26355
49.4	-0.25678	-0.22639	-0.26326
49.6	-0.25665	-0.2256	-0.26333
49.8	-0.2565	-0.22444	-0.26337
50	-0.25634	-0.22197	-0.26352
50.2	-0.25618	-0.22578	-0.26352
50.4	-0.25601	-0.22448	-0.26341
50.6	-0.25581	-0.22531	-0.26298
50.8	-0.2556	-0.22516	-0.26234
51	-0.25537	-0.22557	-0.26176
51.2	-0.25515	-0.22271	-0.26143
51.4	-0.25492	-0.22009	-0.26149
51.6	-0.25467	-0.22173	-0.26156
51.8	-0.25442	-0.22008	-0.26161
52	-0.25418	-0.22159	-0.26155
52.2	-0.25393	-0.22059	-0.26134
52.4	-0.25371	-0.22149	-0.26085
52.6	-0.2535	-0.21903	-0.26018
52.8	-0.25333	-0.22224	-0.2596
53	-0.2532	-0.22246	-0.25938
53.2	-0.2531	-0.22087	-0.25941
53.4	-0.25299	-0.21985	-0.25942
53.6	-0.25292	-0.2191	-0.25944
53.8	-0.25285	-0.21936	-0.25941
54	-0.25276	-0.22006	-0.2591
54.2	-0.25269	-0.21894	-0.25852
54.4	-0.25262	-0.21947	-0.25794
54.6	-0.25249	-0.21995	-0.25743
54.8	-0.25233	-0.21736	-0.25727
55	-0.25218	-0.21996	-0.25736
55.2	-0.252	-0.21756	-0.25749
55.4	-0.25179	-0.21563	-0.25757
55.6	-0.25159	-0.21599	-0.25753
55.8	-0.25137	-0.21544	-0.2573
56	-0.25123	-0.21824	-0.25675
56.2	-0.25082	-0.21872	-0.25615
56.4	-0.25046	-0.21569	-0.25577
56.6	-0.25026	-0.21433	-0.25569
56.8	-0.25007	-0.21598	-0.25573
57	-0.24993	-0.21715	-0.25581
57.2	-0.24976	-0.21521	-0.25584
57.4	-0.24956	-0.21664	-0.25572
57.6	-0.24941	-0.21697	-0.25534
57.8	-0.24931	-0.213	-0.25472
58	-0.24925	-0.21419	-0.25412
58.2	-0.2492	-0.21517	-0.2538
58.4	-0.24913	-0.21384	-0.25385
58.6	-0.24903	-0.21583	-0.25389
58.8	-0.24891	-0.21431	-0.25398
59	-0.24879	-0.21473	-0.25397
59.2	-0.24863	-0.21634	-0.25376
59.4	-0.24847	-0.21191	-0.25325
59.6	-0.24832	-0.2132	-0.25267
59.8	-0.24813	-0.21469	-0.25214
60	-0.24787	-0.21304	-0.25195
60.2	-0.24762	-0.21477	-0.25204
60.4	-0.24737	-0.21477	-0.25213
60.6	-0.24711	-0.21051	-0.25223
60.8	-0.24689	-0.21206	-0.2522
61	-0.24667	-0.21225	-0.25202
61.2	-0.24646	-0.20947	-0.25152
61.4	-0.24627	-0.20918	-0.25094
61.6	-0.24613	-0.21177	-0.25049
61.8	-0.246	-0.20904	-0.25039
62	-0.24588	-0.21154	-0.25048
62.2	-0.24579	-0.2116	-0.25061
62.4	-0.2457	-0.20999	-0.2507
62.6	-0.24565	-0.2101	-0.25067
62.8	-0.24561	-0.2117	-0.25047
63	-0.24556	-0.20888	-0.24995
63.2	-0.24547	-0.21196	-0.24934
63.4	-0.24535	-0.20952	-0.24887
63.6	-0.24525	-0.21134	-0.24876
63.8	-0.24512	-0.2088	-0.24884
64	-0.24495	-0.20765	-0.24897
64.2	-0.24475	-0.21005	-0.24902
64.4	-0.24452	-0.20885	-0.24897
64.6	-0.24429	-0.20723	-0.24877
64.8	-0.24405	-0.20658	-0.24829
65	-0.24381	-0.20867	-0.24768
65.2	-0.24358	-0.20977	-0.2472
65.4	-0.24335	-0.20555	-0.24704
65.6	-0.24316	-0.20525	-0.2471
65.8	-0.24299	-0.20731	-0.24717
66	-0.24286	-0.20862	-0.24733
66.2	-0.24275	-0.20706	-0.24732
66.4	-0.2427	-0.2058	-0.24724
66.6	-0.24266	-0.20625	-0.2469
66.8	-0.24262	-0.20729	-0.24638
67	-0.24249	-0.20491	-0.2459
67.2	-0.24241	-0.2033	-0.2457
67.4	-0.24237	-0.20681	-0.24577
67.6	-0.24232	-0.20469	-0.24586
67.8	-0.24223	-0.20493	-0.24612
68	-0.24212	-0.2077	-0.24616
68.2	-0.24199	-0.2028	-0.24608
68.4	-0.24182	-0.20693	-0.24581
68.6	-0.24158	-0.20445	-0.24532
68.8	-0.24133	-0.20513	-0.24478
69	-0.24109	-0.20245	-0.24444
69.2	-0.24082	-0.20506	-0.24444
69.4	-0.24057	-0.20216	-0.2445
69.6	-0.2404	-0.20654	-0.24466
69.8	-0.24023	-0.20181	-0.24475
70	-0.24009	-0.20304	-0.24471
70.2	-0.23997	-0.20356	-0.24454
70.4	-0.23988	-0.20472	-0.24412
70.6	-0.23983	-0.20478	-0.2436
70.8	-0.2398	-0.201	-0.24319
71	-0.23978	-0.20255	-0.24308
71.2	-0.23975	-0.20136	-0.24315
71.4	-0.2397	-0.20415	-0.24329
71.6	-0.23963	-0.20164	-0.24354
71.8	-0.23952	-0.20231	-0.24358
72	-0.23938	-0.20427	-0.24351
72.2	-0.2392	-0.20299	-0.24327
72.4	-0.23899	-0.19969	-0.24283
72.6	-0.23878	-0.20257	-0.24234
72.8	-0.23858	-0.20228	-0.24207
73	-0.23837	-0.20375	-0.24213
73.2	-0.23813	-0.1994	-0.24219
73.4	-0.23792	-0.19943	-0.24244
73.6	-0.23778	-0.2018	-0.2426
73.8	-0.23767	-0.20176	-0.24255
74	-0.23761	-0.20301	-0.2424
74.2	-0.23756	-0.19839	-0.24198
74.4	-0.2375	-0.20101	-0.24149
74.6	-0.23748	-0.2012	-0.24118
74.8	-0.23745	-0.20164	-0.24122
75	-0.23742	-0.19997	-0.24127
75.2	-0.23737	-0.19724	-0.24151
75.4	-0.23727	-0.19961	-0.24173
75.6	-0.23714	-0.20031	-0.24169
75.8	-0.23697	-0.19782	-0.24159
76	-0.23678	-0.198	-0.24124
76.2	-0.23657	-0.19869	-0.24078
76.4	-0.23634	-0.19622	-0.24042
76.6	-0.23611	-0.1997	-0.24037
76.8	-0.23589	-0.20013	-0.24044
77	-0.23568	-0.1998	-0.24062
77.2	-0.2355	-0.20031	-0.2409
77.4	-0.23537	-0.19848	-0.24097
77.6	-0.23528	-0.19792	-0.24091
77.8	-0.23523	-0.19745	-0.24068
78	-0.23521	-0.19515	-0.24024
78.2	-0.23519	-0.19758	-0.2398
78.4	-0.23517	-0.19633	-0.23966
78.6	-0.23514	-0.19864	-0.23973
78.8	-0.23511	-0.19628	-0.2399
79	-0.23503	-0.1978	-0.24022
79.2	-0.23492	-0.19713	-0.2403
79.4	-0.23477	-0.19401	-0.24022
79.6	-0.23459	-0.19386	-0.23996
79.8	-0.23438	-0.19451	-0.23947
80	-0.23415	-0.19708	-0.23904
80.2	-0.23393	-0.19409	-0.23895
80.4	-0.23372	-0.19352	-0.23903
80.6	-0.23352	-0.19593	-0.23923
80.8	-0.23335	-0.19453	-0.23947
81	-0.23322	-0.19725	-0.23946
81.2	-0.23314	-0.19733	-0.23938
81.4	-0.23308	-0.19469	-0.23909
81.6	-0.23304	-0.19734	-0.23861
81.8	-0.23301	-0.19723	-0.23819
82	-0.233	-0.19275	-0.23805
82.2	-0.23298	-0.19465	-0.23812
82.4	-0.23295	-0.19396	-0.23823
82.6	-0.2329	-0.19245	-0.2385
82.8	-0.23282	-0.19505	-0.23874
83	-0.23272	-0.19287	-0.23878
83.2	-0.23259	-0.19409	-0.23874
83.4	-0.23243	-0.19565	-0.23857
83.6	-0.23225	-0.19479	-0.23824
83.8	-0.23205	-0.19336	-0.23786
84	-0.23183	-0.1926	-0.23757
84.2	-0.23162	-0.19417	-0.23751
84.4	-0.23142	-0.19357	-0.23757
84.6	-0.23124	-0.19098	-0.23774
84.8	-0.23109	-0.19225	-0.23807
85	-0.23097	-0.19122	-0.23838
85.2	-0.23089	-0.19451	-0.23846
85.4	-0.23083	-0.19454	-0.2384
85.6	-0.2308	-0.19436	-0.2382
85.8	-0.23078	-0.19157	-0.23779
86	-0.23077	-0.19011	-0.23738
86.2	-0.23076	-0.19034	-0.23725
86.4	-0.23074	-0.19122	-0.23733
86.6	-0.2307	-0.19337	-0.2375
86.8	-0.23062	-0.1914	-0.23781
87	-0.23052	-0.19026	-0.23789
87.2	-0.23039	-0.1913	-0.23781
87.4	-0.23024	-0.18899	-0.23755
87.6	-0.23007	-0.18856	-0.23709
87.8	-0.22989	-0.18792	-0.23667
88	-0.22971	-0.19165	-0.23654
88.2	-0.22952	-0.19181	-0.23661
88.4	-0.22934	-0.19243	-0.23676
88.6	-0.22918	-0.19111	-0.23705
88.8	-0.22902	-0.19209	-0.23718
89	-0.22889	-0.18807	-0.23713
89.2	-0.22877	-0.18853	-0.23699
89.4	-0.22867	-0.19006	-0.23659
89.6	-0.22859	-0.18993	-0.23612
89.8	-0.22853	-0.18936	-0.23581
90	-0.22846	-0.18906	-0.2358
90.2	-0.22842	-0.18864	-0.23586
90.4	-0.22839	-0.19119	-0.23608
90.6	-0.22837	-0.18656	-0.23636
90.8	-0.22835	-0.18981	-0.23637
91	-0.22833	-0.18758	-0.2363
91.2	-0.2283	-0.19035	-0.23602
91.4	-0.22828	-0.18866	-0.23557
91.6	-0.22823	-0.18907	-0.23518
91.8	-0.22817	-0.18709	-0.2351
92	-0.22808	-0.1891	-0.23517
92.2	-0.22796	-0.1896	-0.23536
92.4	-0.22784	-0.18781	-0.23565
92.6	-0.22771	-0.18766	-0.23573
92.8	-0.22757	-0.1871	-0.23567
93	-0.22739	-0.18752	-0.23543
93.2	-0.22719	-0.18545	-0.23497
93.4	-0.22699	-0.18851	-0.23451
93.6	-0.22682	-0.18977	-0.23437
93.8	-0.22667	-0.18835	-0.23445
94	-0.22656	-0.18758	-0.23462
94.2	-0.22647	-0.18753	-0.23492
94.4	-0.22642	-0.18878	-0.23497
94.6	-0.2264	-0.18572	-0.23489
94.8	-0.22637	-0.18781	-0.2346
95	-0.22637	-0.18552	-0.23411
95.2	-0.22637	-0.18607	-0.23369
95.4	-0.22637	-0.18564	-0.23364
95.6	-0.22638	-0.18442	-0.23372
95.8	-0.22639	-0.18515	-0.2339
96	-0.22638	-0.18734	-0.23411
96.2	-0.22638	-0.18425	-0.2341
96.4	-0.22634	-0.18346	-0.23403
96.6	-0.22627	-0.18536	-0.23373
96.8	-0.22616	-0.18402	-0.23327
97	-0.22602	-0.18401	-0.2329
97.2	-0.22586	-0.18529	-0.2327
97.4	-0.22567	-0.18457	-0.23271
97.6	-0.22548	-0.18574	-0.23289
97.8	-0.22529	-0.18665	-0.23319
98	-0.22513	-0.18683	-0.23345
98.2	-0.22498	-0.18413	-0.23366
98.4	-0.22485	-0.18548	-0.23363
98.6	-0.22473	-0.18283	-0.23353
98.8	-0.22466	-0.18274	-0.23324
99	-0.22462	-0.18541	-0.23294
99.2	-0.22459	-0.18099	-0.23276
99.4	-0.22458	-0.18489	-0.23278
99.6	-0.22456	-0.18223	-0.23287
99.8	-0.22454	-0.18467	-0.2332
100	-0.22453	-0.18163	-0.2335
100.2	-0.22451	-0.18353	-0.23348
100.4	-0.22446	-0.18433	-0.23341
100.6	-0.2244	-0.18116	-0.2331
100.8	-0.22432	-0.18492	-0.23263
101	-0.22422	-0.18096	-0.23222
101.2	-0.22411	-0.18158	-0.23207
101.4	-0.22399	-0.18537	-0.23214
101.6	-0.22385	-0.18407	-0.23227
101.8	-0.2237	-0.18377	-0.23245
102	-0.22354	-0.18285	-0.23242
102.2	-0.22337	-0.18007	-0.23233
102.4	-0.22321	-0.17957	-0.23202
102.6	-0.22306	-0.17961	-0.23151
102.8	-0.22292	-0.17923	-0.23097
103	-0.22278	-0.18362	-0.23059
103.2	-0.22265	-0.18323	-0.23051
103.4	-0.22254	-0.18251	-0.23057
103.6	-0.22243	-0.17982	-0.23072
103.8	-0.22235	-0.18053	-0.23089
104	-0.22229	-0.17972	-0.23086
104.2	-0.22224	-0.18242	-0.23079
104.4	-0.2222	-0.18114	-0.2305
104.6	-0.22217	-0.18012	-0.23001
104.8	-0.22215	-0.17845	-0.22953
105	-0.22214	-0.17993	-0.22922
105.2	-0.22214	-0.17865	-0.22917
105.4	-0.22214	-0.18166	-0.22923
105.6	-0.22212	-0.18213	-0.22938
105.8	-0.22209	-0.18207	-0.22962
106	-0.22206	-0.18251	-0.22974
106.2	-0.22201	-0.18245	-0.2297
106.4	-0.22196	-0.17964	-0.22956
106.6	-0.22188	-0.18057	-0.2292
106.8	-0.22179	-0.17999	-0.22878
107	-0.22168	-0.17933	-0.22837
107.2	-0.22155	-0.18209	-0.22811
107.4	-0.22141	-0.17869	-0.22809
107.6	-0.22126	-0.17949	-0.22813
107.8	-0.22109	-0.1779	-0.22829
108	-0.22092	-0.18043	-0.22855
108.2	-0.22076	-0.17991	-0.22874
108.4	-0.22061	-0.18094	-0.22871
108.6	-0.22046	-0.17651	-0.22862
108.8	-0.22033	-0.17745	-0.22831
109	-0.22021	-0.17905	-0.22787
109.2	-0.2201	-0.17985	-0.22748
109.4	-0.22002	-0.17849	-0.22738
109.6	-0.21997	-0.17647	-0.22746
109.8	-0.21995	-0.17819	-0.22761
110	-0.21995	-0.1803	-0.22787
110.2	-0.21995	-0.18131	-0.22804
110.4	-0.21995	-0.17764	-0.228
110.6	-0.21995	-0.17866	-0.22791
110.8	-0.21995	-0.17972	-0.22759
111	-0.21994	-0.17935	-0.22716
111.2	-0.2199	-0.17912	-0.22681
111.4	-0.21983	-0.1773	-0.2267
111.6	-0.21973	-0.17829	-0.22676
111.8	-0.21959	-0.18027	-0.22689
112	-0.21943	-0.17885	-0.22721
112.2	-0.21927	-0.17548	-0.22754
112.4	-0.21908	-0.17523	-0.22766
112.6	-0.2189	-0.17541	-0.2276
112.8	-0.21874	-0.17662	-0.22745
113	-0.21861	-0.176	-0.22709
113.2	-0.21849	-0.17539	-0.2267
113.4	-0.2184	-0.17704	-0.22653
113.6	-0.21834	-0.17539	-0.22659
113.8	-0.21831	-0.17925	-0.22671
114	-0.21829	-0.17656	-0.22704
114.2	-0.21828	-0.17565	-0.22733
114.4	-0.21828	-0.17742	-0.22736
114.6	-0.21828	-0.17818	-0.2273
114.8	-0.21827	-0.17667	-0.22707
115	-0.21826	-0.17575	-0.22666
115.2	-0.21824	-0.17736	-0.22626
115.4	-0.21822	-0.17753	-0.22611
115.6	-0.21816	-0.1778	-0.22618
115.8	-0.21808	-0.17775	-0.22633
116	-0.21798	-0.17815	-0.22666
116.2	-0.21786	-0.17697	-0.22687
116.4	-0.21774	-0.17421	-0.22681
116.6	-0.2176	-0.17432	-0.22671
116.8	-0.21746	-0.17744	-0.22634
117	-0.21732	-0.17459	-0.22587
117.2	-0.21717	-0.17608	-0.2256
117.4	-0.21701	-0.17503	-0.22565
117.6	-0.21686	-0.17514	-0.22573
117.8	-0.21673	-0.17296	-0.22599
118	-0.21663	-0.17358	-0.2262
118.2	-0.21654	-0.17351	-0.22617
118.4	-0.21655	-0.17667	-0.22608
118.6	-0.2165	-0.17341	-0.22575
118.8	-0.21649	-0.17365	-0.22526
119	-0.21644	-0.17346	-0.2249
119.2	-0.21642	-0.17643	-0.22492
119.4	-0.21642	-0.17635	-0.225
119.6	-0.21642	-0.17537	-0.22522
119.8	-0.21643	-0.17531	-0.22547
120	-0.21641	-0.17298	-0.22549
120.2	-0.21638	-0.17433	-0.22542
120.4	-0.21636	-0.17449	-0.22509
120.6	-0.21632	-0.17309	-0.22458
120.8	-0.21627	-0.17583	-0.2242
121	-0.21619	-0.17365	-0.2241
121.2	-0.21609	-0.17243	-0.22415
121.4	-0.21599	-0.17653	-0.22437
121.6	-0.21587	-0.17144	-0.22472
121.8	-0.21574	-0.17407	-0.22483
122	-0.21561	-0.17538	-0.22477
122.2	-0.21547	-0.17394	-0.22468
122.4	-0.21533	-0.17198	-0.22429
122.6	-0.21521	-0.17223	-0.22392
122.8	-0.2151	-0.17485	-0.22377
123	-0.21498	-0.17326	-0.22382
123.2	-0.21485	-0.1714	-0.2239
123.4	-0.21475	-0.17412	-0.22426
123.6	-0.21467	-0.17442	-0.22451
123.8	-0.21462	-0.17201	-0.22444
124	-0.21457	-0.1747	-0.2244
124.2	-0.21453	-0.17017	-0.22411
124.4	-0.21451	-0.17414	-0.2236
124.6	-0.21452	-0.17404	-0.22328
124.8	-0.21453	-0.17201	-0.22338
125	-0.21456	-0.17371	-0.22343
125.2	-0.21456	-0.17478	-0.22372
125.4	-0.21457	-0.17218	-0.22386
125.6	-0.21456	-0.17153	-0.22377
125.8	-0.21454	-0.17362	-0.22354
126	-0.21449	-0.17045	-0.22304
126.2	-0.21442	-0.17297	-0.22258
126.4	-0.21433	-0.17279	-0.22247
126.6	-0.21423	-0.17086	-0.22255
126.8	-0.2141	-0.17181	-0.22271
127	-0.21396	-0.17359	-0.22286
127.2	-0.21382	-0.16979	-0.22282
127.4	-0.21368	-0.16869	-0.22269
127.6	-0.21353	-0.17257	-0.22226
127.8	-0.21341	-0.17207	-0.22169
128	-0.21331	-0.1695	-0.22119
128.2	-0.21322	-0.16829	-0.22098
128.4	-0.21316	-0.17122	-0.22104
128.6	-0.2131	-0.17244	-0.22109
128.8	-0.21306	-0.17316	-0.22129
129	-0.21304	-0.16972	-0.22142
129.2	-0.21304	-0.17097	-0.22137
129.4	-0.21305	-0.17046	-0.22124
129.6	-0.21305	-0.17156	-0.22085
129.8	-0.21307	-0.17252	-0.22037
130	-0.21309	-0.16909	-0.21991
130.2	-0.2131	-0.16997	-0.21968
130.4	-0.21309	-0.17176	-0.21975
130.6	-0.21309	-0.17069	-0.21982
130.8	-0.21307	-0.17073	-0.22006
131	-0.21302	-0.16868	-0.22022
131.2	-0.21297	-0.17013	-0.22018
131.4	-0.2129	-0.16995	-0.2201
131.6	-0.21282	-0.17036	-0.21978
131.8	-0.21272	-0.17115	-0.21931
132	-0.21262	-0.16849	-0.21887
132.2	-0.21251	-0.17002	-0.21866
132.4	-0.2124	-0.17074	-0.2187
132.6	-0.21229	-0.17044	-0.21875
132.8	-0.21217	-0.16809	-0.21896
133	-0.21205	-0.1701	-0.21923
133.2	-0.21193	-0.17073	-0.21933
133.4	-0.21182	-0.16696	-0.21928
133.6	-0.21172	-0.16719	-0.21915
133.8	-0.21163	-0.1687	-0.21882
134	-0.21154	-0.16898	-0.2184
134.2	-0.21144	-0.16796	-0.21808
134.4	-0.21134	-0.16988	-0.21801
134.6	-0.21124	-0.16651	-0.21807
134.8	-0.21115	-0.16637	-0.21823
135	-0.21108	-0.16955	-0.21853
135.2	-0.21104	-0.17099	-0.21876
135.4	-0.21099	-0.16795	-0.21875
135.6	-0.21093	-0.16961	-0.21869
135.8	-0.21089	-0.16755	-0.21843
136	-0.21087	-0.16964	-0.21803
136.2	-0.21085	-0.16663	-0.21769
136.4	-0.21084	-0.16822	-0.21761
136.6	-0.21082	-0.16711	-0.21767
136.8	-0.2108	-0.16719	-0.21783
137	-0.21077	-0.16831	-0.21816
137.2	-0.21074	-0.16856	-0.21844
137.4	-0.21072	-0.16673	-0.21847
137.6	-0.21069	-0.16672	-0.21842
137.8	-0.21067	-0.16495	-0.2182
138	-0.21065	-0.1681	-0.21781
138.2	-0.21063	-0.16749	-0.21744
138.4	-0.21061	-0.16575	-0.21728
138.6	-0.21058	-0.16584	-0.21734
138.8	-0.21055	-0.16474	-0.21742
139	-0.21052	-0.16861	-0.21768
139.2	-0.21048	-0.16569	-0.21801
139.4	-0.21044	-0.16581	-0.21816
139.6	-0.2104	-0.16811	-0.2181
139.8	-0.21034	-0.16893	-0.218
140	-0.21027	-0.16736	-0.21768
140.2	-0.21019	-0.16534	-0.21727
140.4	-0.21011	-0.16886	-0.217
140.6	-0.21003	-0.16466	-0.21705
140.8	-0.20995	-0.16504	-0.2171
141	-0.20987	-0.16577	-0.21737
141.2	-0.20978	-0.16462	-0.21771
141.4	-0.20969	-0.16447	-0.2178
141.6	-0.2096	-0.16514	-0.21773
141.8	-0.20951	-0.16548	-0.21749
142	-0.20941	-0.16628	-0.21703
142.2	-0.20934	-0.16436	-0.21662
142.4	-0.20924	-0.16587	-0.21655
142.6	-0.20913	-0.16756	-0.21662
142.8	-0.20904	-0.16491	-0.21679
143	-0.20896	-0.16802	-0.21706
143.2	-0.20887	-0.1661	-0.21715
143.4	-0.2088	-0.16309	-0.21709
143.6	-0.20872	-0.16351	-0.21692
143.8	-0.20865	-0.16694	-0.21653
144	-0.20858	-0.16414	-0.21609
144.2	-0.20852	-0.16776	-0.21576
144.4	-0.20846	-0.16498	-0.2157
144.6	-0.20841	-0.16748	-0.21575
144.8	-0.20835	-0.16687	-0.2159
145	-0.20829	-0.1652	-0.21619
145.2	-0.20824	-0.16455	-0.21646
145.4	-0.20819	-0.16444	-0.21651
145.6	-0.20815	-0.16617	-0.21646
145.8	-0.2081	-0.16361	-0.21627
146	-0.20806	-0.16753	-0.21591
146.2	-0.20802	-0.16632	-0.21554
146.4	-0.208	-0.16559	-0.21535
146.6	-0.20797	-0.1671	-0.2154
146.8	-0.20794	-0.16711	-0.21549
147	-0.20792	-0.16309	-0.21577
147.2	-0.2079	-0.16356	-0.21608
147.4	-0.20788	-0.16437	-0.21613
147.6	-0.20787	-0.16654	-0.21606
147.8	-0.20785	-0.1645	-0.21579
148	-0.20783	-0.16252	-0.21534
148.2	-0.20781	-0.16368	-0.21499
148.4	-0.20778	-0.16379	-0.21499
148.6	-0.20774	-0.16453	-0.21506
148.8	-0.20771	-0.16423	-0.2153
149	-0.20767	-0.16119	-0.21558
149.2	-0.20763	-0.16194	-0.21556
149.4	-0.2076	-0.16265	-0.21547
149.6	-0.20757	-0.1632	-0.21513
149.8	-0.20755	-0.16106	-0.21454
150	-0.20752	-0.17511	-0.21401
150.2	-0.20749	-0.1831	-0.2138
150.4	-0.20746	-0.18425	-0.21381
150.6	-0.20742	-0.18444	-0.21384
150.8	-0.20738	-0.1845	-0.21429
151	-0.20733	-0.18967	-0.21476
151.2	-0.20727	-0.22813	-0.21496
151.4	-0.20721	-0.31425	-0.21595
151.6	-0.20715	-0.42155	-0.23789
151.8	-0.20708	-0.52987	-0.28641
152	-0.20701	-0.63569	-0.34456
152.2	-0.20694	-0.74638	-0.40911
152.4	-0.20686	-0.86682	-0.48221
152.6	-0.20679	-0.98739	-0.55876
152.8	-0.20673	-1.1	-0.62592
153	-0.20665	-1.21	-0.67987
153.2	-0.20657	-1.35	-0.73499
153.4	-0.20649	-1.49	-0.80062
153.6	-0.20642	-1.59	-0.86194
153.8	-0.20634	-1.62	-0.90461
154	-0.20626	-1.6	-0.9355
154.2	-0.20617	-1.6	-0.98059
154.4	-0.20609	-1.57	-1.07
154.6	-0.206	-1.53	-1.17
154.8	-0.20592	-1.5	-1.29
155	-0.20584	-1.46	-1.4
155.2	-0.20576	-1.41	-1.44
155.4	-0.20569	-1.37	-1.42
155.6	-0.20562	-1.34	-1.42
155.8	-0.20555	-1.32	-1.4
156	-0.20548	-1.3	-1.38
156.2	-0.20541	-1.28	-1.36
156.4	-0.20535	-1.27	-1.35
156.6	-0.20527	-1.24	-1.34
156.8	-0.20519	-1.22	-1.33
157	-0.20513	-1.2	-1.32
157.2	-0.20506	-1.18	-1.3
157.4	-0.205	-1.16	-1.29
157.6	-0.20493	-1.14	-1.27
157.8	-0.20485	-1.13	-1.26
158	-0.20478	-1.12	-1.24
158.2	-0.20472	-1.1	-1.23
158.4	-0.20465	-1.09	-1.22
158.6	-0.20458	-1.08	-1.21
158.8	-0.20453	-1.07	-1.19
159	-0.20449	-1.06	-1.18
159.2	-0.20445	-1.05	-1.17
159.4	-0.20443	-1.04	-1.16
159.6	-0.2044	-1.03	-1.15
159.8	-0.20437	-1.02	-1.14
160	-0.20434	-1.01	-1.13
160.2	-0.20432	-1.01	-1.13
160.4	-0.2043	-1	-1.12
160.6	-0.20428	-0.99774	-1.11
160.8	-0.20426	-0.99176	-1.11
161	-0.20424	-0.9858	-1.1
161.2	-0.20423	-0.98075	-1.09
161.4	-0.20422	-0.97533	-1.08
161.6	-0.20421	-0.96963	-1.08
161.8	-0.20419	-0.96359	-1.07
162	-0.20417	-0.95699	-1.06
162.2	-0.20415	-0.95271	-1.06
162.4	-0.20413	-0.95012	-1.05
162.6	-0.20411	-0.94684	-1.05
162.8	-0.20408	-0.94064	-1.04
163	-0.20405	-0.93368	-1.04
163.2	-0.20403	-0.928	-1.03
163.4	-0.20402	-0.92341	-1.03
163.6	-0.204	-0.91837	-1.02
163.8	-0.20398	-0.91292	-1.02
164	-0.20396	-0.90737	-1.01
164.2	-0.20394	-0.90279	-1.01
164.4	-0.20393	-0.89887	-1
164.6	-0.20391	-0.89428	-1
164.8	-0.2039	-0.89012	-0.99635
165	-0.20389	-0.88486	-0.99155
165.2	-0.20388	-0.88141	-0.98645
165.4	-0.20386	-0.8786	-0.98208
165.6	-0.20384	-0.87563	-0.97794
165.8	-0.20382	-0.87006	-0.97416
166	-0.20378	-0.86523	-0.97144
166.2	-0.20375	-0.86102	-0.96848
166.4	-0.20372	-0.85625	-0.96525
166.6	-0.20368	-0.85117	-0.96274
166.8	-0.20364	-0.84528	-0.96044
167	-0.20361	-0.84246	-0.95769
167.2	-0.20358	-0.84151	-0.95498
167.4	-0.20353	-0.84022	-0.95251
167.6	-0.20348	-0.83768	-0.9498
167.8	-0.20343	-0.83346	-0.94731
168	-0.20337	-0.82938	-0.9456
168.2	-0.20331	-0.8265	-0.94373
168.4	-0.20324	-0.82396	-0.94192
168.6	-0.20317	-0.82189	-0.94064
168.8	-0.2031	-0.81883	-0.93908
169	-0.20304	-0.81667	-0.93754
169.2	-0.20296	-0.81573	-0.93646
169.4	-0.20289	-0.81484	-0.93555
169.6	-0.20282	-0.81381	-0.93456
169.8	-0.20274	-0.81248	-0.93372
170	-0.20266	-0.81164	-0.93293
170.2	-0.20259	-0.81001	-0.93212
170.4	-0.20252	-0.80881	-0.93161
170.6	-0.20245	-0.80603	-0.93098
170.8	-0.20238	-0.80442	-0.93001
171	-0.20232	-0.80285	-0.92928
171.2	-0.20225	-0.80236	-0.92862
171.4	-0.20219	-0.8006	-0.92763
171.6	-0.20213	-0.80019	-0.92641
171.8	-0.20207	-0.79905	-0.9256
172	-0.20201	-0.7991	-0.92429
172.2	-0.20196	-0.79796	-0.92295
172.4	-0.20191	-0.79729	-0.92204
172.6	-0.20186	-0.79686	-0.92173
172.8	-0.20181	-0.79721	-0.92097
173	-0.20177	-0.79805	-0.92026
173.2	-0.20173	-0.79844	-0.91997
173.4	-0.20169	-0.7981	-0.91886
173.6	-0.20165	-0.79812	-0.91816
173.8	-0.20161	-0.7984	-0.91793
174	-0.20157	-0.79874	-0.91767
174.2	-0.20155	-0.79888	-0.91751
174.4	-0.20152	-0.79931	-0.91731
174.6	-0.2015	-0.80059	-0.91738
174.8	-0.20148	-0.80272	-0.91734
175	-0.20146	-0.80429	-0.91773
175.2	-0.20144	-0.80458	-0.91833
175.4	-0.20143	-0.80468	-0.9187
175.6	-0.20142	-0.80542	-0.91929
175.8	-0.2014	-0.806	-0.91968
176	-0.20139	-0.80569	-0.91981
176.2	-0.20138	-0.80577	-0.92001
176.4	-0.20136	-0.80531	-0.92019
176.6	-0.20133	-0.80559	-0.92041
176.8	-0.20131	-0.80553	-0.92081
177	-0.20128	-0.80588	-0.92197
177.2	-0.20129	-0.8069	-0.92333
177.4	-0.20127	-0.80728	-0.92486
177.6	-0.20127	-0.80957	-0.92632
177.8	-0.20126	-0.81187	-0.92725
178	-0.20125	-0.81302	-0.92786
178.2	-0.20119	-0.81389	-0.92844
178.4	-0.20109	-0.8149	-0.92897
178.6	-0.20106	-0.81523	-0.92958
178.8	-0.20102	-0.81624	-0.93038
179	-0.20098	-0.81754	-0.93148
179.2	-0.20093	-0.81866	-0.93279
179.4	-0.20087	-0.81885	-0.93419
179.6	-0.20081	-0.8188	-0.93574
179.8	-0.20075	-0.81871	-0.93741
180	-0.20067	-0.8188	-0.93907
180.2	-0.20058	-0.81946	-0.94061
180.4	-0.20048	-0.82125	-0.94192
180.6	-0.20037	-0.82382	-0.94305
180.8	-0.20024	-0.82667	-0.94405
181	-0.20012	-0.82893	-0.94508
181.2	-0.20002	-0.83178	-0.94627
181.4	-0.19993	-0.83448	-0.9477
181.6	-0.19984	-0.83618	-0.94928
181.8	-0.19977	-0.83695	-0.95085
182	-0.19969	-0.8372	-0.95255
182.2	-0.19964	-0.83894	-0.95426
182.4	-0.1996	-0.84184	-0.95591
182.6	-0.19958	-0.84464	-0.95766
182.8	-0.19957	-0.84513	-0.95943
183	-0.19957	-0.84412	-0.96098
183.2	-0.19958	-0.84315	-0.96224
183.4	-0.19959	-0.84334	-0.96352
183.6	-0.19962	-0.84466	-0.96483
183.8	-0.19965	-0.84915	-0.966
184	-0.19968	-0.85338	-0.96724
184.2	-0.1997	-0.8553	-0.96824
184.4	-0.19972	-0.85639	-0.96911
184.6	-0.19973	-0.85808	-0.9701
184.8	-0.19973	-0.85928	-0.97094
185	-0.19973	-0.85912	-0.97223
185.2	-0.19972	-0.85906	-0.9739
185.4	-0.19969	-0.85682	-0.97536
185.6	-0.19964	-0.85356	-0.97666
185.8	-0.19959	-0.85165	-0.97776
186	-0.19953	-0.85142	-0.97854
186.2	-0.19946	-0.8522	-0.97944
186.4	-0.19939	-0.85247	-0.98087
186.6	-0.19932	-0.85315	-0.98243
186.8	-0.19924	-0.85318	-0.98403
187	-0.19915	-0.85396	-0.98593
187.2	-0.19907	-0.85523	-0.98788
187.4	-0.19898	-0.85669	-0.98977
187.6	-0.19888	-0.85747	-0.99188
187.8	-0.19878	-0.85707	-0.99394
188	-0.19869	-0.85713	-0.99558
188.2	-0.19859	-0.85702	-0.99701
188.4	-0.19853	-0.85776	-0.99833
188.6	-0.19848	-0.85807	-0.99943
188.8	-0.19841	-0.85831	-1
189	-0.19829	-0.85828	-1
189.2	-0.19824	-0.85898	-1
189.4	-0.1982	-0.86011	-1.01
189.6	-0.19817	-0.86154	-1.01
189.8	-0.19817	-0.86372	-1.01
190	-0.19817	-0.86426	-1.01
190.2	-0.19817	-0.86744	-1.01
190.4	-0.19818	-0.86876	-1.01
190.6	-0.19819	-0.87119	-1.01
190.8	-0.19821	-0.87201	-1.01
191	-0.19822	-0.87435	-1.02
191.2	-0.19822	-0.87582	-1.02
191.4	-0.19823	-0.87632	-1.02
191.6	-0.19822	-0.87703	-1.02
191.8	-0.19822	-0.87888	-1.02
192	-0.19821	-0.88036	-1.02
192.2	-0.1982	-0.88158	-1.02
192.4	-0.19819	-0.8824	-1.02
192.6	-0.19817	-0.88292	-1.02
192.8	-0.19815	-0.8831	-1.02
193	-0.19813	-0.88479	-1.02
193.2	-0.1981	-0.88714	-1.03
193.4	-0.19807	-0.88868	-1.03
193.6	-0.19803	-0.88963	-1.03
193.8	-0.19799	-0.89026	-1.03
194	-0.19794	-0.89107	-1.03
194.2	-0.19788	-0.89386	-1.03
194.4	-0.19782	-0.89691	-1.03
194.6	-0.19777	-0.8996	-1.03
194.8	-0.19771	-0.9028	-1.04
195	-0.19765	-0.90549	-1.04
195.2	-0.19758	-0.9072	-1.04
195.4	-0.19752	-0.90795	-1.04
195.6	-0.19745	-0.90872	-1.04
195.8	-0.19739	-0.91003	-1.04
196	-0.19732	-0.91195	-1.04
196.2	-0.19726	-0.91409	-1.04
196.4	-0.19719	-0.91589	-1.04
196.6	-0.19712	-0.91841	-1.04
196.8	-0.19705	-0.92119	-1.04
197	-0.19698	-0.92432	-1.04
197.2	-0.19691	-0.92732	-1.04
197.4	-0.19685	-0.92933	-1.05
197.6	-0.19679	-0.93133	-1.05
197.8	-0.19673	-0.93445	-1.05
198	-0.19666	-0.93768	-1.05
198.2	-0.1966	-0.94013	-1.05
198.4	-0.19654	-0.94172	-1.05
198.6	-0.19648	-0.94216	-1.05
198.8	-0.19643	-0.94196	-1.05
199	-0.19639	-0.9419	-1.05
199.2	-0.19635	-0.94186	-1.05
199.4	-0.19631	-0.94163	-1.05
199.6	-0.19627	-0.94275	-1.05
199.8	-0.19623	-0.9427	-1.06
200	-0.19618	-0.94375	-1.06
200.2	-0.19613	-0.94657	-1.06
200.4	-0.19608	-0.95053	-1.06
200.6	-0.19603	-0.95132	-1.06
200.8	-0.196	-0.95126	-1.06
201	-0.19597	-0.95146	-1.06
201.2	-0.19594	-0.95151	-1.06
201.4	-0.19591	-0.95111	-1.06
201.6	-0.19588	-0.95027	-1.06
201.8	-0.19586	-0.95025	-1.06
202	-0.19585	-0.95055	-1.07
202.2	-0.19585	-0.95123	-1.07
202.4	-0.19585	-0.95381	-1.07
202.6	-0.19587	-0.95581	-1.07
202.8	-0.19588	-0.95718	-1.07
203	-0.1959	-0.95613	-1.07
203.2	-0.19592	-0.95788	-1.07
203.4	-0.19595	-0.95849	-1.07
203.6	-0.19597	-0.96091	-1.07
203.8	-0.19599	-0.96028	-1.07
204	-0.19601	-0.96039	-1.07
204.2	-0.19602	-0.96022	-1.08
204.4	-0.19601	-0.9616	-1.08
204.6	-0.19601	-0.96497	-1.08
204.8	-0.19599	-0.96754	-1.08
205	-0.19596	-0.96819	-1.08
205.2	-0.19591	-0.96841	-1.08
205.4	-0.19585	-0.97018	-1.08
205.6	-0.19578	-0.9717	-1.08
205.8	-0.19571	-0.97106	-1.08
206	-0.19563	-0.97081	-1.08
206.2	-0.19554	-0.97064	-1.08
206.4	-0.19545	-0.97085	-1.09
206.6	-0.19535	-0.97086	-1.09
206.8	-0.19525	-0.96937	-1.09
207	-0.19516	-0.96699	-1.09
207.2	-0.19508	-0.96606	-1.09
207.4	-0.19501	-0.96634	-1.09
207.6	-0.19494	-0.96733	-1.09
207.8	-0.19488	-0.96888	-1.09
208	-0.19483	-0.96939	-1.09
208.2	-0.19478	-0.9706	-1.09
208.4	-0.19474	-0.97227	-1.09
208.6	-0.19471	-0.9732	-1.1
208.8	-0.19468	-0.97464	-1.1
209	-0.19466	-0.97615	-1.1
209.2	-0.19464	-0.97886	-1.1
209.4	-0.19463	-0.98094	-1.1
209.6	-0.19462	-0.98161	-1.1
209.8	-0.19462	-0.98232	-1.1
210	-0.19462	-0.98315	-1.1
210.2	-0.19462	-0.98376	-1.1
210.4	-0.19462	-0.98396	-1.1
210.6	-0.19462	-0.98378	-1.1
210.8	-0.19463	-0.98424	-1.1
211	-0.19464	-0.98518	-1.1
211.2	-0.19465	-0.98722	-1.11
211.4	-0.19465	-0.98919	-1.11
211.6	-0.19464	-0.99144	-1.11
211.8	-0.19463	-0.99251	-1.11
212	-0.19461	-0.99304	-1.11
212.2	-0.19458	-0.99333	-1.11
212.4	-0.19455	-0.99589	-1.11
212.6	-0.19453	-0.99647	-1.11
212.8	-0.19451	-0.99849	-1.11
213	-0.19449	-0.9989	-1.11
213.2	-0.19446	-0.99988	-1.11
213.4	-0.19443	-1	-1.11
213.6	-0.1944	-1	-1.12
213.8	-0.19435	-1	-1.12
214	-0.1943	-1.01	-1.12
214.2	-0.19425	-1.01	-1.12
214.4	-0.19421	-1.01	-1.12
214.6	-0.19415	-1.01	-1.12
214.8	-0.19408	-1.01	-1.12
215	-0.19403	-1.01	-1.12
215.2	-0.19398	-1.01	-1.12
215.4	-0.19393	-1.02	-1.13
215.6	-0.19388	-1.02	-1.13
215.8	-0.19382	-1.02	-1.13
216	-0.19376	-1.02	-1.13
216.2	-0.1937	-1.02	-1.13
216.4	-0.19365	-1.02	-1.13
216.6	-0.1936	-1.01	-1.13
216.8	-0.19355	-1.01	-1.13
217	-0.1935	-1.01	-1.14
217.2	-0.19346	-1.01	-1.14
217.4	-0.19341	-1.01	-1.14
217.6	-0.19336	-1.01	-1.14
217.8	-0.19331	-1.02	-1.14
218	-0.19326	-1.02	-1.14
218.2	-0.1932	-1.02	-1.14
218.4	-0.19316	-1.02	-1.14
218.6	-0.19312	-1.02	-1.14
218.8	-0.19309	-1.02	-1.14
219	-0.19306	-1.02	-1.15
219.2	-0.19302	-1.02	-1.15
219.4	-0.19298	-1.01	-1.15
219.6	-0.19295	-1.01	-1.15
219.8	-0.19291	-1.02	-1.15
220	-0.19287	-1.02	-1.15
220.2	-0.19283	-1.02	-1.15
220.4	-0.19279	-1.02	-1.15
220.6	-0.19275	-1.02	-1.16
220.8	-0.19272	-1.02	-1.16
221	-0.19269	-1.02	-1.16
221.2	-0.19266	-1.01	-1.16
221.4	-0.19264	-1.01	-1.16
221.6	-0.19261	-1.01	-1.16
221.8	-0.19259	-1.01	-1.16
222	-0.19257	-1.01	-1.16
222.2	-0.19255	-1.01	-1.16
222.4	-0.19254	-1.01	-1.16
222.6	-0.19253	-1.01	-1.16
222.8	-0.19251	-1.01	-1.16
223	-0.1925	-1.01	-1.16
223.2	-0.19248	-1.01	-1.16
223.4	-0.19247	-1	-1.17
223.6	-0.19246	-1	-1.17
223.8	-0.19244	-1	-1.17
224	-0.19243	-1	-1.17
224.2	-0.19242	-1	-1.17
224.4	-0.19241	-0.99886	-1.17
224.6	-0.19239	-0.99797	-1.17
224.8	-0.19238	-0.99572	-1.17
225	-0.19237	-0.9942	-1.17
225.2	-0.19235	-0.99273	-1.17
225.4	-0.19234	-0.99299	-1.17
225.6	-0.19234	-0.9928	-1.17
225.8	-0.19233	-0.99357	-1.17
226	-0.19233	-0.99334	-1.17
226.2	-0.19233	-0.99406	-1.17
226.4	-0.19233	-0.99423	-1.17
226.6	-0.19233	-0.9951	-1.18
226.8	-0.19233	-0.99514	-1.18
227	-0.19233	-0.99667	-1.18
227.2	-0.19233	-0.99708	-1.18
227.4	-0.19233	-0.99772	-1.18
227.6	-0.19233	-0.99527	-1.18
227.8	-0.19234	-0.99227	-1.18
228	-0.19233	-0.99141	-1.18
228.2	-0.19232	-0.99164	-1.18
228.4	-0.19231	-0.9915	-1.19
228.6	-0.19226	-0.99129	-1.19
228.8	-0.19223	-0.99057	-1.19
229	-0.1922	-0.99052	-1.19
229.2	-0.19212	-0.99026	-1.19
229.4	-0.19203	-0.98996	-1.19
229.6	-0.19204	-0.98978	-1.19
229.8	-0.19204	-0.99072	-1.19
230	-0.19204	-0.9924	-1.19
230.2	-0.19204	-0.99303	-1.19
230.4	-0.19201	-0.99268	-1.19
230.6	-0.19196	-0.99247	-1.19
230.8	-0.19195	-0.99241	-1.19
231	-0.19192	-0.99398	-1.19
231.2	-0.1919	-0.99622	-1.19
231.4	-0.19188	-0.99575	-1.19
231.6	-0.19185	-0.99496	-1.19
231.8	-0.19183	-0.99454	-1.19
232	-0.1918	-0.99544	-1.19
232.2	-0.19177	-0.99714	-1.2
232.4	-0.19174	-1	-1.2
232.6	-0.19172	-1	-1.2
232.8	-0.1917	-1	-1.2
233	-0.19166	-1	-1.2
233.2	-0.19162	-1.01	-1.2
233.4	-0.19159	-1.01	-1.2
233.6	-0.19154	-1.01	-1.2
233.8	-0.1915	-1.01	-1.2
234	-0.19146	-1.01	-1.2
234.2	-0.19141	-1.01	-1.2
234.4	-0.19136	-1.01	-1.2
234.6	-0.19132	-1.01	-1.2
234.8	-0.19127	-1.01	-1.2
235	-0.19122	-1.01	-1.2
235.2	-0.19117	-1.01	-1.2
235.4	-0.19113	-1.01	-1.2
235.6	-0.19108	-1.01	-1.2
235.8	-0.19104	-1.01	-1.21
236	-0.191	-1.01	-1.21
236.2	-0.19096	-1.01	-1.21
236.4	-0.19091	-1.02	-1.21
236.6	-0.19087	-1.02	-1.21
236.8	-0.19083	-1.02	-1.21
237	-0.19078	-1.02	-1.21
237.2	-0.19074	-1.02	-1.21
237.4	-0.1907	-1.02	-1.21
237.6	-0.19065	-1.02	-1.21
237.8	-0.19061	-1.02	-1.21
238	-0.19058	-1.02	-1.21
238.2	-0.19054	-1.02	-1.21
238.4	-0.1905	-1.02	-1.21
238.6	-0.19046	-1.02	-1.21
238.8	-0.19042	-1.03	-1.21
239	-0.19038	-1.03	-1.21
239.2	-0.19034	-1.03	-1.21
239.4	-0.19031	-1.03	-1.21
239.6	-0.19028	-1.03	-1.21
239.8	-0.19025	-1.03	-1.21
240	-0.19022	-1.03	-1.21
240.2	-0.1902	-1.03	-1.21
240.4	-0.19016	-1.03	-1.21
240.6	-0.19013	-1.03	-1.22
240.8	-0.1901	-1.03	-1.22
241	-0.19007	-1.03	-1.22
241.2	-0.19003	-1.03	-1.21
241.4	-0.19001	-1.03	-1.21
241.6	-0.18998	-1.03	-1.21
241.8	-0.18994	-1.03	-1.21
242	-0.1899	-1.03	-1.22
242.2	-0.18988	-1.03	-1.22
242.4	-0.18986	-1.03	-1.22
242.6	-0.18984	-1.03	-1.22
242.8	-0.18981	-1.04	-1.22
243	-0.18978	-1.04	-1.22
243.2	-0.18975	-1.04	-1.22
243.4	-0.18972	-1.04	-1.22
243.6	-0.1897	-1.04	-1.22
243.8	-0.18968	-1.04	-1.22
244	-0.18966	-1.04	-1.22
244.2	-0.18964	-1.04	-1.22
244.4	-0.18962	-1.04	-1.22
244.6	-0.1896	-1.05	-1.22
244.8	-0.18959	-1.05	-1.22
245	-0.18957	-1.05	-1.22
245.2	-0.18955	-1.05	-1.22
245.4	-0.18953	-1.06	-1.22
245.6	-0.1895	-1.06	-1.22
245.8	-0.18948	-1.06	-1.22
246	-0.18947	-1.07	-1.22
246.2	-0.18947	-1.07	-1.22
246.4	-0.18946	-1.07	-1.22
246.6	-0.18943	-1.07	-1.22
246.8	-0.18939	-1.07	-1.22
247	-0.18937	-1.08	-1.22
247.2	-0.18936	-1.08	-1.22
247.4	-0.18934	-1.08	-1.22
247.6	-0.18933	-1.08	-1.22
247.8	-0.18932	-1.08	-1.22
248	-0.18931	-1.08	-1.22
248.2	-0.18929	-1.08	-1.22
248.4	-0.18927	-1.08	-1.22
248.6	-0.18925	-1.08	-1.22
248.8	-0.18923	-1.08	-1.22
249	-0.18921	-1.08	-1.22
249.2	-0.18919	-1.08	-1.22
249.4	-0.18916	-1.08	-1.22
249.6	-0.18914	-1.08	-1.22
249.8	-0.18911	-1.08	-1.23
250	-0.18908	-1.08	-1.23
250.2	-0.18906	-1.08	-1.23
250.4	-0.18904	-1.08	-1.23
250.6	-0.18901	-1.09	-1.23
250.8	-0.189	-1.09	-1.23
251	-0.18898	-1.09	-1.22
251.2	-0.18895	-1.09	-1.22
251.4	-0.18892	-1.09	-1.22
251.6	-0.18888	-1.09	-1.22
251.8	-0.18885	-1.09	-1.22
252	-0.18882	-1.09	-1.22
252.2	-0.18878	-1.09	-1.23
252.4	-0.18875	-1.09	-1.23
252.6	-0.18871	-1.1	-1.23
252.8	-0.18867	-1.09	-1.23
253	-0.18863	-1.1	-1.23
253.2	-0.1886	-1.1	-1.23
253.4	-0.18858	-1.1	-1.23
253.6	-0.18855	-1.1	-1.23
253.8	-0.18853	-1.1	-1.23
254	-0.18851	-1.1	-1.23
254.2	-0.1885	-1.1	-1.23
254.4	-0.18848	-1.11	-1.23
254.6	-0.18846	-1.11	-1.23
254.8	-0.18845	-1.11	-1.23
255	-0.18843	-1.11	-1.23
255.2	-0.1884	-1.11	-1.23
255.4	-0.18838	-1.1	-1.23
255.6	-0.18836	-1.1	-1.23
255.8	-0.18834	-1.11	-1.23
256	-0.18832	-1.11	-1.23
256.2	-0.1883	-1.11	-1.23
256.4	-0.18828	-1.11	-1.23
256.6	-0.18826	-1.11	-1.23
256.8	-0.18824	-1.11	-1.23
257	-0.18822	-1.11	-1.23
257.2	-0.1882	-1.11	-1.23
257.4	-0.18817	-1.11	-1.23
257.6	-0.18814	-1.11	-1.23
257.8	-0.18811	-1.12	-1.23
258	-0.18808	-1.12	-1.23
258.2	-0.18805	-1.12	-1.23
258.4	-0.18802	-1.12	-1.23
258.6	-0.188	-1.12	-1.23
258.8	-0.18797	-1.12	-1.23
259	-0.18795	-1.13	-1.23
259.2	-0.18792	-1.13	-1.23
259.4	-0.1879	-1.13	-1.23
259.6	-0.18789	-1.13	-1.23
259.8	-0.18787	-1.14	-1.23
260	-0.18785	-1.14	-1.23
260.2	-0.18783	-1.14	-1.23
260.4	-0.18782	-1.14	-1.23
260.6	-0.18779	-1.15	-1.23
260.8	-0.18776	-1.14	-1.23
261	-0.18774	-1.15	-1.23
261.2	-0.18772	-1.15	-1.23
261.4	-0.1877	-1.15	-1.23
261.6	-0.18767	-1.15	-1.23
261.8	-0.18765	-1.16	-1.23
262	-0.18762	-1.16	-1.23
262.2	-0.18759	-1.16	-1.23
262.4	-0.18756	-1.16	-1.23
262.6	-0.18752	-1.16	-1.23
262.8	-0.18749	-1.15	-1.23
263	-0.18746	-1.16	-1.23
263.2	-0.18743	-1.16	-1.23
263.4	-0.1874	-1.16	-1.23
263.6	-0.18738	-1.16	-1.23
263.8	-0.18735	-1.16	-1.23
264	-0.18733	-1.16	-1.23
264.2	-0.18731	-1.16	-1.23
264.4	-0.18729	-1.16	-1.23
264.6	-0.18727	-1.16	-1.23
264.8	-0.18725	-1.16	-1.23
265	-0.18722	-1.16	-1.23
265.2	-0.1872	-1.16	-1.23
265.4	-0.18717	-1.16	-1.23
265.6	-0.18714	-1.16	-1.23
265.8	-0.18712	-1.16	-1.23
266	-0.18711	-1.16	-1.23
266.2	-0.18709	-1.16	-1.23
266.4	-0.18708	-1.16	-1.23
266.6	-0.18708	-1.16	-1.23
266.8	-0.18707	-1.16	-1.23
267	-0.18706	-1.16	-1.23
267.2	-0.18704	-1.16	-1.23
267.4	-0.18702	-1.16	-1.23
267.6	-0.187	-1.16	-1.23
267.8	-0.18698	-1.16	-1.23
268	-0.18698	-1.16	-1.23
268.2	-0.18696	-1.16	-1.23
268.4	-0.18694	-1.16	-1.23
268.6	-0.18692	-1.16	-1.23
268.8	-0.18692	-1.16	-1.23
269	-0.18691	-1.16	-1.23
269.2	-0.1869	-1.16	-1.23
269.4	-0.18689	-1.16	-1.23
269.6	-0.18687	-1.16	-1.23
269.8	-0.18686	-1.16	-1.23
270	-0.18685	-1.17	-1.23
270.2	-0.18684	-1.17	-1.23
270.4	-0.18682	-1.17	-1.23
270.6	-0.1868	-1.17	-1.23
270.8	-0.18678	-1.17	-1.23
271	-0.18677	-1.17	-1.23
271.2	-0.18675	-1.17	-1.23
271.4	-0.18673	-1.17	-1.23
271.6	-0.1867	-1.17	-1.23
271.8	-0.18667	-1.17	-1.23
272	-0.18663	-1.17	-1.23
272.2	-0.1866	-1.17	-1.23
272.4	-0.18657	-1.17	-1.23
272.6	-0.18654	-1.17	-1.23
272.8	-0.18652	-1.17	-1.23
273	-0.18649	-1.17	-1.23
273.2	-0.18646	-1.17	-1.23
273.4	-0.18643	-1.17	-1.23
273.6	-0.18641	-1.17	-1.23
273.8	-0.18637	-1.17	-1.23
274	-0.18633	-1.17	-1.23
274.2	-0.1863	-1.17	-1.23
274.4	-0.18626	-1.17	-1.23
274.6	-0.18623	-1.17	-1.23
274.8	-0.1862	-1.17	-1.23
275	-0.18617	-1.17	-1.23
275.2	-0.18615	-1.17	-1.23
275.4	-0.18612	-1.17	-1.22
275.6	-0.1861	-1.17	-1.22
275.8	-0.18608	-1.18	-1.22
276	-0.18606	-1.17	-1.22
276.2	-0.18605	-1.17	-1.23
276.4	-0.18603	-1.17	-1.23
276.6	-0.18602	-1.17	-1.23
276.8	-0.18601	-1.18	-1.23
277	-0.18601	-1.18	-1.23
277.2	-0.186	-1.18	-1.23
277.4	-0.18599	-1.18	-1.23
277.6	-0.18599	-1.18	-1.23
277.8	-0.18598	-1.18	-1.23
278	-0.18597	-1.19	-1.23
278.2	-0.18596	-1.19	-1.23
278.4	-0.18595	-1.19	-1.23
278.6	-0.18594	-1.19	-1.23
278.8	-0.18592	-1.19	-1.23
279	-0.1859	-1.19	-1.23
279.2	-0.18588	-1.19	-1.23
279.4	-0.18586	-1.19	-1.23
279.6	-0.18585	-1.19	-1.23
279.8	-0.18583	-1.19	-1.24
280	-0.18581	-1.19	-1.24
280.2	-0.18579	-1.19	-1.24
280.4	-0.18578	-1.19	-1.24
280.6	-0.18576	-1.19	-1.24
280.8	-0.18573	-1.18	-1.24
281	-0.18571	-1.18	-1.24
281.2	-0.18568	-1.18	-1.24
281.4	-0.18565	-1.18	-1.24
281.6	-0.18563	-1.18	-1.24
281.8	-0.1856	-1.18	-1.24
282	-0.18558	-1.18	-1.24
282.2	-0.18556	-1.18	-1.24
282.4	-0.18554	-1.18	-1.24
282.6	-0.18553	-1.18	-1.24
282.8	-0.18551	-1.18	-1.24
283	-0.18548	-1.17	-1.24
283.2	-0.18545	-1.17	-1.24
283.4	-0.18542	-1.17	-1.24
283.6	-0.18538	-1.17	-1.24
283.8	-0.18535	-1.18	-1.24
284	-0.18532	-1.17	-1.24
284.2	-0.1853	-1.18	-1.24
284.4	-0.18527	-1.18	-1.24
284.6	-0.18524	-1.18	-1.24
284.8	-0.18521	-1.18	-1.24
285	-0.18519	-1.18	-1.24
285.2	-0.18517	-1.18	-1.24
285.4	-0.18514	-1.18	-1.24
285.6	-0.18512	-1.18	-1.24
285.8	-0.1851	-1.18	-1.24
286	-0.18507	-1.18	-1.24
286.2	-0.18504	-1.18	-1.24
286.4	-0.18502	-1.19	-1.24
286.6	-0.18499	-1.19	-1.24
286.8	-0.18498	-1.19	-1.24
287	-0.18496	-1.19	-1.25
287.2	-0.18495	-1.19	-1.25
287.4	-0.18493	-1.19	-1.24
287.6	-0.18491	-1.19	-1.24
287.8	-0.1849	-1.19	-1.24
288	-0.18489	-1.19	-1.24
288.2	-0.18487	-1.19	-1.24
288.4	-0.18486	-1.19	-1.24
288.6	-0.18484	-1.19	-1.24
288.8	-0.18482	-1.19	-1.24
289	-0.18479	-1.19	-1.24
289.2	-0.18476	-1.19	-1.24
289.4	-0.18474	-1.19	-1.24
289.6	-0.18472	-1.19	-1.24
289.8	-0.1847	-1.19	-1.24
290	-0.18468	-1.19	-1.24
290.2	-0.18466	-1.18	-1.24
290.4	-0.18465	-1.18	-1.24
290.6	-0.18464	-1.18	-1.24
290.8	-0.18462	-1.19	-1.24
291	-0.18459	-1.19	-1.24
291.2	-0.18457	-1.18	-1.24
291.4	-0.18455	-1.18	-1.24
291.6	-0.18453	-1.18	-1.24
291.8	-0.18451	-1.18	-1.24
292	-0.1845	-1.18	-1.25
292.2	-0.18449	-1.18	-1.25
292.4	-0.18448	-1.18	-1.25
292.6	-0.18446	-1.18	-1.25
292.8	-0.18445	-1.18	-1.25
293	-0.18443	-1.17	-1.25
293.2	-0.18441	-1.17	-1.25
293.4	-0.18439	-1.17	-1.25
293.6	-0.18438	-1.17	-1.25
293.8	-0.18436	-1.17	-1.25
294	-0.18436	-1.17	-1.25
294.2	-0.18435	-1.17	-1.25
294.4	-0.18434	-1.17	-1.25
294.6	-0.18433	-1.17	-1.25
294.8	-0.18433	-1.17	-1.25
295	-0.18432	-1.17	-1.25
295.2	-0.18432	-1.17	-1.26
295.4	-0.18432	-1.17	-1.26
295.6	-0.18432	-1.17	-1.25
295.8	-0.18432	-1.17	-1.25
296	-0.18432	-1.17	-1.26
296.2	-0.18432	-1.17	-1.26
296.4	-0.18432	-1.17	-1.26
296.6	-0.18431	-1.17	-1.26
296.8	-0.18431	-1.17	-1.26
297	-0.1843	-1.17	-1.26
297.2	-0.18429	-1.18	-1.26
297.4	-0.18428	-1.18	-1.26
297.6	-0.18428	-1.18	-1.25
297.8	-0.18427	-1.18	-1.25
298	-0.18427	-1.18	-1.25
298.2	-0.18427	-1.18	-1.25
298.4	-0.18427	-1.18	-1.25
298.6	-0.18427	-1.18	-1.25
298.8	-0.18426	-1.18	-1.25
299	-0.18426	-1.18	-1.25
299.2	-0.18426	-1.18	-1.25
299.4	-0.18425	-1.18	-1.25
299.6	-0.18425	-1.18	-1.25
299.8	-0.18424	-1.18	-1.25
300	-0.18423	-1.18	-1.25
300.2	-0.18423	-1.18	-1.25
300.4	-0.18421	-1.18	-1.25
300.6	-0.1842	-1.19	-1.25
300.8	-0.18418	-1.19	-1.25
301	-0.18417	-1.19	-1.25
301.2	-0.18416	-1.18	-1.25
301.4	-0.18416	-1.18	-1.25
301.6	-0.18416	-1.18	-1.25
301.8	-0.18417	-1.18	-1.26
302	-0.18417	-1.19	-1.26
302.2	-0.18418	-1.19	-1.26
302.4	-0.18418	-1.19	-1.26
302.6	-0.18418	-1.19	-1.26
302.8	-0.18418	-1.19	-1.25
303	-0.18418	-1.18	-1.25
303.2	-0.18418	-1.18	-1.25
303.4	-0.18417	-1.18	-1.25
303.6	-0.18416	-1.18	-1.25
303.8	-0.18414	-1.18	-1.25
304	-0.18412	-1.18	-1.25
304.2	-0.1841	-1.18	-1.25
304.4	-0.18408	-1.18	-1.25
304.6	-0.18406	-1.18	-1.25
304.8	-0.18404	-1.18	-1.25
305	-0.18402	-1.18	-1.25
305.2	-0.18399	-1.18	-1.25
305.4	-0.18397	-1.18	-1.25
305.6	-0.18394	-1.18	-1.25
305.8	-0.1839	-1.18	-1.25
306	-0.18387	-1.18	-1.25
306.2	-0.18384	-1.18	-1.25
306.4	-0.18381	-1.18	-1.25
306.6	-0.18377	-1.18	-1.25
306.8	-0.18374	-1.18	-1.25
307	-0.1837	-1.18	-1.25
307.2	-0.18366	-1.18	-1.25
307.4	-0.18362	-1.18	-1.25
307.6	-0.18357	-1.18	-1.25
307.8	-0.18352	-1.18	-1.25
308	-0.18348	-1.18	-1.25
308.2	-0.18345	-1.18	-1.25
308.4	-0.18341	-1.18	-1.25
308.6	-0.18338	-1.18	-1.25
308.8	-0.18335	-1.18	-1.25
309	-0.18332	-1.18	-1.25
309.2	-0.18329	-1.18	-1.25
309.4	-0.18326	-1.18	-1.25
309.6	-0.18324	-1.18	-1.25
309.8	-0.18322	-1.18	-1.25
310	-0.18319	-1.18	-1.25
310.2	-0.18317	-1.18	-1.25
310.4	-0.18315	-1.18	-1.25
310.6	-0.18311	-1.18	-1.25
310.8	-0.18307	-1.18	-1.25
311	-0.18304	-1.18	-1.25
311.2	-0.18301	-1.18	-1.25
311.4	-0.18298	-1.18	-1.25
311.6	-0.18295	-1.18	-1.25
311.8	-0.18291	-1.18	-1.25
312	-0.18289	-1.17	-1.25
312.2	-0.18288	-1.17	-1.26
312.4	-0.18286	-1.17	-1.26
312.6	-0.18286	-1.18	-1.26
312.8	-0.18286	-1.18	-1.26
313	-0.18286	-1.18	-1.26
313.2	-0.18287	-1.18	-1.26
313.4	-0.18287	-1.18	-1.26
313.6	-0.18288	-1.18	-1.26
313.8	-0.18289	-1.19	-1.26
314	-0.1829	-1.19	-1.26
314.2	-0.18291	-1.19	-1.26
314.4	-0.18293	-1.19	-1.26
314.6	-0.18294	-1.19	-1.26
314.8	-0.18296	-1.18	-1.27
315	-0.18298	-1.18	-1.27
315.2	-0.183	-1.18	-1.27
315.4	-0.18302	-1.18	-1.27
315.6	-0.18303	-1.18	-1.27
315.8	-0.18305	-1.18	-1.27
316	-0.18306	-1.18	-1.26
316.2	-0.18307	-1.18	-1.26
316.4	-0.18307	-1.18	-1.27
316.6	-0.18307	-1.18	-1.27
316.8	-0.18307	-1.18	-1.27
317	-0.18307	-1.18	-1.27
317.2	-0.18306	-1.18	-1.26
317.4	-0.18305	-1.18	-1.26
317.6	-0.18304	-1.18	-1.26
317.8	-0.18303	-1.18	-1.26
318	-0.18302	-1.18	-1.26
318.2	-0.183	-1.18	-1.26
318.4	-0.18299	-1.19	-1.26
318.6	-0.18296	-1.19	-1.26
318.8	-0.18294	-1.2	-1.26
319	-0.18291	-1.2	-1.26
319.2	-0.18289	-1.2	-1.26
319.4	-0.18286	-1.2	-1.26
319.6	-0.18284	-1.2	-1.26
319.8	-0.18282	-1.2	-1.26
320	-0.18279	-1.2	-1.26
320.2	-0.18276	-1.2	-1.26
320.4	-0.18273	-1.21	-1.26
320.6	-0.18269	-1.2	-1.26
320.8	-0.18265	-1.2	-1.26
321	-0.18262	-1.2	-1.26
321.2	-0.18259	-1.2	-1.27
321.4	-0.18257	-1.2	-1.27
321.6	-0.18254	-1.2	-1.27
321.8	-0.18252	-1.2	-1.27
322	-0.1825	-1.2	-1.27
322.2	-0.18248	-1.2	-1.27
322.4	-0.18246	-1.2	-1.27
322.6	-0.18243	-1.2	-1.26
322.8	-0.18241	-1.19	-1.26
323	-0.18238	-1.2	-1.26
323.2	-0.18236	-1.2	-1.26
323.4	-0.18234	-1.2	-1.26
323.6	-0.18232	-1.2	-1.26
323.8	-0.18229	-1.2	-1.26
324	-0.18227	-1.2	-1.26
324.2	-0.18225	-1.2	-1.26
324.4	-0.18221	-1.2	-1.26
324.6	-0.18216	-1.2	-1.26
324.8	-0.1821	-1.2	-1.26
325	-0.18204	-1.2	-1.26
325.2	-0.18198	-1.2	-1.26
325.4	-0.18191	-1.2	-1.26
325.6	-0.18187	-1.2	-1.26
325.8	-0.18182	-1.2	-1.26
326	-0.18179	-1.2	-1.26
326.2	-0.18178	-1.2	-1.26
326.4	-0.18179	-1.2	-1.26
326.6	-0.1818	-1.2	-1.26
326.8	-0.18183	-1.19	-1.26
327	-0.18187	-1.19	-1.26
327.2	-0.18192	-1.19	-1.26
327.4	-0.18198	-1.19	-1.26
327.6	-0.18203	-1.19	-1.26
327.8	-0.18207	-1.19	-1.26
328	-0.18209	-1.19	-1.26
328.2	-0.18216	-1.19	-1.26
328.4	-0.18223	-1.19	-1.26
328.6	-0.18227	-1.19	-1.26
328.8	-0.18226	-1.2	-1.26
329	-0.18225	-1.2	-1.26
329.2	-0.18224	-1.2	-1.26
329.4	-0.18224	-1.2	-1.26
329.6	-0.1822	-1.2	-1.26
329.8	-0.18209	-1.2	-1.26
330	-0.182	-1.2	-1.26
330.2	-0.18192	-1.2	-1.26
330.4	-0.18184	-1.2	-1.26
330.6	-0.18177	-1.2	-1.26
330.8	-0.18166	-1.2	-1.26
331	-0.18157	-1.2	-1.26
331.2	-0.18148	-1.2	-1.26
331.4	-0.18143	-1.2	-1.26
331.6	-0.1814	-1.19	-1.26
331.8	-0.18138	-1.19	-1.26
332	-0.18138	-1.19	-1.26
332.2	-0.18139	-1.19	-1.26
332.4	-0.18141	-1.19	-1.26
332.6	-0.18143	-1.2	-1.26
332.8	-0.18145	-1.2	-1.26
333	-0.18148	-1.2	-1.26
333.2	-0.1815	-1.2	-1.26
333.4	-0.18154	-1.2	-1.26
333.6	-0.18157	-1.2	-1.26
333.8	-0.1816	-1.2	-1.26
334	-0.18163	-1.2	-1.26
334.2	-0.18164	-1.2	-1.26
334.4	-0.18164	-1.2	-1.26
334.6	-0.18164	-1.2	-1.26
334.8	-0.18163	-1.2	-1.26
335	-0.18159	-1.2	-1.26
335.2	-0.18154	-1.2	-1.26
335.4	-0.18151	-1.2	-1.26
335.6	-0.18137	-1.2	-1.26
335.8	-0.18119	-1.2	-1.26
336	-0.18112	-1.2	-1.26
336.2	-0.18105	-1.2	-1.26
336.4	-0.18092	-1.21	-1.26
336.6	-0.18078	-1.21	-1.26
336.8	-0.18074	-1.21	-1.26
337	-0.18069	-1.21	-1.26
337.2	-0.18063	-1.21	-1.26
337.4	-0.18059	-1.21	-1.26
337.6	-0.18056	-1.21	-1.26
337.8	-0.18055	-1.21	-1.26
338	-0.18055	-1.21	-1.26
338.2	-0.18056	-1.21	-1.26
338.4	-0.18057	-1.21	-1.26
338.6	-0.18059	-1.21	-1.26
338.8	-0.18064	-1.2	-1.26
339	-0.18069	-1.2	-1.26
339.2	-0.18074	-1.2	-1.26
339.4	-0.18078	-1.2	-1.26
339.6	-0.18082	-1.2	-1.26
339.8	-0.18086	-1.2	-1.26
340	-0.18088	-1.2	-1.26
340.2	-0.18089	-1.2	-1.26
340.4	-0.18091	-1.2	-1.26
340.6	-0.18091	-1.2	-1.26
340.8	-0.18091	-1.2	-1.26
341	-0.18088	-1.2	-1.26
341.2	-0.18083	-1.2	-1.26
341.4	-0.18077	-1.2	-1.26
341.6	-0.18071	-1.21	-1.26
341.8	-0.18066	-1.21	-1.26
342	-0.1806	-1.21	-1.26
342.2	-0.18051	-1.21	-1.26
342.4	-0.18042	-1.21	-1.26
342.6	-0.18034	-1.21	-1.26
342.8	-0.18024	-1.21	-1.26
343	-0.18015	-1.21	-1.26
343.2	-0.18009	-1.21	-1.26
343.4	-0.18007	-1.21	-1.26
343.6	-0.18006	-1.21	-1.26
343.8	-0.18005	-1.21	-1.26
344	-0.18005	-1.21	-1.26
344.2	-0.18007	-1.21	-1.26
344.4	-0.18011	-1.22	-1.26
344.6	-0.18015	-1.22	-1.26
344.8	-0.18021	-1.22	-1.26
345	-0.18028	-1.22	-1.26
345.2	-0.18035	-1.22	-1.26
345.4	-0.18042	-1.22	-1.26
345.6	-0.18047	-1.22	-1.26
345.8	-0.18049	-1.22	-1.25
346	-0.18051	-1.22	-1.25
346.2	-0.18051	-1.22	-1.25
346.4	-0.1805	-1.22	-1.25
346.6	-0.18048	-1.22	-1.25
346.8	-0.18046	-1.22	-1.25
347	-0.18042	-1.22	-1.25
347.2	-0.18038	-1.22	-1.25
347.4	-0.18034	-1.22	-1.25
347.6	-0.1803	-1.23	-1.25
347.8	-0.18024	-1.23	-1.25
348	-0.18018	-1.23	-1.25
348.2	-0.18012	-1.23	-1.25
348.4	-0.18008	-1.23	-1.25
348.6	-0.18003	-1.23	-1.25
348.8	-0.17999	-1.23	-1.25
349	-0.17995	-1.23	-1.25
349.2	-0.1799	-1.23	-1.25
349.4	-0.17984	-1.23	-1.25
349.6	-0.17978	-1.23	-1.25
349.8	-0.17974	-1.23	-1.25
350	-0.17973	-1.23	-1.25
350.2	-0.17969	-1.23	-1.25
350.4	-0.17965	-1.23	-1.25
350.6	-0.17963	-1.23	-1.25
350.8	-0.17961	-1.23	-1.25
351	-0.17961	-1.23	-1.25
351.2	-0.17962	-1.23	-1.25
351.4	-0.17964	-1.23	-1.25
351.6	-0.17966	-1.23	-1.25
351.8	-0.1797	-1.23	-1.26
352	-0.17974	-1.23	-1.26
352.2	-0.17976	-1.23	-1.25
352.4	-0.17978	-1.23	-1.25
352.6	-0.1798	-1.23	-1.25
352.8	-0.17982	-1.23	-1.25
353	-0.17984	-1.23	-1.25
353.2	-0.17986	-1.24	-1.25
353.4	-0.17987	-1.24	-1.25
353.6	-0.17987	-1.24	-1.25
353.8	-0.17988	-1.23	-1.25
354	-0.17988	-1.23	-1.25
354.2	-0.17988	-1.23	-1.25
354.4	-0.17987	-1.23	-1.25
354.6	-0.17988	-1.23	-1.25
354.8	-0.17986	-1.23	-1.25
355	-0.17986	-1.24	-1.25
355.2	-0.17986	-1.24	-1.25
355.4	-0.17984	-1.24	-1.25
355.6	-0.17987	-1.24	-1.25
355.8	-0.17983	-1.24	-1.25
356	-0.17984	-1.24	-1.25
356.2	-0.17981	-1.24	-1.25
356.4	-0.1798	-1.24	-1.25
356.6	-0.17976	-1.24	-1.25
356.8	-0.17974	-1.24	-1.25
357	-0.17973	-1.24	-1.25
357.2	-0.17973	-1.24	-1.25
357.4	-0.17971	-1.24	-1.25
357.6	-0.17968	-1.24	-1.25
357.8	-0.17963	-1.24	-1.26
358	-0.17961	-1.24	-1.26
358.2	-0.17958	-1.24	-1.26
358.4	-0.17956	-1.24	-1.26
358.6	-0.17951	-1.24	-1.26
358.8	-0.17944	-1.24	-1.26
359	-0.17938	-1.23	-1.26
359.2	-0.17934	-1.23	-1.26
359.4	-0.17931	-1.23	-1.26
359.6	-0.17927	-1.23	-1.26
359.8	-0.17923	-1.23	-1.26
360	-0.17918	-1.24	-1.26
360.2	-0.17914	-1.24	-1.26
360.4	-0.1791	-1.24	-1.26
360.6	-0.17907	-1.24	-1.26
360.8	-0.17903	-1.24	-1.26
361	-0.17902	-1.24	-1.26
361.2	-0.179	-1.24	-1.26
361.4	-0.17898	-1.24	-1.26
361.6	-0.17898	-1.24	-1.26
361.8	-0.17898	-1.24	-1.26
362	-0.17898	-1.24	-1.26
362.2	-0.17901	-1.24	-1.26
362.4	-0.17905	-1.24	-1.26
362.6	-0.17906	-1.24	-1.26
362.8	-0.17907	-1.24	-1.26
363	-0.17908	-1.24	-1.26
363.2	-0.17913	-1.24	-1.26
363.4	-0.17918	-1.24	-1.26
363.6	-0.17917	-1.24	-1.26
363.8	-0.17919	-1.24	-1.26
364	-0.1792	-1.23	-1.26
364.2	-0.17923	-1.24	-1.26
364.4	-0.17927	-1.23	-1.26
364.6	-0.17931	-1.23	-1.26
364.8	-0.17932	-1.23	-1.26
365	-0.17933	-1.23	-1.26
365.2	-0.17933	-1.23	-1.26
365.4	-0.17935	-1.23	-1.26
365.6	-0.17935	-1.24	-1.26
365.8	-0.17933	-1.24	-1.26
366	-0.17929	-1.24	-1.26
366.2	-0.17927	-1.24	-1.26
366.4	-0.17924	-1.24	-1.26
366.6	-0.1792	-1.24	-1.26
366.8	-0.17916	-1.24	-1.26
367	-0.17916	-1.24	-1.27
367.2	-0.17913	-1.24	-1.27
367.4	-0.1791	-1.24	-1.27
367.6	-0.17903	-1.24	-1.26
367.8	-0.17901	-1.24	-1.26
368	-0.17896	-1.24	-1.26
368.2	-0.1789	-1.24	-1.26
368.4	-0.17887	-1.24	-1.26
368.6	-0.17882	-1.24	-1.26
368.8	-0.17875	-1.24	-1.26
369	-0.17867	-1.24	-1.27
369.2	-0.1786	-1.24	-1.27
369.4	-0.17858	-1.25	-1.27
369.6	-0.17853	-1.25	-1.27
369.8	-0.1785	-1.25	-1.27
370	-0.17843	-1.25	-1.27
370.2	-0.17843	-1.25	-1.27
370.4	-0.17841	-1.25	-1.27
370.6	-0.17837	-1.25	-1.27
370.8	-0.17835	-1.25	-1.27
371	-0.17833	-1.25	-1.27
371.2	-0.17832	-1.26	-1.27
371.4	-0.1783	-1.26	-1.27
371.6	-0.1783	-1.26	-1.27
371.8	-0.17829	-1.25	-1.27
372	-0.17834	-1.25	-1.27
372.2	-0.17835	-1.25	-1.27
372.4	-0.17839	-1.25	-1.27
372.6	-0.17841	-1.25	-1.27
372.8	-0.17841	-1.25	-1.27
373	-0.17843	-1.25	-1.27
373.2	-0.17845	-1.25	-1.27
373.4	-0.17847	-1.25	-1.27
373.6	-0.1785	-1.25	-1.27
373.8	-0.17852	-1.25	-1.27
374	-0.17853	-1.25	-1.27
374.2	-0.17855	-1.25	-1.27
374.4	-0.17857	-1.26	-1.27
374.6	-0.17859	-1.26	-1.27
374.8	-0.17862	-1.26	-1.27
375	-0.17863	-1.26	-1.27
375.2	-0.17867	-1.26	-1.27
375.4	-0.17863	-1.26	-1.27
375.6	-0.17868	-1.26	-1.27
375.8	-0.17866	-1.26	-1.27
376	-0.17867	-1.26	-1.27
376.2	-0.17866	-1.26	-1.27
376.4	-0.17865	-1.26	-1.27
376.6	-0.17865	-1.25	-1.27
376.8	-0.17865	-1.26	-1.27
377	-0.17865	-1.26	-1.27
377.2	-0.17865	-1.25	-1.27
377.4	-0.17863	-1.25	-1.27
377.6	-0.1786	-1.25	-1.27
377.8	-0.1786	-1.25	-1.27
378	-0.1786	-1.25	-1.27
378.2	-0.1786	-1.26	-1.27
378.4	-0.17857	-1.26	-1.27
378.6	-0.17855	-1.26	-1.27
378.8	-0.17854	-1.26	-1.27
379	-0.17854	-1.26	-1.27
379.2	-0.17851	-1.26	-1.27
379.4	-0.17851	-1.26	-1.27
379.6	-0.17851	-1.26	-1.27
379.8	-0.17847	-1.26	-1.27
380	-0.17841	-1.26	-1.27
380.2	-0.17837	-1.26	-1.27
380.4	-0.17835	-1.26	-1.27
380.6	-0.17835	-1.26	-1.27
380.8	-0.17836	-1.26	-1.27
381	-0.17836	-1.26	-1.27
381.2	-0.17834	-1.26	-1.27
381.4	-0.1783	-1.26	-1.28
381.6	-0.17824	-1.26	-1.28
381.8	-0.17819	-1.26	-1.28
382	-0.17814	-1.26	-1.28
382.2	-0.1781	-1.26	-1.28
382.4	-0.17807	-1.26	-1.28
382.6	-0.17805	-1.26	-1.28
382.8	-0.178	-1.26	-1.28
383	-0.17796	-1.27	-1.28
383.2	-0.17794	-1.27	-1.28
383.4	-0.17792	-1.27	-1.28
383.6	-0.17791	-1.27	-1.28
383.8	-0.1779	-1.27	-1.28
384	-0.17786	-1.27	-1.28
384.2	-0.17783	-1.27	-1.28
384.4	-0.17782	-1.27	-1.28
384.6	-0.1778	-1.27	-1.28
384.8	-0.17776	-1.27	-1.28
385	-0.17775	-1.27	-1.28
385.2	-0.17769	-1.27	-1.28
385.4	-0.17766	-1.27	-1.28
385.6	-0.17766	-1.27	-1.28
385.8	-0.17766	-1.27	-1.28
386	-0.17761	-1.27	-1.28
386.2	-0.17756	-1.27	-1.28
386.4	-0.17754	-1.27	-1.28
386.6	-0.17755	-1.27	-1.28
386.8	-0.17752	-1.27	-1.28
387	-0.1775	-1.27	-1.28
387.2	-0.17747	-1.27	-1.28
387.4	-0.17748	-1.27	-1.28
387.6	-0.1775	-1.27	-1.28
387.8	-0.17754	-1.27	-1.28
388	-0.17756	-1.27	-1.29
388.2	-0.17756	-1.27	-1.29
388.4	-0.17758	-1.27	-1.29
388.6	-0.17758	-1.27	-1.29
388.8	-0.1776	-1.27	-1.29
389	-0.17762	-1.26	-1.29
389.2	-0.17768	-1.26	-1.29
389.4	-0.17773	-1.26	-1.29
389.6	-0.17774	-1.26	-1.29
389.8	-0.17774	-1.26	-1.29
390	-0.17774	-1.26	-1.29
390.2	-0.17775	-1.26	-1.29
390.4	-0.17777	-1.26	-1.29
390.6	-0.17777	-1.26	-1.29
390.8	-0.17776	-1.26	-1.29
391	-0.17773	-1.26	-1.29
391.2	-0.17774	-1.26	-1.29
391.4	-0.17778	-1.27	-1.29
391.6	-0.17784	-1.27	-1.29
391.8	-0.17784	-1.27	-1.29
392	-0.17784	-1.27	-1.29
392.2	-0.17784	-1.27	-1.29
392.4	-0.17781	-1.27	-1.29
392.6	-0.17779	-1.26	-1.29
392.8	-0.17777	-1.26	-1.29
393	-0.17779	-1.26	-1.29
393.2	-0.17776	-1.26	-1.29
393.4	-0.17777	-1.26	-1.29
393.6	-0.17777	-1.26	-1.29
393.8	-0.17778	-1.26	-1.29
394	-0.17779	-1.26	-1.29
394.2	-0.17779	-1.26	-1.29
394.4	-0.17779	-1.27	-1.29
394.6	-0.17779	-1.27	-1.29
394.8	-0.17779	-1.27	-1.29
395	-0.17779	-1.27	-1.29
395.2	-0.17778	-1.27	-1.29
395.4	-0.17778	-1.27	-1.29
395.6	-0.17777	-1.27	-1.29
395.8	-0.17778	-1.27	-1.29
396	-0.17777	-1.27	-1.29
396.2	-0.17776	-1.27	-1.29
396.4	-0.17776	-1.27	-1.29
396.6	-0.17774	-1.27	-1.29
396.8	-0.17778	-1.27	-1.29
397	-0.17776	-1.27	-1.29
397.2	-0.17776	-1.27	-1.29
397.4	-0.17773	-1.27	-1.29
397.6	-0.1777	-1.27	-1.29
397.8	-0.1777	-1.27	-1.29
398	-0.1777	-1.28	-1.29
398.2	-0.17768	-1.28	-1.29
398.4	-0.17765	-1.28	-1.29
398.6	-0.17764	-1.28	-1.29
398.8	-0.17763	-1.28	-1.29
399	-0.17762	-1.28	-1.29
399.2	-0.17761	-1.28	-1.29
399.4	-0.1776	-1.28	-1.29
[truncated: 449 more rows]

## Sheet: Figure 4g
Figure 4g
Co After treated			Co before treated
Binding Energy (E)		Backgnd.	Binding Energy (E)		Backgnd.
eV	Counts / s (Residuals × 1)	Counts / s (Residuals × 1)	eV	Counts / s (Residuals × 2)	Counts / s (Residuals × 2)
811.68	44628.4	44668.1	812.08	70927.8	70814.2
811.58	44686.8	44663.8	811.98	70516.8	70813.4
811.48	44689	44607.4	811.88	70998	70805.4
811.38	44687.7	44552.1	811.78	71393.3	70792.7
811.28	44393.5	44521.2	811.68	71400.8	70783.4
811.18	44332.5	44461.8	811.58	70504.9	70765.6
811.08	44560.8	44428.1	811.48	71330.8	70747.8
810.98	44367.3	44426.4	811.38	70903.9	70724.8
810.88	44488.2	44425.7	811.28	71843	70701
810.78	44383	44424.3	811.18	71362.6	70669.2
810.68	44729.5	44422.3	811.08	71215.9	70634.9
810.58	44877	44419.4	810.98	71439.2	70599.5
810.48	44903.8	44416.3	810.88	70848.7	70575
810.38	44554.7	44412.7	810.78	70580.7	70555.9
810.28	44717.1	44409.3	810.68	70696.6	70536.8
810.18	44520.5	44406.4	810.58	71133	70528.2
810.08	44577.8	44403.7	810.48	70278.6	70519.7
809.98	44769	44400.8	810.38	70800.6	70507.8
809.88	44612.1	44397.9	810.28	70890.6	70501.1
809.78	44732.8	44395.2	810.18	70123.9	70496.9
809.68	44399.1	44392.1	810.08	70411.6	70492.2
809.58	44761	44389.3	809.98	70759.2	70487.2
809.48	44579.1	44386.4	809.88	71010.2	70482
809.38	44649.4	44383.7	809.78	71178	70476.4
809.28	44577.8	44380.6	809.68	70335.8	70470.3
809.18	44626.9	44377.5	809.58	71009	70463.1
809.08	44744.9	44374.6	809.48	71725.4	70455.8
808.98	44422.7	44371.4	809.38	71106.1	70449.1
808.88	44819.5	44368.1	809.28	70530	70441.4
808.78	44577.1	44365.4	809.18	71156.6	70433.3
808.68	44285.7	44362.6	809.08	71511.2	70425.3
808.58	44775.2	44359.5	808.98	71421.9	70417.7
808.48	44587.4	44357.1	808.88	70700.1	70408.7
808.38	44358.5	44354.7	808.78	71875.6	70398.8
808.28	44561	44351.8	808.68	72057.8	70388.1
808.18	44608.3	44348.9	808.58	72260.1	70376.8
808.08	44699.4	44345.5	808.48	71988.9	70364.6
807.98	44841.6	44341.1	808.38	71618.9	70352.3
807.88	44915.6	44336	808.28	71881.1	70339.1
807.78	44975.7	44330.2	808.18	72902.8	70325.2
807.68	44950.5	44323.9	808.08	72933.8	70310.9
807.58	44956.6	44318	807.98	72400.2	70295.1
807.48	44627	44312.4	807.88	73090.8	70278.4
807.38	44657.3	44307.2	807.78	72636	70261.8
807.28	44680.6	44302.7	807.68	72760.8	70245.1
807.18	44541.8	44298.4	807.58	72928.5	70227.3
807.08	44852	44294.1	807.48	73482.9	70209.7
806.98	44533.5	44289.6	807.38	72628.5	70191.5
806.88	44778.2	44284.6	807.28	73232.8	70172
806.78	44929.6	44278.7	807.18	74065.6	70151.1
806.68	45026.2	44272.5	807.08	74269.8	70129.1
806.58	45016	44265.4	806.98	74696.5	70106
806.48	44962.9	44258.1	806.88	73554	70082.2
806.38	44931.4	44250.9	806.78	73851.5	70057.8
806.28	44755.4	44243.8	806.68	74579	70032.5
806.18	44950.2	44237	806.58	75181.7	70006.7
806.08	44824.8	44230.4	806.48	75035.9	69979.3
805.98	44826.4	44224.1	806.38	75030.2	69951
805.88	44646.2	44217.6	806.28	74769.2	69922
805.78	44888.3	44211.6	806.18	75228.2	69891.9
805.68	44625.6	44205.3	806.08	76126.8	69861.3
805.58	44911.8	44198.3	805.98	75370.1	69828.7
805.48	45264.5	44191.8	805.88	77194.2	69795.3
805.38	44268.2	44184.8	805.78	75336.8	69760.7
805.28	45123.7	44176.7	805.68	76331.8	69725.8
805.18	45240.4	44168.4	805.58	76335.1	69689.7
805.08	45014.4	44159.9	805.48	76343	69653.5
804.98	45321.8	44149.4	805.38	77176.3	69616.3
804.88	45387.1	44137.5	805.28	76263.9	69577.9
804.78	45822.3	44126	805.18	77434.6	69537.6
804.68	45021.1	44114.4	805.08	78198.8	69495.5
804.58	44986.2	44101.9	804.98	78100.4	69452.1
804.48	45760.4	44089.4	804.88	78270.4	69405.8
804.38	45332.1	44077.5	804.78	79335.9	69358.9
804.28	45410.8	44064.8	804.68	77896.1	69311.6
804.18	45448.1	44051.5	804.58	78196.8	69263.5
804.08	45274.6	44039	804.48	78867.1	69214.4
803.98	45228.1	44026.3	804.38	79054.5	69165.1
803.88	45363.2	44013.4	804.28	79301.7	69114.3
803.78	45475.6	44000	804.18	79274.8	69062.3
803.68	45639.7	43985.8	804.08	79315.7	69008.9
803.58	45694.9	43970.8	803.98	80057.1	68954
803.48	45657.6	43955.2	803.88	80473.4	68898
803.38	45623.6	43938.7	803.78	80148.3	68840.9
803.28	45885.9	43922	803.68	80221.9	68782.8
803.18	45705.1	43905	803.58	80097.5	68724.7
803.08	45773	43887.2	803.48	79801.4	68666.6
802.98	46043.4	43869.3	803.38	80143.4	68608.2
802.88	45609.8	43851.3	803.28	80173.1	68549
802.78	45847.6	43832.9	803.18	80849.5	68489.8
802.68	45865.4	43814.5	803.08	79766.9	68431
802.58	45646	43796.6	802.98	79025.7	68371.6
802.48	45726.1	43778	802.88	80438.6	68312.2
802.38	45916.8	43759.7	802.78	79954.6	68252.7
802.28	45568.1	43741.3	802.68	80591.4	68193.7
802.18	45827.5	43722.8	802.58	78942.3	68134.3
802.08	45639.7	43704.6	802.48	79129.1	68076.7
801.98	45451.6	43687.2	802.38	78108.5	68020.2
801.88	45396.9	43670.1	802.28	78455	67965.9
801.78	45270.8	43653.9	802.18	77817.8	67912.4
801.68	45272.7	43638.4	802.08	77858.5	67859.9
801.58	45123.8	43623.2	801.98	77609.8	67807.5
801.48	45193.3	43608.7	801.88	77858.7	67756.1
801.38	44943	43594.3	801.78	76960	67705.9
801.28	45153.2	43580.2	801.68	76224.6	67657.2
801.18	45024.9	43566	801.58	75972.7	67610.2
801.08	45139.3	43552	801.48	75430.7	67565.1
800.98	44958.8	43538	801.38	75561.9	67520.9
800.88	44927.6	43523.5	801.28	75553.9	67478.2
800.78	45343.1	43508.5	801.18	74458	67436.1
800.68	45201.9	43493.7	801.08	75077.1	67393.9
800.58	45011.6	43478.4	800.98	75151.7	67352.1
800.48	45188.8	43462.7	800.88	74958.8	67310.6
800.38	45085.3	43447.9	800.78	75073.7	67268.6
800.28	44708	43434.3	800.68	74680.3	67226.6
800.18	44473.9	43421.3	800.58	74835.1	67184.9
800.08	44594.4	43409.4	800.48	74610.3	67142.3
799.98	44431.9	43398.4	800.38	75691.3	67099.1
799.88	44582.2	43388.2	800.28	75494.4	67055.7
799.78	44162.2	43377.8	800.18	74679.9	67011.1
799.68	44565	43366.8	800.08	75950.8	66964.6
799.58	44876.7	43355	799.98	76358	66917.4
799.48	44819.4	43342.9	799.88	76270.7	66868.4
799.38	44721.6	43329.8	799.78	77283.1	66816
799.28	44647.1	43316.5	799.68	78063.4	66761.6
799.18	44638.4	43303.4	799.58	77938.7	66704.1
799.08	44716.5	43290.7	799.48	79477.1	66643.5
798.98	44522.5	43277.5	799.38	79421.7	66580.1
798.88	44974	43264	799.28	79998.6	66514
798.78	44706.8	43250.8	799.18	80764.8	66444.1
798.68	44475.2	43237	799.08	81848.4	66370.8
798.58	44926.4	43222	798.98	82881.7	66293.4
798.48	45201.5	43206.2	798.88	83530.8	66212.6
798.38	45359.6	43189.1	798.78	83373.4	66128.2
798.28	45368.8	43170.3	798.68	84401.6	66040.3
798.18	45369.8	43150.4	798.58	85358.5	65948.4
798.08	45548.3	43129.7	798.48	86723	65852
797.98	45536	43108.3	798.38	88199.2	65750.6
797.88	45668	43086.3	798.28	88390	65644.1
797.78	45592.5	43062.8	798.18	89559.5	65532
797.68	46216.7	43038.2	798.08	91027.9	65414.9
797.58	46039	43012.3	797.98	91742.8	65293.3
797.48	46174.9	42985.6	797.88	92637.8	65167.2
797.38	45990.4	42957.9	797.78	92823.4	65037.6
797.28	46124.5	42930.2	797.68	92802.3	64905.8
797.18	46083.7	42902.1	797.58	92928.3	64770.9
797.08	46096.4	42874	797.48	94492.3	64633.5
796.98	46109.6	42845.1	797.38	94827.1	64495.6
796.88	46331.7	42815.5	797.28	92791.5	64356.8
796.78	46370.5	42785.4	797.18	93033.7	64217.1
796.68	46256.9	42755.6	797.08	93415.4	64077.9
796.58	45825.3	42726.4	796.98	93227.7	63940.4
796.48	45623.4	42698.2	796.88	92389.5	63803
796.38	45566.1	42671.4	796.78	91961.1	63667.1
796.28	45510.7	42645.9	796.68	90751.9	63534.6
796.18	45392.3	42621.2	796.58	89063.6	63405.8
796.08	45221.4	42597.7	796.48	88588.1	63281.1
795.98	44821.2	42575.3	796.38	87136.9	63161.7
795.88	44850.3	42553.5	796.28	85556.9	63047.8
795.78	45043	42533.5	796.18	84239.2	62939.4
795.68	44254.3	42515	796.08	82327.2	62837.2
795.58	44280.3	42497.5	795.98	81217.1	62741.5
795.48	44172.2	42481.9	795.88	79543.9	62651.9
795.38	43644.2	42468.3	795.78	78222.6	62568.8
795.28	43870	42455.9	795.68	76795.1	62491.2
795.18	43482.5	42444.5	795.58	75670.5	62420.5
795.08	43609.1	42434.4	795.48	73314.1	62355.6
794.98	43413.7	42424.5	795.38	72754.1	62296.9
794.88	43488.1	42416.1	795.28	71085.4	62243.8
794.78	42938.2	42408.6	795.18	70233.1	62195.8
794.68	42932.3	42401.8	795.08	69840.6	62151.7
794.58	43182.4	42396	794.98	68596.1	62112.1
794.48	42740.5	42391.1	794.88	67679.8	62075.8
794.38	43010.2	42386.8	794.78	67178.1	62043.4
794.28	42572.7	42382.8	794.68	65704.9	62015
794.18	42688.4	42380	794.58	65166.2	61990.4
794.08	42519.1	42377.3	794.48	64324.3	61969.1
793.98	42644	42375.4	794.38	63772.5	61951.4
793.88	42582	42373.2	794.28	63093.6	61935.8
793.78	42679.2	42370.5	794.18	63285.5	61922.6
793.68	43021.2	42367	794.08	62371.4	61910.8
793.58	42917.7	42363.7	793.98	62695.8	61899.7
793.48	42554.5	42360.3	793.88	62829.2	61889.5
793.38	42585.9	42357.6	793.78	62091.5	61880.7
793.28	42283.2	42356.1	793.68	61596.8	61872.1
793.18	42325.7	42355.1	793.58	62043	61864.1
793.08	42582.6	42354.8	793.48	61908.8	61856.6
792.98	42212.7	42353.6	793.38	62244.5	61849
792.88	42369.6	42352.2	793.28	62098.2	61841.2
792.78	42394.4	42350.4	793.18	61815.2	61833.1
792.68	42623.1	42348.7	793.08	62172	61823.5
792.58	42479.8	42346.7	792.98	63496.5	61813.3
792.48	42457.5	42344.2	792.88	62882.4	61802.4
792.38	42697.3	42341.5	792.78	62717.2	61790.3
792.28	42499.2	42339	792.68	63103.4	61777.2
792.18	42526.3	42336.1	792.58	63104.4	61763.9
792.08	42705.3	42332.6	792.48	63659.6	61749.6
791.98	42876.8	42328.8	792.38	63826.7	61733.7
791.88	42869	42324.8	792.28	64402.9	61716.6
791.78	42676	42320.6	792.18	64346.9	61698.4
791.68	42611.5	42316.1	792.08	64159.5	61679.1
791.58	42882.2	42311.6	791.98	64692.3	61659.5
791.48	42871.9	42306.8	791.88	64132	61638.4
791.38	43054.5	42301.4	791.78	65911.7	61615.6
791.28	43100.3	42295.6	791.68	66012	61591.2
791.18	42916.9	42289.9	791.58	65846	61565.5
791.08	42704.6	42283.8	791.48	65918.5	61538.2
790.98	43142.6	42277.1	791.38	65770.1	61511.3
790.88	43523.3	42270.3	791.28	65340.8	61483.8
790.78	43073.3	42262.9	791.18	66471.2	61455.2
790.68	43306.8	42254.8	791.08	66890	61425.7
790.58	43268.6	42246.5	790.98	66662.3	61395.4
790.48	43212.8	42238.3	790.88	66635.5	61363.4
790.38	43379.9	42229.8	790.78	66952.5	61331.6
790.28	43284.1	42220.4	790.68	66072.5	61299.4
790.18	43940	42210.8	790.58	67171	61266.6
790.08	43328	42200.4	790.48	67112.9	61233.1
789.98	43764.2	42190.2	790.38	67164.6	61199.3
789.88	43168.3	42179.6	790.28	67204.1	61164.1
789.78	43572.3	42169.6	790.18	67281.5	61127.6
789.68	43410.1	42159.1	790.08	68532.5	61090.2
789.58	43594.7	42148.7	789.98	67904.8	61052.2
789.48	43656.6	42137.2	789.88	67604.3	61013.5
789.38	43950.2	42124.7	789.78	67669.4	60973.9
789.28	44315.3	42110.9	789.68	68209.8	60933.6
789.18	44241.4	42096.4	789.58	69030.1	60891.5
789.08	44111.6	42082	789.48	69565.9	60847.7
788.98	43574.3	42067.1	789.38	69361.2	60802.3
788.88	44170.2	42052.4	789.28	69242.8	60754.9
788.78	44094.2	42037.5	789.18	70162.8	60705.9
788.68	44289.1	42022.3	789.08	70457.5	60655.4
788.58	44260	42006.2	788.98	71009.8	60603.2
788.48	44246.6	41989.6	788.88	70995.2	60548.9
788.38	44402.7	41972.1	788.78	71358.4	60493.1
788.28	44705.2	41954.1	788.68	71439.4	60436.6
788.18	44622.3	41935.1	788.58	71076.7	60379
788.08	44910	41915.2	788.48	71767.3	60319.4
787.98	44854.7	41894.3	788.38	73092.1	60258.3
787.88	45026.2	41872.7	788.28	72547.5	60195.1
787.78	45239.1	41850.3	788.18	73599.2	60129.6
787.68	45044.5	41827.8	788.08	73183.4	60061.7
787.58	44890.4	41804.9	787.98	74190.8	59992.4
787.48	44985.7	41781.8	787.88	74311	59921.6
787.38	45165.1	41758.6	787.78	73828.8	59849.6
787.28	45169.1	41735.1	787.68	74561.7	59775
787.18	45105.1	41710.9	787.58	75790.3	59698.9
787.08	45392.8	41686	787.48	75397.5	59621.1
786.98	45321.2	41660.8	787.38	75899.3	59542.4
786.88	45344.7	41635.2	787.28	74412.1	59462.2
786.78	45309	41609.3	787.18	75808.1	59381.7
786.68	45232.5	41583.2	787.08	75788.8	59299.6
786.58	45419.8	41556.6	786.98	76794.7	59216.8
786.48	45502.2	41529.6	786.88	76278.7	59132
786.38	45633.2	41501.9	786.78	76136.7	59046.2
786.28	45648.1	41473.7	786.68	76630.1	58959.4
786.18	45510.6	41445.3	786.58	76391.5	58872.9
786.08	45444.3	41416.3	786.48	76196.1	58786
785.98	45757.1	41387.2	786.38	76122.7	58698.7
785.88	45657.2	41358.5	786.28	76283.3	58611.3
785.78	45169.7	41329.8	786.18	76349.5	58523.8
785.68	45357.9	41301.1	786.08	76056.1	58436
785.58	45258.2	41272.9	785.98	76154.2	58347.8
785.48	45283.8	41245.3	785.88	76102.1	58259.5
785.38	45046.1	41217.3	785.78	75957.3	58171.7
785.28	45353.8	41189.3	785.68	75443.7	58083
785.18	45249.1	41160.9	785.58	76642.6	57994.3
785.08	45428.5	41132.5	785.48	75731.6	57904.5
784.98	45061.6	41103.5	785.38	76836.7	57814
784.88	45499.2	41074.3	785.28	76379	57722.2
784.78	45254.6	41044.8	785.18	76494.9	57629.3
784.68	45361.4	41014.7	785.08	77413.9	57534.6
784.58	45837.3	40983.7	784.98	77200.4	57439.2
784.48	45526.3	40952.2	784.88	77315.9	57341.8
784.38	45715.4	40920.1	784.78	77991.9	57241.8
784.28	45621.8	40887.5	784.68	79063.4	57139.5
784.18	45614.8	40854.8	784.58	79443.7	57034.3
784.08	45681.9	40821.7	784.48	79889	56925.2
783.98	45783	40788	784.38	81205.2	56812.2
783.88	45940.7	40754	784.28	81817.2	56696.1
783.78	45754.6	40719.5	784.18	82004.6	56575.4
783.68	45750.8	40684.4	784.08	83948.5	56449.7
783.58	46078.4	40648.3	783.98	84954.1	56319.9
783.48	46360.5	40611.3	783.88	85095.4	56186.2
783.38	46391.9	40573.4	783.78	85593.7	56047
783.28	46372.2	40535	783.68	87438.3	55902.7
783.18	45920.7	40496.1	783.58	89035.3	55753
783.08	46307.1	40456.7	783.48	90290.2	55596.9
782.98	46515	40417.1	783.38	91590.3	55434
782.88	46416.8	40376.7	783.28	92298	55263.8
782.78	46824.2	40334.4	783.18	94879.6	55087
782.68	47152.8	40291.4	783.08	95546.8	54903.5
782.58	46641.6	40247.5	782.98	97025	54712.5
782.48	47052.6	40202.4	782.88	98948.2	54514
782.38	47139.6	40156.4	782.78	99913.6	54307.7
782.28	47291.9	40109.6	782.68	102495	54093.7
782.18	47571.2	40061.7	782.58	103328	53871
782.08	47291.6	40013.1	782.48	105657	53639.5
781.98	47367.7	39963	782.38	107747	53397.9
781.88	48059.3	39912.3	782.28	110050	53147.7
781.78	47610	39860.2	782.18	111095	52888.1
781.68	48359.5	39806.5	782.08	112503	52619.9
781.58	48279.1	39751.2	781.98	114146	52344.1
781.48	48359	39695.6	781.88	115033	52061.4
781.38	48104.7	39639	781.78	116561	51771.7
781.28	48098.8	39581.8	781.68	117574	51475.1
781.18	48564.3	39523.8	781.58	118939	51173.6
781.08	48608.2	39465.3	781.48	118217	50867.2
780.98	48541.9	39405.9	781.38	119254	50558.5
780.88	48548.9	39346	781.28	117848	50248.4
780.78	48187.3	39286.7	781.18	117770	49940.5
780.68	47848.5	39228.8	781.08	115216	49634.8
780.58	47245.4	39172.2	780.98	114567	49334.6
780.48	47355.7	39117.1	780.88	111777	49040.3
780.38	47049.2	39063.9	780.78	110079	48754.8
780.28	46576.4	39012.8	780.68	106838	48479.1
780.18	45963.7	38963.2	780.58	103097	48215.8
780.08	45811	38916.4	780.48	99773.8	47966.3
779.98	45043.9	38872.6	780.38	95399.6	47732.5
779.88	44494.6	38832.4	780.28	91653.5	47514.9
779.78	43633.8	38795	780.18	87941.1	47313.7
779.68	43609.3	38761	780.08	84002.2	47129.9
779.58	43000.9	38729.8	779.98	79605.6	46963.7
779.48	42774.2	38701	779.88	75316.6	46814.5
779.38	42523.2	38673.9	779.78	72087	46682.3
779.28	42179.7	38648.8	779.68	68510.9	46566
779.18	41928.2	38625.6	779.58	65799.5	46463.6
779.08	41463.2	38604.4	779.48	63769.9	46373.8
778.98	41126.9	38585.4	779.38	60935.2	46296
778.88	40685.1	38568.3	779.28	58453.4	46228.7
778.78	40647.9	38552.9	779.18	56526.5	46170.9
778.68	40581.8	38538.7	779.08	55070.1	46122.9
778.58	40445	38525.5	778.98	52741.4	46081.9
778.48	40262.7	38512.9	778.88	52912	46045.9
778.38	40207.6	38500.8	778.78	52648.2	46014.8
778.28	40154.7	38489.5	778.68	51086.7	45988
778.18	39998.9	38478.9	778.58	50178.1	45963.5
778.08	39741.3	38469	778.48	50059	45941.5
777.98	39752.5	38459.5	778.38	49983.7	45922.3
777.88	39812.7	38450.4	778.28	49553.4	45905.6
777.78	39847.1	38441.7	778.18	48242.2	45890.1
777.68	39669.6	38433.1	778.08	48661.6	45876.5
777.58	39587.5	38424.8	777.98	47957.5	45865.3
777.48	39437.3	38416.6	777.88	47346.8	45855.1
777.38	39772.1	38409.4	777.78	48250.8	45845.5
777.28	39023.6	38402.6	777.68	47670.7	45837.3
777.18	39297.5	38396.5	777.58	46976.9	45829.9
777.08	39012.3	38390.5	777.48	47149.6	45822.7
776.98	39394.7	38385.2	777.38	47021.1	45816.2
776.88	39140.3	38379.5	777.28	47408.9	45810.9
776.78	39361.3	38373.7	777.18	46336.5	45806.2
776.68	39303.8	38367.8	777.08	46355.6	45801.8
776.58	39090.8	38362.5	776.98	46765.9	45797.5
776.48	38941.4	38357	776.88	46934.5	45793.7
776.38	39202.8	38351.2	776.78	46782.8	45789.7
776.28	39557.3	38345.6	776.68	46488.4	45786
776.18	39169.6	38339.6	776.58	46049.4	45783.4
776.08	39337.3	38333.3	776.48	45594.8	45781.7
775.98	39200.9	38326.8	776.38	45837.6	45780.7
775.88	39282	38321.1	776.28	46077.5	45780.3
775.78	38919.3	38315.4	776.18	45814.1	45773.4
775.68	39208	38309.7	776.08	45577.2	45655.9
775.58	39259.9	38304.3	775.98	45986.2	45611.8
775.48	38895.8	38299.2	775.88	44948.9	45484.9
775.38	39087.7	38294	775.78	46176.9	45417.3
775.28	38986	38288.6	775.68	44959	45336.4
775.18	39324.6	38283.2	775.58	45315.1	45332.8
775.08	39151.7	38277.8	775.48	45282	45267.9
774.98	39005.8	38272.7	775.38	45742.3	45240.6
774.88	38771.8	38267.4	775.28	45332.2	45183.8
774.78	39060.9	38262.5	775.18	45210.3	45115.5
774.68	39036.7	38257.8	775.08	45193.2	45056.4
774.58	39060.4	38253.2	774.98	44832.9	45001.5
774.48	38791.9	38248.4	774.88	45411	44965.7
774.38	38976.9	38243.9	774.78	44821	44945.4
774.28	38793.1	38239.2	774.68	44839.5	44919.6
774.18	39085.7	38235	774.58	44822.3	44887.9
774.08	38780	38230.8	774.48	44704.2	44787.1
773.98	38733.1	38226.6	774.38	45252.5	44550.7
773.88	38923.8	38222.6	774.28	44317.2	44355.3
773.78	38643.6	38219.1	774.18	43657.4	44129.8
773.68	38639.9	38215.8	774.08	43845.1	43840.4
773.58	38693.1	38212.3	773.98	43577	43830.7
773.48	38797.8	38208.8	773.88	43805.2	43803.2
773.38	38961.2	38204.5	773.78	44462.3	43720.8
773.28	39250.8	38199.6	773.68	44355.7	43632.7
773.18	39063	38194.6	773.58	43462.4	43517.9
773.08	38746.3	38190	773.48	43530.9	43376.8
772.98	38458.4	38185.8	773.38	43645.8	43216.9
772.88	38603.5	38182.8	773.28	44076	43079.8
772.78	38369.6	38180	773.18	43190.6	42914.2
772.68	38823.3	38177.2	773.08	43286.7	42718.2
772.58	38794.8	38173.7	772.98	43298.4	42542.2
772.48	38956.6	38170.1	772.88	42451.5	42446.6
772.38	38732.5	38166.1	772.78	41939.4	42384.2
772.28	38611.9	38162.5	772.68	42209.5	42332.2
772.18	38480.4	38159.8	772.58	42841.4	42298.2
772.08	38134	38157.6	772.48	42775	42263.8
771.98	38515.3	38155.6	772.38	41725.5	42116
771.88	38524.6	38154.1	772.28	42188	41849.2
771.78	38303.8	38152.5	772.18	41975.6	41608.6
771.68	38501.9	38150.9	772.08	41418.6	41426.2
771.58	38193	38149.5	771.98	41329	41197.7
771.48	38277.4	38148.8	771.88	41047.5	40968.3
771.38	38020.4	38148.2	771.78	41124.2	40827.1
771.28	38204.3	38147.8	771.68	40506.8	40700.1
771.18	38325.9	38147.3	771.58	40692.6	40605.4
771.08	38344.2	38146.7	771.48	40567	40516.4
770.98	38310	38146.2	771.38	40538.1	40450.5
770.88	37896.2	38145.7	771.28	40524	40378.5
770.78	38214.7	38145.4	771.18	40151.2	40272.4
770.68	38325.5	38145.4	771.08	39628	40101.1

## Sheet: Figure 4h
Figure 4h
Fe After treated			Fe before treated
Binding Energy (E)		Backgnd.	Binding Energy (E)		Backgnd.
eV	Counts / s (Residuals × 1)	Counts / s (Residuals × 1)	eV	Counts / s (Residuals × 1)	Counts / s (Residuals × 1)
737.08	35458.7	35668.3	739.68	21857.6	21825.2
736.98	35687.7	35667.4	739.58	21862.2	21783.2
736.88	35858.5	35659.4	739.48	21755.8	21759.8
736.78	35786.8	35652.8	739.38	21657.1	21695.7
736.68	35618.4	35630.4	739.28	21666.3	21640.5
736.58	35783.2	35602	739.18	21536.8	21601.6
736.48	35719.6	35584.7	739.08	21586.5	21579
736.38	35470.2	35566.1	738.98	21561.4	21544.4
736.28	35739.2	35553.1	738.88	21544.1	21544.4
736.18	35401.8	35539.3	738.78	21493.3	21542.5
736.08	35747.1	35538.9	738.68	21832.3	21540.9
735.98	35338.1	35537.4	738.58	21538.1	21538.6
735.88	35500	35532.2	738.48	21668.6	21535.9
735.78	35849.6	35518.9	738.38	21614.3	21532.8
735.68	35643.4	35509.3	738.28	21529.8	21531.3
735.58	35560.9	35493.5	738.18	21557.3	21527.9
735.48	35501.6	35474.9	738.08	21838.4	21524.4
735.38	35521.9	35473.2	737.98	21682.1	21521.1
735.28	35201.7	35470.9	737.88	21556.8	21517.3
735.18	35580.1	35468.1	737.78	21598.7	21513.2
735.08	35778.4	35465.3	737.68	21606.5	21511.4
734.98	35478.3	35462.1	737.58	21414.9	21511
734.88	35627.9	35458.7	737.48	21443.2	21510.9
734.78	35281.8	35455.3	737.38	21491.6	21509.7
734.68	35553.9	35452.3	737.28	21747.9	21507.8
734.58	35534.9	35449	737.18	21701	21502.3
734.48	35584.7	35445.1	737.08	21918.2	21493.7
734.38	35869.6	35440.4	736.98	21861.2	21484.2
734.28	35637.9	35435.6	736.88	21588.4	21475.9
734.18	35597.7	35430.3	736.78	21518.1	21467.6
734.08	35719.2	35424.8	736.68	21679.5	21461.6
733.98	35645.3	35419.5	736.58	21530.3	21457.1
733.88	35673.2	35414.3	736.48	21637.8	21453.5
733.78	35594.6	35408.8	736.38	21429.2	21449.7
733.68	35647.5	35403.5	736.28	21534.5	21447.3
733.58	35564.1	35398.7	736.18	21459.6	21446.8
733.48	35382.4	35394.1	736.08	21246.4	21446.7
733.38	35474.4	35389.5	735.98	21569.7	21446.2
733.28	35531	35384.9	735.88	21500.7	21445.5
733.18	35641.9	35380.4	735.78	21544.6	21445.5
733.08	35436	35375.5	735.68	21366.4	21444.9
732.98	35537.7	35370.4	735.58	21820.1	21444.1
732.88	35554	35364.6	735.48	21742.2	21442.9
732.78	35808	35359.2	735.38	21863	21441.6
732.68	35343.4	35353.5	735.28	21635.4	21440.1
732.58	35570.5	35347.5	735.18	21541	21438.9
732.48	35651.1	35341.6	735.08	21499	21438
732.38	35408.7	35335.9	734.98	21552.7	21437.4
732.28	35693	35329.2	734.88	21509.3	21436.9
732.18	35760.4	35322.2	734.78	21521.3	21436.4
732.08	35666.4	35315.2	734.68	21583.9	21435.7
731.98	35583.1	35307.7	734.58	21656.1	21435
731.88	35656.6	35299.7	734.48	21477.8	21434.3
731.78	35853.2	35291.8	734.38	21648.8	21433.2
731.68	35621.1	35284	734.28	21809.1	21432.1
731.58	35534.9	35276.1	734.18	21625	21430.9
731.48	35612.3	35268.3	734.08	21704.8	21429.7
731.38	35501	35260.6	733.98	21483.2	21428.8
731.28	35757.1	35252.9	733.88	21385.6	21428.2
731.18	35560.5	35245.1	733.78	21501.4	21427.3
731.08	35516.5	35236.8	733.68	21887.1	21426.2
730.98	35776	35228.5	733.58	21919.6	21424.8
730.88	35460.3	35220.3	733.48	21727.3	21423.1
730.78	35643.1	35211.8	733.38	21706.2	21421.4
730.68	35598.9	35203.3	733.28	21469.7	21420.2
730.58	35511.3	35195.2	733.18	21385.7	21419.3
730.48	35464.2	35186.9	733.08	21615.7	21418.5
730.38	35458.5	35178.7	732.98	21662.7	21417.9
730.28	35546	35170.6	732.88	21506.8	21417.2
730.18	35487.4	35162.6	732.78	21618.8	21416
730.08	35389.5	35154.4	732.68	21778.5	21414.5
729.98	35525.5	35145.8	732.58	21891.1	21413.1
729.88	35560.7	35136.9	732.48	21647.7	21411.5
729.78	35619.1	35127.9	732.38	21630.2	21410
729.68	35501.9	35118.6	732.28	21501.5	21408.6
729.58	35426.5	35109.5	732.18	21681	21407.6
729.48	35404	35101.3	732.08	21553.4	21406.5
729.38	34943	35093.6	731.98	21622.2	21405.2
729.28	35338.1	35085.4	731.88	21952.9	21403.5
729.18	35728.7	35077.3	731.78	21788.8	21402
729.08	35244.4	35069.4	731.68	21560	21400.7
728.98	35260.5	35060.8	731.58	21322	21399.4
728.88	35219.8	35052.6	731.48	21565.6	21398.3
728.78	35014.1	35045.6	731.38	21762.9	21397.4
728.68	35084.6	35038.5	731.28	21656.7	21396.4
728.58	35268.4	35031.1	731.18	21573.4	21395.3
728.48	35281.3	35023.3	731.08	21463.1	21394.3
728.38	35358.9	35014.6	730.98	21482.7	21393.4
728.28	35458.4	35005.9	730.88	21634.8	21392.6
728.18	34955.3	34997.4	730.78	21602.4	21391.8
728.08	35127.5	34988.8	730.68	21520.3	21391
727.98	35249.9	34980.1	730.58	21476.8	21390.1
727.88	35316.7	34971.5	730.48	21595.2	21389.2
727.78	35345	34961.4	730.38	21588	21388.5
727.68	35625.5	34950.7	730.28	21448.1	21387.5
727.58	35400.3	34939.7	730.18	21772	21386.5
727.48	35274.9	34928.7	730.08	21458.8	21385.5
727.38	35277.5	34917.2	729.98	21577.6	21384.7
727.28	35472.9	34906	729.88	21395.4	21383.8
727.18	35403	34894.2	729.78	21632.6	21383
727.08	35647.3	34882.3	729.68	21570	21382.1
726.98	35195.6	34870.6	729.58	21623.7	21381.1
726.88	35145.9	34859.1	729.48	21574.8	21380
726.78	35252.1	34847	729.38	21561.4	21378.9
726.68	35575	34834.7	729.28	21625	21377.6
726.58	35729.8	34821.7	729.18	21715.6	21376.3
726.48	35439	34808.2	729.08	21703.3	21374.9
726.38	35294.7	34793.9	728.98	21622.8	21373.5
726.28	35553.8	34780.1	728.88	21515	21372.4
726.18	35272.1	34767.2	728.78	21345.9	21371.5
726.08	35153.2	34754.3	728.68	21519.2	21371
725.98	35309.1	34741	728.58	21329	21370.9
725.88	35466.2	34727.9	728.48	21272	21370.6
725.78	35276.2	34714	728.38	21388.2	21370.2
725.68	35678.8	34698.3	728.28	21394.1	21369.5
725.58	35898.5	34682.1	728.18	21657.1	21367.6
725.48	35513.7	34665.1	728.08	21813.8	21365.6
725.38	35755.4	34646.7	727.98	21270.7	21362.9
725.28	35908.8	34627.6	727.88	21673.2	21360.2
725.18	35884.5	34608.4	727.78	21376.7	21358.5
725.08	35849.3	34588.3	727.68	21260.8	21356.9
724.98	35865.9	34567.3	727.58	21728.6	21354.5
724.88	36088.7	34545.7	727.48	21594.2	21353.4
724.78	36091.8	34523.9	727.38	21158.4	21351.5
724.68	35855.3	34501.2	727.28	21639	21348.7
724.58	36209.9	34477.1	727.18	21654.9	21346
724.48	36401.9	34453.3	727.08	21673.6	21343.1
724.38	35828.5	34429.4	726.98	21652.7	21338.5
724.28	36045.1	34404.4	726.88	21810.6	21333.4
724.18	36220.8	34379.6	726.78	21855.6	21327.9
724.08	35992.9	34355.2	726.68	21787.1	21322
723.98	36074.4	34330	726.58	21791.9	21315.9
723.88	36094.3	34303.4	726.48	21717.1	21309.8
723.78	36606.4	34276.4	726.38	21789.3	21304
723.68	36266.9	34248.1	726.28	21691.6	21298.8
723.58	36567.8	34218.3	726.18	21517.1	21294.7
723.48	36642.1	34187.6	726.08	21332.5	21290.3
723.38	36413.6	34156.9	725.98	21773	21285.8
723.28	36471.8	34124.2	725.88	21848.8	21280.9
723.18	37096.6	34090.6	725.78	21814.7	21275.4
723.08	36856.1	34056.3	725.68	21757.6	21268.7
722.98	36823.5	34020.9	725.58	21787.9	21261.6
722.88	36862.3	33983.7	725.48	21886.4	21254.3
722.78	37176	33946.4	725.38	21887.8	21246.4
722.68	36943.6	33908.7	725.28	22042.2	21238.5
722.58	36893.7	33870.8	725.18	21735	21230.9
722.48	36757.1	33832.9	725.08	21616	21223.6
722.38	36661.6	33794.9	724.98	21732.9	21215.9
722.28	37035.1	33756.8	724.88	22000.4	21208.6
722.18	36807.8	33718.6	724.78	21849.7	21201.4
722.08	36763.7	33679.8	724.68	21695	21194.1
721.98	36878	33640.5	724.58	21576.1	21186.6
721.88	36714	33601.1	724.48	21788.2	21179.9
721.78	36897.6	33561.2	724.38	21647.8	21173.6
721.68	36876.3	33520.8	724.28	21645.9	21167.1
721.58	36831	33480	724.18	21762.6	21159.6
721.48	36881.2	33438.7	724.08	21940.5	21150.9
721.38	36767.3	33397.6	723.98	22244.2	21141.9
721.28	36610.5	33356.9	723.88	21737.2	21133
721.18	36446.5	33317	723.78	21569.2	21124.4
721.08	36225.4	33278.4	723.68	21608.4	21116.3
720.98	36066.5	33241.6	723.58	21647.4	21109.2
720.88	35595.5	33205.7	723.48	21854.4	21101.9
720.78	35989.5	33170.6	723.38	21760.1	21095
720.68	35849.5	33136	723.28	21370.7	21087.6
720.58	35808.5	33101.9	723.18	21765	21080.1
720.48	35650.4	33067.7	723.08	21688.6	21073.3
720.38	35435.6	33034.4	722.98	21520.6	21066.8
720.28	35371.8	33002.1	722.88	21625.6	21059.6
720.18	35180.8	32970.2	722.78	21577.7	21053.2
720.08	35457.9	32939.2	722.68	21450.9	21047.3
719.98	34997.9	32908.6	722.58	21447.9	21041
719.88	35044.3	32879.3	722.48	21618.7	21034.7
719.78	34591.4	32850.5	722.38	21634.3	21029.4
719.68	34738.1	32823.3	722.28	21131.4	21024.1
719.58	34517.9	32797	722.18	21440.6	21019.1
719.48	34379.3	32771	722.08	21293.2	21015.1
719.38	34756.6	32744.5	721.98	21188.3	21011.6
719.28	34683.2	32718.2	721.88	21391	21008.1
719.18	34492.5	32691.4	721.78	21135.9	21004.6
719.08	34662.7	32664.5	721.68	21420.4	21001.3
718.98	34272.9	32638.2	721.58	21184.7	20998
718.88	34301.5	32612.7	721.48	21163.9	20995.4
718.78	34157.1	32587.4	721.38	21128.5	20992.3
718.68	34233.2	32562.5	721.28	21296.8	20989.9
718.58	34346.3	32536.6	721.18	21146	20987.5
718.48	34591.5	32510.3	721.08	21142.4	20984.6
718.38	34431.8	32483.2	720.98	21357.6	20981.8
718.28	34381.9	32455.6	720.88	21111.2	20978.7
718.18	34377.1	32427.8	720.78	21349.9	20975.3
718.08	34288.9	32400.6	720.68	21291.1	20972
717.98	34132.5	32373.7	720.58	21089.5	20969.4
717.88	34169.6	32346	720.48	21054.4	20966.4
717.78	34606.7	32318.2	720.38	21255.4	20963.4
717.68	34317.5	32290.2	720.28	21342.1	20960.6
717.58	34257	32261.6	720.18	21212.7	20957.8
717.48	34277.7	32232.2	720.08	21060.2	20954.9
717.38	34417.4	32202	719.98	21085.4	20952.2
717.28	34881.7	32171.3	719.88	21148.5	20949.8
717.18	34372.7	32139.9	719.78	21204.2	20947.9
717.08	34529.8	32107.9	719.68	21023.4	20945.6
716.98	34417.2	32075.5	719.58	21170.9	20943.7
716.88	34438.5	32043.4	719.48	20931.3	20941.9
716.78	34551.3	32011.2	719.38	21144.3	20940.1
716.68	34304.8	31978.7	719.28	21135.1	20938
716.58	34464.5	31945.9	719.18	21164.8	20936
716.48	34482.2	31913.6	719.08	21129.7	20933.3
716.38	33987.6	31881.7	718.98	21203.4	20930.6
716.28	34191.1	31849.9	718.88	21124.9	20927.9
716.18	34064.8	31819.1	718.78	21106.7	20924.7
716.08	33824.6	31789.4	718.68	21378.8	20921.4
715.98	33746.1	31759.5	718.58	21172.6	20918.4
715.88	33932.8	31730.2	718.48	21026.6	20916.4
715.78	33773.5	31700.3	718.38	20740.5	20915.3
715.68	34192.3	31669.8	718.28	20708.6	20914.6
715.58	33973.2	31638.5	718.18	21215.8	20914.2
715.48	33991.7	31607.5	718.08	21044.1	20913.8
715.38	33640.7	31576.3	717.98	20861.9	20912.7
715.28	33749.1	31545.8	717.88	21118.1	20910.7
715.18	33637.1	31515.7	717.78	21228.6	20908.3
715.08	33645.2	31485.6	717.68	21359.9	20905.5
714.98	33850	31454.8	717.58	21269.6	20902.2
714.88	33792.5	31423.7	717.48	21101.2	20899
714.78	33815.9	31392.3	717.38	21064	20896.4
714.68	33589.5	31360.9	717.28	20865.5	20894.4
714.58	33488.9	31329.8	717.18	21054.5	20892
714.48	33557.9	31299.1	717.08	21422.2	20889.3
714.38	33454.5	31267.9	716.98	21299.2	20886
714.28	33911.2	31236.3	716.88	21326	20882
714.18	33608.8	31203.6	716.78	21236.4	20877.8
714.08	33916.5	31170.4	716.68	21102.9	20874.5
713.98	33680.4	31136.1	716.58	20955.9	20871.5
713.88	33819.1	31101.5	716.48	21135.5	20868.6
713.78	33915.3	31066.3	716.38	21239.1	20865.2
713.68	33748.8	31030.9	716.28	21452.8	20861.7
713.58	33890.7	30994.8	716.18	21175.5	20857.8
713.48	33821	30958.3	716.08	21163.2	20853.6
713.38	33854.3	30921.3	715.98	21210.2	20849.5
713.28	34000.8	30884	715.88	21212.1	20846
713.18	33765.2	30846.3	715.78	21108.4	20843
713.08	33891.2	30807.7	715.68	20861.2	20840.4
712.98	34106	30768	715.58	20981.2	20837.9
712.88	34251.7	30728.5	715.48	21087.9	20835.7
712.78	33714.9	30688.3	715.38	21052.1	20833.3
712.68	33922.3	30646.9	715.28	21212.1	20829.9
712.58	34320	30605	715.18	21331.8	20826.3
712.48	34180.2	30563.6	715.08	21139.1	20822.5
712.38	33839.9	30520.9	714.98	21137.7	20818.4
712.28	34149.7	30477.1	714.88	21212.3	20814.1
712.18	34275.9	30432.9	714.78	21258.6	20809.8
712.08	34390.2	30387.4	714.68	21325.6	20805.4
711.98	34627.6	30340.6	714.58	21153.3	20801
711.88	34273.8	30292.9	714.48	21135	20796.5
711.78	34413.4	30243.7	714.38	21225.5	20792.2
711.68	34832.4	30193.7	714.28	21133.2	20787.9
711.58	34620.3	30142.8	714.18	21339.2	20783.2
711.48	34827.6	30090.5	714.08	21279.4	20778
711.38	34790.1	30037.2	713.98	21422.7	20772.7
711.28	34715.1	29982.7	713.88	21235.9	20767.1
711.18	35200.6	29926.8	713.78	21267.5	20762
711.08	35103.3	29869.7	713.68	21075.4	20757
710.98	35205.1	29811.2	713.58	21164.4	20752
710.88	35259.3	29750.9	713.48	21397.6	20746.8
710.78	35385.1	29689.4	713.38	21299.6	20741.8
710.68	35552.1	29626.7	713.28	21160.7	20735.9
710.58	35483.6	29562.9	713.18	21502.8	20729.7
710.48	35507.2	29497.3	713.08	21329.4	20723.3
710.38	35890.1	29430.5	712.98	21428.3	20716.6
710.28	35753.8	29362.9	712.88	21445.7	20709.5
710.18	35667.3	29294.1	712.78	21377.9	20702.6
710.08	35835.7	29223.6	712.68	21316.9	20694.8
709.98	36070.7	29151.4	712.58	21765.9	20686.3
709.88	36474.7	29077.7	712.48	21771.6	20677.4
709.78	36236.6	29002.1	712.38	21654.1	20668.1
709.68	36383.6	28924.5	712.28	21549	20658.2
709.58	36474	28845.3	712.18	21544.8	20647.8
709.48	36616.6	28764.7	712.08	22008.2	20637.5
709.38	36860	28683.1	711.98	21663.1	20626.9
709.28	36474.1	28599.9	711.88	21772.2	20615.7
709.18	36820.9	28515.8	711.78	21858.5	20603.5
709.08	36626.7	28431.1	711.68	21974.3	20591.2
708.98	36584.4	28345.9	711.58	22038	20578.5
708.88	36719.1	28259.2	711.48	21779.1	20565.3
708.78	36966.3	28172	711.38	21993.9	20552.4
708.68	36749.1	28083.7	711.28	21668.8	20539.5
708.58	36798.7	27994.7	711.18	21880.1	20526.8
708.48	36589	27905.1	711.08	21861.3	20514.1
708.38	36728.6	27815.7	710.98	21794.4	20501.3
708.28	36460.6	27726.5	710.88	21916.7	20488.3
708.18	36275	27638.2	710.78	21743.9	20475.4
708.08	36013.6	27551	710.68	21753.3	20462.2
707.98	35677	27466.2	710.58	21995.2	20448.7
707.88	35191.9	27383.3	710.48	21864.5	20435.2
707.78	35106	27302.5	710.38	21850.5	20421.3
707.68	34865.2	27224.4	710.28	21942.4	20407.4
707.58	34333.5	27150	710.18	21620.8	20393.9
707.48	33435.5	27078.7	710.08	21770.6	20380.5
707.38	33348.3	27010.2	709.98	21751.4	20366.7
707.28	33361.2	26945.5	709.88	21996	20352.9
707.18	32683.5	26884.2	709.78	21848.7	20338.8
707.08	32269.9	26825.6	709.68	21738.2	20324.6
706.98	31860.8	26770.3	709.58	21809.1	20310.1
706.88	31408.4	26719.2	709.48	21766.1	20296.6
706.78	30998.3	26671.7	709.38	21480	20283.5
706.68	30633.1	26628.2	709.28	21531.4	20270.8
706.58	30037.7	26587.9	709.18	21488.1	20259
706.48	30007.5	26551	709.08	21233.2	20248
706.38	29528.8	26516.6	708.98	21303.1	20237.8
706.28	29569.4	26484.5	708.88	21003.8	20228.5
706.18	29332.1	26454.3	708.78	21018.5	20220.1
706.08	28894.7	26427	708.68	20972.7	20211.9
705.98	28439	26401.7	708.58	21063.8	20204.5
705.88	28377.7	26379.2	708.48	20874	20197
705.78	28039.9	26358.4	708.38	21010.7	20189.8
705.68	28373.3	26339	708.28	20808	20182.6
705.58	28063.1	26320.5	708.18	20956.6	20175.8
705.48	27918.6	26302.5	708.08	20816	20169.1
705.38	28052	26284.8	707.98	20752.3	20163
705.28	27796.9	26268.1	707.88	20704.4	20157.5
705.18	27804.2	26252.1	707.78	20457	20152.4
705.08	27674.8	26236.7	707.68	20708.2	20147.6
704.98	27479.6	26222.1	707.58	20635.4	20143.1
704.88	27636	26207.8	707.48	20571	20138.8
704.78	27569.1	26193.6	707.38	20598.2	20134.1
704.68	27698.6	26179.2	707.28	20641.8	20129.7
704.58	27685	26164.4	707.18	20527.8	20125
704.48	27677.9	26149.1	707.08	20765.4	20119.9
704.38	27794	26133.1	706.98	20746.8	20115
704.28	27902	26116.5	706.88	20500.8	20110.1
704.18	27962	26099.2	706.78	20616.2	20104.7
704.08	27910	26081.7	706.68	20755.8	20100.1
703.98	27778.4	26063.6	706.58	20355.2	20095.8
703.88	28016.3	26046.2	706.48	20515.6	20091.8
703.78	27471.2	26029.4	706.38	20326.1	20088.1
703.68	27589.5	26014.6	706.28	20442.5	20085.2
703.58	26813.9	26001.7	706.18	20376.4	20082
703.48	26716.3	25991.3	706.08	20420.3	20079.4
703.38	26699.2	25983	705.98	20212.5	20076.6
703.28	26362.6	25977.5	705.88	20417.6	20074.3
703.18	26166.9	25972.8	705.78	20199.4	20072.2
703.08	26305.1	25969.2	705.68	20211.5	20070.5
702.98	26199.3	25966.5	705.58	20231.6	20068.4
702.88	26171.5	25964.3	705.48	20377	20066.7
702.78	26088.3	25962.3	705.38	20234.5	20065.1
702.68	26119.1	25961.2	705.28	20094.3	20063.6
702.58	25762.6	25960.7	705.18	20187.3	20062.1
702.48	25948.7	25960.4	705.08	20196.7	20060.8
702.38	25884.6	25959.6	704.98	20288.1	20059.2
702.28	26179.9	25958.9	704.88	20387.2	20057
702.18	26093.4	25955.8	704.78	20397.7	20055.2
702.08	26148.2	25950.8	704.68	20004	20053.8
701.98	26238.3	25945	704.58	19948.4	20052.6
701.88	25978.3	25939.8	704.48	20142.2	20052
701.78	26063.9	25934.1	704.38	20134.7	20053.5
701.68	26152.2	25928.7	704.28	20030.5	20055.1
701.58	26078	25924.1	704.18	20211.6	20056.6
701.48	26072.3	25919	704.08	20130.1	20058.2
701.38	26045.1	25911.9	703.98	20242.9	20059.7
701.28	26347.2	25905.4	703.88	20095.9	20061.3
701.18	26034.9	25899.7	703.78	20187	20062.8
701.08	25917.9	25894.3	703.68	20360.5	20064.4
700.98	25983.9	25889.2	703.58	20442.6	20065.9
700.88	25989	25885.8	703.48	20276	20067.5
700.78	26033.9	25882.1	703.38	20164.4	20069
700.68	26052.2	25877.9	703.28	20407.1	20070.6
700.58	26003.4	25873.8	703.18	20203.8	20072.1
700.48	25944.7	25869.2	703.08	20200.8	20073.7
700.38	26037	25864	702.98	20321.3	20075.2
700.28	26124.2	25860.6	702.88	20008.3	20076.8
700.18	25723.4	25856.4	702.78	20032.6	20078.3
700.08	26123.9	25852	702.68	20363.1	20079.9
699.98	25952.1	25849.1	702.58	20332.1	20081.4
699.88	25777.9	25847.1	702.48	20284.4	20083
699.78	25960.5	25843.4	702.38	20392.4	20084.5
699.68	25995.6	25839.7	702.28	20324.4	20086.1
699.58	26093.7	25836.5	702.18	20177.2	20087.6
699.48	25870.8	25833.1	702.08	20139.9	20089.2
699.38	25777.8	25830.6	701.98	19897.7	20090.7
699.28	25810.9	25826.5	701.88	20044.9	20092.3
699.18	26236.3	25822.4	701.78	20311.6	20102.3
699.08	26079.7	25818.7	701.68	20067.4	20112.3
698.98	25774.9	25812.3	701.58	20273.6	20122.4
698.88	26211	25806	701.48	20155.7	20132.4
698.78	25772.7	25801.4	701.38	20081.5	20142.4
698.68	25926.6	25796.2	701.28	20218	20152.4
698.58	26144.3	25790.8	701.18	20356.1	20162.4
698.48	25797.1	25787.4	701.08	20191	20172.5
698.38	25865.9	25782.9	700.98	20194	20182.5
698.28	25930.8	25779.6	700.88	20314.4	20192.5
698.18	25714.9	25778.3	700.78	20339.1	20202.5
698.08	25793.4	25776.7	700.68	20153.4	20212.5
697.98	25847.3	25776.4	700.58	20441.1	20222.6
697.88	25639.4	25786.1	700.48	20323.6	20232.6
697.78	25887.1	25795.7	700.38	20478	20242.6
697.68	25772.3	25805.4	700.28	20304	20252.6
697.58	26128.6	25815	700.18	20186.2	20262.6
697.48	25746.3	25824.7	700.08	20267.1	20272.7
697.38	26112	25834.3	699.98	20312.4	20282.7
697.28	25984.4	25844	699.88	20334.7	20292.7
697.18	25741.1	25853.6	699.78	20347.4	20302.7
697.08	25864.3	25863.3	699.68	20256.1	20312.7

## Sheet: Figure 4k
Figure 4k
Time (h)	Absorbance (a.u.)
0	30.4
12	17.4
24	21.7
36	56.5
48	64.1
60	11.9
72	92.3
84	190
96	262.7
108	1021.6
120	36.8
132	67.4
144	165.1
156	237.8
--
