# Supplementary material for: Wood-inspired metamaterial catalyst for robust and high-throughput water purification
Source: Nat Commun. 2024 Mar 6;15:2046. doi: 10.1038/s41467-024-46337-1 (PMC10917756; doi:10.1038/s41467-024-46337-1)
Supplement: Supplementary file 3 — Source Data [file 41467_2024_46337_MOESM3_ESM.zip › Figure 5.xlsx]

## Sheet: Figure 5a
Figure 5a
	Absorbance (a.u.)
Reaction time (min)	Contrast	Na2SO4	NaCl	NaHCO3	NaNO3	HA
0	2101.8	2313.7	2151.4	2356.6	2515.4	2539
3	1429.2	1679.8	1674.1	1822.4	1962	2066.6
6	1071.9	1341.9	1206.1	1468.9	1733.7	1816.6
9	651.6	828.6	850.3	932.4	1182.3	1542.4
12	252.2	359.4	377.9	496.2	710.2	1287.2
15	105.1	130.7	137.6	177.8	529.1	1066.4

## Sheet: Figure 5b
Figure 5b
	Absorbance (a.u.)
Reaction time (min)	pH=3	pH=5	pH=7	pH=9
0	2231.7	2121	2299.4	2434.8
3	1419.1	1284.7	1463	2024.4
6	928.3	807.6	1018.9	1778.6
9	510.3	362.8	431.3	1294.9
12	252.1	106	170.2	887.1
15	76.5	29.6	199.5	599.7

## Sheet: Figure 5c
Figure 5c
	Absorbance (a.u.)
Reaction time (min)	SMX	NOR	BPA
0	2333.4	1245.6	853
3	1649.3	426.1	682.9
6	1098.3	194.1	437.2
9	616.3	52.5	366.1
12	198.2	31	144.7
15	143.4	21.9	40.4
