# Supplementary material for: Wood-inspired metamaterial catalyst for robust and high-throughput water purification
Source: Nat Commun. 2024 Mar 6;15:2046. doi: 10.1038/s41467-024-46337-1 (PMC10917756; doi:10.1038/s41467-024-46337-1)
Supplement: Supplementary file 3 — Source Data [file 41467_2024_46337_MOESM3_ESM.zip › Supplementary Figures.xlsx]

## Sheet: Figure S4
Figure S4
0% overlap rate			30% overlap rate			50% overlap rate			70% overlap rate
Deviation	Surface area	Cumulative percentage	Deviation	Surface area	Cumulative percentage	Deviation	Surface area	Cumulative percentage	Deviation	Surface area	Cumulative percentage
mm	mm2	%	mm	mm2	%	mm	mm2	%	mm	mm2	%
-0.24951	0	0	-0.25	0	0	-0.25	0	0	-0.25	0	0
-0.24902	0	0	-0.24951	0	0	-0.24951	0	0	-0.24951	0	0
-0.24853	0	0	-0.24902	0	0	-0.24902	0	0	-0.24902	0	0
-0.24804	0	0	-0.24853	0	0	-0.24853	0	0	-0.24853	0	0
-0.24755	0	0	-0.24804	0	0	-0.24804	0	0	-0.24804	0	0
-0.24707	0	0	-0.24755	0	0	-0.24755	0	0	-0.24755	0	0
-0.24658	0	0	-0.24707	0	0	-0.24707	0	0	-0.24707	0	0
-0.24609	0	0	-0.24658	0	0	-0.24658	0	0	-0.24658	0	0
-0.2456	0	0	-0.24609	0	0	-0.24609	0	0	-0.24609	0	0
-0.24511	0	0	-0.2456	0	0	-0.2456	0	0	-0.2456	0	0
-0.24462	0	0	-0.24511	0	0	-0.24511	0	0	-0.24511	0	0
-0.24413	0	0	-0.24462	0	0	-0.24462	0	0	-0.24462	0	0
-0.24364	0	0	-0.24413	0	0	-0.24413	0	0	-0.24413	0	0
-0.24315	0	0	-0.24364	0	0	-0.24364	0	0	-0.24364	0	0
-0.24266	0	0	-0.24315	0	0	-0.24315	0	0	-0.24315	0	0
-0.24217	0	0	-0.24266	0	0	-0.24266	0	0	-0.24266	0	0
-0.24168	0	0	-0.24217	0	0	-0.24217	0	0	-0.24217	0	0
-0.24119	0	0	-0.24168	0	0	-0.24168	0	0	-0.24168	0	0
-0.24071	0	0	-0.24119	0	0	-0.24119	0	0	-0.24119	0	0
-0.24022	0	0	-0.24071	0	0	-0.24071	0	0	-0.24071	0	0
-0.23973	0	0	-0.24022	0	0	-0.24022	0	0	-0.24022	0	0
-0.23924	0	0	-0.23973	0	0	-0.23973	0	0	-0.23973	0	0
-0.23875	0	0	-0.23924	0	0	-0.23924	0	0	-0.23924	0	0
-0.23826	0	0	-0.23875	0	0	-0.23875	0	0	-0.23875	0	0
-0.23777	0	0	-0.23826	0	0	-0.23826	0	0	-0.23826	0	0
-0.23728	0	0	-0.23777	0	0	-0.23777	0	0	-0.23777	0	0
-0.23679	0	0	-0.23728	0	0	-0.23728	0	0	-0.23728	0	0
-0.2363	0	0	-0.23679	0	0	-0.23679	0	0	-0.23679	0	0
-0.23581	0	0	-0.2363	0	0	-0.2363	0	0	-0.2363	0	0
-0.23532	0	0	-0.23581	0	0	-0.23581	0	0	-0.23581	0	0
-0.23483	0	0	-0.23532	0	0	-0.23532	0	0	-0.23532	0	0
-0.23434	0	0	-0.23483	0	0	-0.23483	0	0	-0.23483	0	0
-0.23386	0	0	-0.23434	0	0	-0.23434	0	0	-0.23434	0	0
-0.23337	0	0	-0.23386	0	0	-0.23386	0	0	-0.23386	0	0
-0.23288	0	0	-0.23337	0	0	-0.23337	0	0	-0.23337	0	0
-0.23239	0	0	-0.23288	0	0	-0.23288	0	0	-0.23288	0	0
-0.2319	0	0	-0.23239	0	0	-0.23239	0	0	-0.23239	0	0
-0.23141	0	0	-0.2319	0	0	-0.2319	0	0	-0.2319	0	0
-0.23092	0	0	-0.23141	0	0	-0.23141	0	0	-0.23141	0	0
-0.23043	0	0	-0.23092	0	0	-0.23092	0	0	-0.23092	0	0
-0.22994	0	0	-0.23043	0	0	-0.23043	0	0	-0.23043	0	0
-0.22945	0	0	-0.22994	0	0	-0.22994	0	0	-0.22994	0	0
-0.22896	0	0	-0.22945	0	0	-0.22945	0	0	-0.22945	0	0
-0.22847	0	0	-0.22896	0	0	-0.22896	0	0	-0.22896	0	0
-0.22798	0	0	-0.22847	0	0	-0.22847	0	0	-0.22847	0	0
-0.2275	0	0	-0.22798	0	0	-0.22798	0	0	-0.22798	0	0
-0.22701	0	0	-0.2275	0	0	-0.2275	0	0	-0.2275	0	0
-0.22652	0	0	-0.22701	0	0	-0.22701	0	0	-0.22701	0	0
-0.22603	0	0	-0.22652	0	0	-0.22652	2.1139e-05	5.62244e-07	-0.22652	0	0
-0.22554	0	0	-0.22603	0	0	-0.22603	0	5.62244e-07	-0.22603	0	0
-0.22505	0	0	-0.22554	0	0	-0.22554	0	5.62244e-07	-0.22554	0	0
-0.22456	9.95001e-05	2.60649e-06	-0.22505	0	0	-0.22505	0	5.62244e-07	-0.22505	0	0
-0.22407	0	2.60649e-06	-0.22456	3.05183e-05	8.43184e-07	-0.22456	0	5.62244e-07	-0.22456	0	0
-0.22358	0	2.60649e-06	-0.22407	4.6616e-05	2.13113e-06	-0.22407	0	5.62244e-07	-0.22407	0	0
-0.22309	0.000104612	5.3469e-06	-0.22358	4.44442e-05	3.35907e-06	-0.22358	0	5.62244e-07	-0.22358	0	0
-0.2226	5.33683e-05	6.74493e-06	-0.22309	0	3.35907e-06	-0.22309	0	5.62244e-07	-0.22309	0	0
-0.22211	0.000237616	1.29695e-05	-0.2226	0	3.35907e-06	-0.2226	0	5.62244e-07	-0.2226	0	0
-0.22162	0.00038503	2.30557e-05	-0.22211	0	3.35907e-06	-0.22211	9.93523e-05	3.20476e-06	-0.22211	0	0
-0.22114	4.89239e-05	2.43373e-05	-0.22162	0	3.35907e-06	-0.22162	0	3.20476e-06	-0.22162	0	0
-0.22065	0	2.43373e-05	-0.22114	0	3.35907e-06	-0.22114	0	3.20476e-06	-0.22114	0	0
-0.22016	9.73661e-05	2.68879e-05	-0.22065	0	3.35907e-06	-0.22065	0	3.20476e-06	-0.22065	0	0
-0.21967	0	2.68879e-05	-0.22016	0	3.35907e-06	-0.22016	0	3.20476e-06	-0.22016	0	0
-0.21918	0.000202943	3.22042e-05	-0.21967	3.69053e-05	4.37872e-06	-0.21967	0	3.20476e-06	-0.21967	0	0
-0.21869	0.000178693	3.68852e-05	-0.21918	0	4.37872e-06	-0.21918	8.04592e-05	5.34477e-06	-0.21918	0	0
-0.2182	0.000214865	4.25138e-05	-0.21869	0	4.37872e-06	-0.21869	0.000100528	8.01856e-06	-0.21869	0	0
-0.21771	0.000277095	4.97725e-05	-0.2182	0	4.37872e-06	-0.2182	0	8.01856e-06	-0.2182	0	0
-0.21722	5.87254e-05	5.13109e-05	-0.21771	0	4.37872e-06	-0.21771	0.000180971	1.28319e-05	-0.21771	0	0
-0.21673	8.98133e-05	5.36636e-05	-0.21722	7.70384e-05	6.5072e-06	-0.21722	7.33831e-05	1.47837e-05	-0.21722	0	0
-0.21624	7.44613e-05	5.56142e-05	-0.21673	0	6.5072e-06	-0.21673	0	1.47837e-05	-0.21673	0	0
-0.21575	0.000132917	5.90961e-05	-0.21624	3.00772e-05	7.3382e-06	-0.21624	0.000260191	2.17042e-05	-0.21624	0	0
-0.21526	7.09155e-05	6.09538e-05	-0.21575	7.05553e-05	9.28756e-06	-0.21575	0	2.17042e-05	-0.21575	0	0
-0.21478	6.80142e-05	6.27355e-05	-0.21526	0	9.28756e-06	-0.21526	0.000155669	2.58446e-05	-0.21526	0	0
-0.21429	0	6.27355e-05	-0.21478	0	9.28756e-06	-0.21478	0.000332492	3.4688e-05	-0.21478	0	0
-0.2138	0.000200084	6.79768e-05	-0.21429	1.60589e-05	9.73124e-06	-0.21429	0	3.4688e-05	-0.21429	0	0
-0.21331	0.000279028	7.52862e-05	-0.2138	0	9.73124e-06	-0.2138	5.09687e-05	3.60436e-05	-0.2138	0	0
-0.21282	5.52089e-05	7.67325e-05	-0.21331	0	9.73124e-06	-0.21331	0.00014157	3.9809e-05	-0.21331	0	0
-0.21233	0.000586646	9.21002e-05	-0.21282	0	9.73124e-06	-0.21282	0.000278371	4.7213e-05	-0.21282	0	0
-0.21184	0.000407208	0.000102767	-0.21233	0.000109259	1.27499e-05	-0.21233	0.000113181	5.02233e-05	-0.21233	0	0
-0.21135	0.000687018	0.000120764	-0.21184	0.000309901	2.13121e-05	-0.21184	0.000198849	5.55122e-05	-0.21184	7.93232e-05	2.17374e-06
-0.21086	0.0011	0.000149458	-0.21135	0	2.13121e-05	-0.21135	0.000109014	5.84117e-05	-0.21135	0	2.17374e-06
-0.21037	0.000236477	0.000155653	-0.21086	0.00027827	2.90004e-05	-0.21086	0.000148377	6.23582e-05	-0.21086	0	2.17374e-06
-0.20988	0.000774388	0.000175938	-0.21037	0.00029198	3.70675e-05	-0.21037	7.6054e-05	6.4381e-05	-0.21037	0	2.17374e-06
-0.20939	0.000269316	0.000182993	-0.20988	0.00021513	4.30113e-05	-0.20988	0.000526424	7.83825e-05	-0.20988	0	2.17374e-06
-0.2089	0.000508728	0.00019632	-0.20939	0.000140636	4.68969e-05	-0.20939	0	7.83825e-05	-0.20939	0	2.17374e-06
-0.20842	0.000232835	0.000202419	-0.2089	0.000209445	5.26836e-05	-0.2089	0.000376369	8.8393e-05	-0.2089	0.000274478	9.69542e-06
-0.20793	0.000648952	0.000219419	-0.20842	0.000113199	5.58111e-05	-0.20842	0.000293465	9.61984e-05	-0.20842	0.000115112	1.28499e-05
-0.20744	0.000422529	0.000230488	-0.20793	9.99185e-05	5.85718e-05	-0.20793	1.79404e-05	9.66756e-05	-0.20793	6.62196e-05	1.46646e-05
-0.20695	0.00053768	0.000244573	-0.20744	0.000585644	7.47524e-05	-0.20744	0.000112224	9.96605e-05	-0.20744	0.000271008	2.20911e-05
-0.20646	0.000626286	0.000260979	-0.20695	0.000605125	9.14713e-05	-0.20695	0.000743782	0.000119443	-0.20695	6.29112e-05	2.38151e-05
-0.20597	0.000724208	0.00027995	-0.20646	0.000399922	0.000102521	-0.20646	0.000939583	0.000144434	-0.20646	0.000124369	2.72233e-05
-0.20548	0.00014896	0.000283852	-0.20597	0.000137535	0.000106321	-0.20597	0.000385157	0.000154678	-0.20597	0.000348581	3.67757e-05
-0.20499	0.000501863	0.000296999	-0.20548	0.000549647	0.000121507	-0.20548	0.000637071	0.000171622	-0.20548	0.000132406	4.04041e-05
-0.2045	0.000922969	0.000321177	-0.20499	0.000187792	0.000126695	-0.20499	0.00064996	0.00018891	-0.20499	0.000423994	5.2023e-05
-0.20401	0.00106	0.000348865	-0.2045	0.00076733	0.000147896	-0.2045	0.000315541	0.000197302	-0.2045	0.000187518	5.71617e-05
-0.20352	0.000963506	0.000374105	-0.20401	0.000399805	0.000158942	-0.20401	0.000555946	0.000212089	-0.20401	0.000390711	6.78686e-05
-0.20303	0.00126	0.000407155	-0.20352	0.00033811	0.000168283	-0.20352	0.000164334	0.00021646	-0.20352	0.000413916	7.92113e-05
-0.20254	0.00106	0.000434882	-0.20303	0.000567499	0.000183963	-0.20303	0.000338303	0.000225458	-0.20303	0.000301097	8.74625e-05
-0.20206	0.00131	0.000469071	-0.20254	0.000190714	0.000189232	-0.20254	0.000815136	0.000247138	-0.20254	0.000555498	0.000102685
-0.20157	0.00206	0.000523062	-0.20206	0.000317937	0.000198016	-0.20206	0.000643066	0.000264242	-0.20206	0.000246775	0.000109448
-0.20108	0.0017	0.000567663	-0.20157	0.000756434	0.000218915	-0.20157	0.000641579	0.000281307	-0.20157	0.000229272	0.000115731
-0.20059	0.00145	0.000605696	-0.20108	0.000681448	0.000237743	-0.20108	0.000532564	0.000295472	-0.20108	0.000334058	0.000124885
-0.2001	0.00149	0.000644708	-0.20059	0.000574547	0.000253617	-0.20059	0.00143	0.000333404	-0.20059	0.000394895	0.000135706
-0.19961	0.00171	0.000689606	-0.2001	0.00106	0.000282814	-0.2001	0.000565372	0.000348441	-0.2001	0.00046875	0.000148552
-0.19912	0.00152	0.000729485	-0.19961	0.000754448	0.000303659	-0.19961	0.000601851	0.000364449	-0.19961	0.000531674	0.000163122
-0.19863	0.0014	0.000766265	-0.19912	0.000458303	0.000316321	-0.19912	0.00129	0.000398716	-0.19912	0.0007308	0.000183148
-0.19814	0.0022	0.000823942	-0.19863	0.0014	0.000355014	-0.19863	0.000993709	0.000425146	-0.19863	0.000658037	0.000201181
-0.19765	0.00176	0.000869987	-0.19814	0.00138	0.000393101	-0.19814	0.00134	0.000460916	-0.19814	0.000707987	0.000220582
-0.19716	0.00202	0.000922984	-0.19765	0.000314286	0.000401784	-0.19765	0.00088099	0.000484348	-0.19765	0.000386599	0.000231176
-0.19667	0.00192	0.000973336	-0.19716	0.000968694	0.000428548	-0.19716	0.00063943	0.000501355	-0.19716	0.000915342	0.00025626
-0.19618	0.00243	0.00104	-0.19667	0.00195	0.000482399	-0.19667	0.000519776	0.00051518	-0.19667	0.00152	0.000297933
-0.1957	0.0015	0.00108	-0.19618	0.00153	0.000524707	-0.19618	0.00122	0.000547668	-0.19618	0.000870832	0.000321797
-0.19521	0.00157	0.00112	-0.1957	0.000729202	0.000544854	-0.1957	0.00136	0.000583738	-0.1957	0.00097065	0.000348396
-0.19472	0.00322	0.0012	-0.19521	0.00064539	0.000562686	-0.19521	0.000743083	0.000603503	-0.19521	0.00119	0.000380986
-0.19423	0.00233	0.00126	-0.19472	0.000776888	0.00058415	-0.19472	0.00163	0.000646904	-0.19472	0.000681988	0.000399675
-0.19374	0.00225	0.00132	-0.19423	0.00123	0.000618175	-0.19423	0.00198	0.000699573	-0.19423	0.00107	0.000429097
-0.19325	0.00197	0.00137	-0.19374	0.00046345	0.000630979	-0.19374	0.00142	0.000737234	-0.19374	0.00151	0.000470469
-0.19276	0.00241	0.00144	-0.19325	0.00103	0.000659333	-0.19325	0.00175	0.000783846	-0.19325	0.00121	0.000503661
-0.19227	0.00282	0.00151	-0.19276	0.0014	0.000697935	-0.19276	0.00184	0.000832754	-0.19276	0.00122	0.00053699
-0.19178	0.00254	0.00158	-0.19227	0.00147	0.000738469	-0.19227	0.00156	0.000874235	-0.19227	0.00207	0.000593718
-0.19129	0.0022	0.00163	-0.19178	0.00138	0.00077663	-0.19178	0.00236	0.000937062	-0.19178	0.00272	0.000668299
-0.1908	0.00334	0.00172	-0.19129	0.00174	0.000824688	-0.19129	0.00157	0.000978812	-0.19129	0.00735	0.000869809
-0.19031	0.00484	0.00185	-0.1908	0.00122	0.000858474	-0.1908	0.00308	0.00106	-0.1908	0.00786	0.00109
-0.18982	0.00398	0.00195	-0.19031	0.00143	0.000898077	-0.19031	0.00414	0.00117	-0.19031	0.01354	0.00146
-0.18934	0.00622	0.00212	-0.18982	0.00189	0.000950184	-0.18982	0.0049	0.0013	-0.18982	0.01343	0.00182
-0.18885	0.00691	0.0023	-0.18934	0.00417	0.00107	-0.18934	0.00657	0.00148	-0.18934	0.01619	0.00227
-0.18836	0.00975	0.00255	-0.18885	0.00558	0.00122	-0.18885	0.00861	0.0017	-0.18885	0.01736	0.00274
-0.18787	0.00892	0.00279	-0.18836	0.00709	0.00142	-0.18836	0.01049	0.00198	-0.18836	0.02041	0.0033
-0.18738	0.00901	0.00302	-0.18787	0.00741	0.00162	-0.18787	0.01419	0.00236	-0.18787	0.0199	0.00385
-0.18689	0.00896	0.00326	-0.18738	0.00718	0.00182	-0.18738	0.01169	0.00267	-0.18738	0.02219	0.00446
-0.1864	0.00926	0.0035	-0.18689	0.00822	0.00205	-0.18689	0.01156	0.00298	-0.18689	0.0187	0.00497
-0.18591	0.01108	0.00379	-0.1864	0.00871	0.00229	-0.1864	0.01252	0.00331	-0.1864	0.02332	0.00561
-0.18542	0.01091	0.00408	-0.18591	0.00895	0.00253	-0.18591	0.01436	0.00369	-0.18591	0.02552	0.00631
-0.18493	0.01108	0.00437	-0.18542	0.00793	0.00275	-0.18542	0.01644	0.00413	-0.18542	0.02606	0.00702
-0.18444	0.01079	0.00465	-0.18493	0.00955	0.00302	-0.18493	0.01505	0.00453	-0.18493	0.02518	0.00771
-0.18395	0.01101	0.00494	-0.18444	0.00776	0.00323	-0.18444	0.01471	0.00492	-0.18444	0.02483	0.00839
-0.18346	0.0109	0.00522	-0.18395	0.00921	0.00349	-0.18395	0.01553	0.00534	-0.18395	0.02615	0.00911
-0.18298	0.01291	0.00556	-0.18346	0.0097	0.00375	-0.18346	0.01461	0.00573	-0.18346	0.03042	0.00994
-0.18249	0.0109	0.00585	-0.18298	0.01174	0.00408	-0.18298	0.02158	0.0063	-0.18298	0.02952	0.01075
-0.182	0.01409	0.00621	-0.18249	0.01141	0.00439	-0.18249	0.01648	0.00674	-0.18249	0.02936	0.01156
-0.18151	0.01172	0.00652	-0.182	0.00942	0.00465	-0.182	0.01937	0.00725	-0.182	0.03274	0.01245
-0.18102	0.01232	0.00684	-0.18151	0.01051	0.00494	-0.18151	0.01991	0.00778	-0.18151	0.02961	0.01326
-0.18053	0.01262	0.00718	-0.18102	0.01409	0.00533	-0.18102	0.02054	0.00833	-0.18102	0.0315	0.01413
-0.18004	0.01374	0.00754	-0.18053	0.00992	0.00561	-0.18053	0.02116	0.00889	-0.18053	0.02882	0.01492
-0.17955	0.01199	0.00785	-0.18004	0.01142	0.00592	-0.18004	0.02034	0.00943	-0.18004	0.03471	0.01587
-0.17906	0.01471	0.00823	-0.17955	0.01082	0.00622	-0.17955	0.01985	0.00996	-0.17955	0.03483	0.01682
-0.17857	0.01311	0.00858	-0.17906	0.01296	0.00658	-0.17906	0.02062	0.01051	-0.17906	0.03537	0.01779
-0.17808	0.01674	0.00902	-0.17857	0.01149	0.0069	-0.17857	0.02068	0.01106	-0.17857	0.03669	0.0188
-0.17759	0.01529	0.00942	-0.17808	0.01301	0.00726	-0.17808	0.02111	0.01162	-0.17808	0.03837	0.01985
-0.1771	0.01459	0.0098	-0.17759	0.01377	0.00764	-0.17759	0.02665	0.01233	-0.17759	0.03892	0.02092
-0.17661	0.01681	0.01024	-0.1771	0.01472	0.00804	-0.1771	0.02454	0.01298	-0.1771	0.03746	0.02194
-0.17613	0.01649	0.01067	-0.17661	0.01333	0.00841	-0.17661	0.02299	0.01359	-0.17661	0.03675	0.02295
-0.17564	0.01637	0.0111	-0.17613	0.01506	0.00883	-0.17613	0.02338	0.01422	-0.17613	0.04569	0.0242
-0.17515	0.0156	0.01151	-0.17564	0.0149	0.00924	-0.17564	0.02363	0.01484	-0.17564	0.04414	0.02541
-0.17466	0.01936	0.01202	-0.17515	0.01871	0.00976	-0.17515	0.02718	0.01557	-0.17515	0.045	0.02664
-0.17417	0.01968	0.01253	-0.17466	0.01715	0.01023	-0.17466	0.02917	0.01634	-0.17466	0.04082	0.02776
-0.17368	0.01699	0.01298	-0.17417	0.01414	0.01062	-0.17417	0.02861	0.0171	-0.17417	0.04576	0.02902
-0.17319	0.01822	0.01345	-0.17368	0.01549	0.01105	-0.17368	0.02844	0.01786	-0.17368	0.04691	0.0303
-0.1727	0.02155	0.01402	-0.17319	0.01757	0.01153	-0.17319	0.02996	0.01866	-0.17319	0.0465	0.03158
-0.17221	0.02094	0.01457	-0.1727	0.0184	0.01204	-0.1727	0.02535	0.01933	-0.1727	0.04782	0.03289
-0.17172	0.01767	0.01503	-0.17221	0.01767	0.01253	-0.17221	0.03022	0.02013	-0.17221	0.05029	0.03427
-0.17123	0.02004	0.01556	-0.17172	0.01736	0.01301	-0.17172	0.0299	0.02093	-0.17172	0.04931	0.03562
-0.17074	0.02112	0.01611	-0.17123	0.01696	0.01348	-0.17123	0.03261	0.0218	-0.17123	0.05073	0.03701
-0.17025	0.02091	0.01666	-0.17074	0.02071	0.01405	-0.17074	0.03149	0.02263	-0.17074	0.04816	0.03833
-0.16977	0.02611	0.01734	-0.17025	0.01983	0.0146	-0.17025	0.02931	0.02341	-0.17025	0.05461	0.03982
-0.16928	0.02287	0.01794	-0.16977	0.02228	0.01521	-0.16977	0.03168	0.02426	-0.16977	0.0565	0.04137
-0.16879	0.02446	0.01858	-0.16928	0.02175	0.01582	-0.16928	0.03108	0.02508	-0.16928	0.0548	0.04287
-0.1683	0.02394	0.01921	-0.16879	0.02124	0.0164	-0.16879	0.03373	0.02598	-0.16879	0.05826	0.04447
-0.16781	0.02271	0.0198	-0.1683	0.01974	0.01695	-0.1683	0.03339	0.02687	-0.1683	0.05323	0.04593
-0.16732	0.02278	0.0204	-0.16781	0.02129	0.01754	-0.16781	0.03173	0.02771	-0.16781	0.05132	0.04734
-0.16683	0.02378	0.02102	-0.16732	0.02448	0.01821	-0.16732	0.0354	0.02865	-0.16732	0.05832	0.04893
-0.16634	0.02672	0.02172	-0.16683	0.02388	0.01887	-0.16683	0.03939	0.0297	-0.16683	0.06011	0.05058
-0.16585	0.02253	0.02231	-0.16634	0.02543	0.01957	-0.16634	0.03741	0.0307	-0.16634	0.06015	0.05223
-0.16536	0.02821	0.02305	-0.16585	0.02311	0.02021	-0.16585	0.03805	0.03171	-0.16585	0.05936	0.05386
-0.16487	0.02606	0.02373	-0.16536	0.02504	0.0209	-0.16536	0.03803	0.03272	-0.16536	0.06798	0.05572
-0.16438	0.02632	0.02442	-0.16487	0.02613	0.02163	-0.16487	0.04025	0.03379	-0.16487	0.065	0.0575
-0.16389	0.03079	0.02523	-0.16438	0.03007	0.02246	-0.16438	0.04152	0.03489	-0.16438	0.07044	0.05943
-0.16341	0.02633	0.02592	-0.16389	0.02709	0.02321	-0.16389	0.03974	0.03595	-0.16389	0.06324	0.06116
-0.16292	0.02643	0.02661	-0.16341	0.02552	0.02391	-0.16341	0.03801	0.03696	-0.16341	0.06396	0.06292
-0.16243	0.032	0.02745	-0.16292	0.02867	0.0247	-0.16292	0.04684	0.03821	-0.16292	0.06416	0.06467
-0.16194	0.02784	0.02818	-0.16243	0.02763	0.02547	-0.16243	0.04466	0.0394	-0.16243	0.07185	0.06664
-0.16145	0.02937	0.02895	-0.16194	0.02783	0.02624	-0.16194	0.04226	0.04052	-0.16194	0.07071	0.06858
-0.16096	0.03245	0.0298	-0.16145	0.03034	0.02707	-0.16145	0.04285	0.04166	-0.16145	0.07376	0.0706
-0.16047	0.03382	0.03068	-0.16096	0.03192	0.02796	-0.16096	0.04683	0.04291	-0.16096	0.07471	0.07265
-0.15998	0.03454	0.03159	-0.16047	0.03336	0.02888	-0.16047	0.04667	0.04415	-0.16047	0.07353	0.07466
-0.15949	0.03259	0.03244	-0.15998	0.03373	0.02981	-0.15998	0.04373	0.04531	-0.15998	0.07786	0.0768
-0.159	0.03483	0.03336	-0.15949	0.03089	0.03066	-0.15949	0.04286	0.04645	-0.15949	0.07568	0.07887
-0.15851	0.03165	0.03418	-0.159	0.03094	0.03152	-0.159	0.04897	0.04775	-0.159	0.08279	0.08114
-0.15802	0.03732	0.03516	-0.15851	0.03584	0.03251	-0.15851	0.05521	0.04922	-0.15851	0.07772	0.08327
-0.15753	0.0346	0.03607	-0.15802	0.03601	0.0335	-0.15802	0.05408	0.05066	-0.15802	0.08793	0.08568
-0.15705	0.03369	0.03695	-0.15753	0.03081	0.03435	-0.15753	0.0504	0.052	-0.15753	0.08285	0.08795
-0.15656	0.03391	0.03784	-0.15705	0.03706	0.03538	-0.15705	0.048	0.05328	-0.15705	0.08294	0.09022
-0.15607	0.04163	0.03893	-0.15656	0.03414	0.03632	-0.15656	0.05319	0.05469	-0.15656	0.08242	0.09248
-0.15558	0.03799	0.03992	-0.15607	0.03378	0.03725	-0.15607	0.0511	0.05605	-0.15607	0.08464	0.0948
-0.15509	0.03643	0.04088	-0.15558	0.03516	0.03823	-0.15558	0.05059	0.0574	-0.15558	0.08617	0.09716
-0.1546	0.03695	0.04185	-0.15509	0.03597	0.03922	-0.15509	0.05465	0.05885	-0.15509	0.08989	0.09963
-0.15411	0.03995	0.04289	-0.1546	0.03418	0.04016	-0.1546	0.05957	0.06043	-0.1546	0.08535	0.10197
-0.15362	0.04315	0.04402	-0.15411	0.0431	0.04136	-0.15411	0.06219	0.06209	-0.15411	0.08826	0.10438
-0.15313	0.04035	0.04508	-0.15362	0.03511	0.04232	-0.15362	0.05648	0.06359	-0.15362	0.0929	0.10693
-0.15264	0.0421	0.04618	-0.15313	0.03737	0.04336	-0.15313	0.06019	0.06519	-0.15313	0.08671	0.10931
-0.15215	0.04415	0.04734	-0.15264	0.0374	0.04439	-0.15264	0.05858	0.06675	-0.15264	0.09687	0.11196
-0.15166	0.04418	0.0485	-0.15215	0.04705	0.04569	-0.15215	0.06304	0.06843	-0.15215	0.09697	0.11462
-0.15117	0.03968	0.04954	-0.15166	0.04567	0.04695	-0.15166	0.06419	0.07013	-0.15166	0.09628	0.11726
-0.15069	0.04279	0.05066	-0.15117	0.04323	0.04815	-0.15117	0.06516	0.07187	-0.15117	0.09022	0.11973
-0.1502	0.04332	0.05179	-0.15069	0.04324	0.04934	-0.15069	0.06118	0.07349	-0.15069	0.0969	0.12238
-0.14971	0.04597	0.053	-0.1502	0.0434	0.05054	-0.1502	0.07142	0.07539	-0.1502	0.10005	0.12513
-0.14922	0.04566	0.05419	-0.14971	0.04269	0.05172	-0.14971	0.07006	0.07726	-0.14971	0.11021	0.12815
-0.14873	0.04185	0.05529	-0.14922	0.04118	0.05286	-0.14922	0.066	0.07901	-0.14922	0.09764	0.13082
-0.14824	0.04479	0.05646	-0.14873	0.04419	0.05408	-0.14873	0.06475	0.08073	-0.14873	0.10725	0.13376
-0.14775	0.0483	0.05773	-0.14824	0.04961	0.05545	-0.14824	0.0665	0.0825	-0.14824	0.10485	0.13663
-0.14726	0.04809	0.05899	-0.14775	0.04872	0.0568	-0.14775	0.06957	0.08435	-0.14775	0.10891	0.13962
-0.14677	0.04753	0.06023	-0.14726	0.04646	0.05808	-0.14726	0.06841	0.08617	-0.14726	0.11465	0.14276
-0.14628	0.04642	0.06145	-0.14677	0.0448	0.05932	-0.14677	0.07115	0.08806	-0.14677	0.10843	0.14573
-0.14579	0.0525	0.06282	-0.14628	0.04857	0.06066	-0.14628	0.07071	0.08995	-0.14628	0.11274	0.14882
-0.1453	0.04788	0.06408	-0.14579	0.05242	0.06211	-0.14579	0.07705	0.09199	-0.14579	0.10949	0.15182
-0.14481	0.05105	0.06541	-0.1453	0.04887	0.06346	-0.1453	0.07739	0.09405	-0.1453	0.10917	0.15481
-0.14433	0.0493	0.06671	-0.14481	0.04882	0.06481	-0.14481	0.07006	0.09592	-0.14481	0.11082	0.15785
-0.14384	0.05543	0.06816	-0.14433	0.0456	0.06607	-0.14433	0.07152	0.09782	-0.14433	0.11496	0.161
-0.14335	0.05171	0.06951	-0.14384	0.05283	0.06753	-0.14384	0.07963	0.09994	-0.14384	0.12402	0.1644
-0.14286	0.05521	0.07096	-0.14335	0.0582	0.06913	-0.14335	0.08402	0.10217	-0.14335	0.12888	0.16793
-0.14237	0.05186	0.07232	-0.14286	0.0534	0.07061	-0.14286	0.08059	0.10432	-0.14286	0.11817	0.17117
-0.14188	0.05994	0.07389	-0.14237	0.05322	0.07208	-0.14237	0.07888	0.10641	-0.14237	0.12221	0.17452
-0.14139	0.05874	0.07543	-0.14188	0.05349	0.07356	-0.14188	0.0815	0.10858	-0.14188	0.12566	0.17796
-0.1409	0.05897	0.07697	-0.14139	0.05644	0.07512	-0.14139	0.08784	0.11092	-0.14139	0.13324	0.18161
-0.14041	0.05815	0.0785	-0.1409	0.05621	0.07667	-0.1409	0.08171	0.11309	-0.1409	0.12746	0.18511
-0.13992	0.05974	0.08006	-0.14041	0.05601	0.07822	-0.14041	0.08506	0.11535	-0.14041	0.13134	0.1887
-0.13943	0.06484	0.08176	-0.13992	0.05611	0.07977	-0.13992	0.07385	0.11732	-0.13992	0.14182	0.19259
-0.13894	0.06076	0.08335	-0.13943	0.05825	0.08138	-0.13943	0.09004	0.11971	-0.13943	0.13596	0.19632
-0.13845	0.06107	0.08495	-0.13894	0.05792	0.08298	-0.13894	0.0918	0.12215	-0.13894	0.14074	0.20017
-0.13797	0.05198	0.08631	-0.13845	0.0588	0.0846	-0.13845	0.08727	0.12447	-0.13845	0.13277	0.20381
-0.13748	0.06761	0.08808	-0.13797	0.06122	0.08629	-0.13797	0.08982	0.12686	-0.13797	0.13971	0.20764
-0.13699	0.06341	0.08974	-0.13748	0.06186	0.088	-0.13748	0.10429	0.12964	-0.13748	0.14142	0.21152
-0.1365	0.06352	0.09141	-0.13699	0.06291	0.08974	-0.13699	0.09051	0.13204	-0.13699	0.14424	0.21547
-0.13601	0.06047	0.09299	-0.1365	0.06227	0.09146	-0.1365	0.09424	0.13455	-0.1365	0.14158	0.21935
-0.13552	0.06518	0.0947	-0.13601	0.05766	0.09305	-0.13601	0.09345	0.13704	-0.13601	0.1513	0.22349
-0.13503	0.0692	0.09651	-0.13552	0.06453	0.09484	-0.13552	0.10022	0.1397	-0.13552	0.14984	0.2276
-0.13454	0.06788	0.09829	-0.13503	0.07074	0.09679	-0.13503	0.10367	0.14246	-0.13503	0.15197	0.23177
-0.13405	0.05805	0.09981	-0.13454	0.06671	0.09863	-0.13454	0.09738	0.14505	-0.13454	0.15203	0.23593
-0.13356	0.06891	0.10162	-0.13405	0.06203	0.10035	-0.13405	0.10238	0.14777	-0.13405	0.15589	0.2402
-0.13307	0.07177	0.1035	-0.13356	0.06987	0.10228	-0.13356	0.1009	0.15046	-0.13356	0.16071	0.24461
-0.13258	0.07353	0.10542	-0.13307	0.07155	0.10426	-0.13307	0.11351	0.15348	-0.13307	0.16409	0.2491
-0.13209	0.06688	0.10717	-0.13258	0.06945	0.10617	-0.13258	0.10262	0.1562	-0.13258	0.17016	0.25377
-0.13161	0.06616	0.10891	-0.13209	0.06448	0.10796	-0.13209	0.10311	0.15895	-0.13209	0.15556	0.25803
-0.13112	0.06849	0.1107	-0.13161	0.07098	0.10992	-0.13161	0.10328	0.16169	-0.13161	0.17501	0.26283
-0.13063	0.07474	0.11266	-0.13112	0.07423	0.11197	-0.13112	0.11964	0.16488	-0.13112	0.16418	0.26732
-0.13014	0.07195	0.11454	-0.13063	0.07165	0.11395	-0.13063	0.1152	0.16794	-0.13063	0.17083	0.27201
-0.12965	0.071	0.1164	-0.13014	0.07408	0.11599	-0.13014	0.10995	0.17086	-0.13014	0.17008	0.27667
-0.12916	0.07698	0.11842	-0.12965	0.07051	0.11794	-0.12965	0.11607	0.17395	-0.12965	0.17638	0.2815
-0.12867	0.08541	0.12066	-0.12916	0.07444	0.12	-0.12916	0.12565	0.17729	-0.12916	0.17789	0.28638
-0.12818	0.07776	0.1227	-0.12867	0.07706	0.12213	-0.12867	0.12814	0.1807	-0.12867	0.19172	0.29163
-0.12769	0.07121	0.12456	-0.12818	0.07073	0.12408	-0.12818	0.12041	0.1839	-0.12818	0.18199	0.29662
-0.1272	0.07249	0.12646	-0.12769	0.06703	0.12593	-0.12769	0.11809	0.18705	-0.12769	0.18631	0.30172
-0.12671	0.08687	0.12874	-0.1272	0.07668	0.12805	-0.1272	0.11789	0.19018	-0.1272	0.18296	0.30674
-0.12622	0.07759	0.13077	-0.12671	0.08229	0.13033	-0.12671	0.13603	0.1938	-0.12671	0.18111	0.3117
-0.12573	0.07632	0.13277	-0.12622	0.07796	0.13248	-0.12622	0.1339	0.19736	-0.12622	0.20125	0.31721
-0.12525	0.07259	0.13467	-0.12573	0.07083	0.13444	-0.12573	0.12356	0.20065	-0.12573	0.1858	0.3223
-0.12476	0.07972	0.13676	-0.12525	0.07502	0.13651	-0.12525	0.12756	0.20404	-0.12525	0.20991	0.32806
-0.12427	0.08904	0.13909	-0.12476	0.08565	0.13888	-0.12476	0.13531	0.20764	-0.12476	0.19058	0.33328
-0.12378	0.07774	0.14113	-0.12427	0.08131	0.14112	-0.12427	0.13956	0.21135	-0.12427	0.19875	0.33873
-0.12329	0.07687	0.14314	-0.12378	0.07587	0.14322	-0.12378	0.139	0.21505	-0.12378	0.19621	0.3441
-0.1228	0.0816	0.14528	-0.12329	0.0826	0.1455	-0.12329	0.14142	0.21881	-0.12329	0.21194	0.34991
-0.12231	0.09181	0.14768	-0.1228	0.08088	0.14774	-0.1228	0.1495	0.22278	-0.1228	0.20165	0.35544
-0.12182	0.082	0.14983	-0.12231	0.091	0.15025	-0.12231	0.14693	0.22669	-0.12231	0.21983	0.36146
-0.12133	0.08492	0.15205	-0.12182	0.08709	0.15266	-0.12182	0.15047	0.23069	-0.12182	0.22609	0.36766
-0.12084	0.08632	0.15432	-0.12133	0.08242	0.15493	-0.12133	0.14182	0.23447	-0.12133	0.23057	0.37398
-0.12035	0.09462	0.15679	-0.12084	0.08569	0.1573	-0.12084	0.15706	0.23864	-0.12084	0.22931	0.38026
-0.11986	0.08995	0.15915	-0.12035	0.09896	0.16003	-0.12035	0.16643	0.24307	-0.12035	0.22202	0.38634
-0.11937	0.08255	0.16131	-0.11986	0.09361	0.16262	-0.11986	0.16677	0.24751	-0.11986	0.2402	0.39293
-0.11889	0.07946	0.16339	-0.11937	0.08839	0.16506	-0.11937	0.15545	0.25164	-0.11937	0.21864	0.39892
-0.1184	0.08811	0.1657	-0.11889	0.0969	0.16774	-0.11889	0.14685	0.25555	-0.11889	0.2491	0.40574
-0.11791	0.0963	0.16823	-0.1184	0.09792	0.17045	-0.1184	0.17844	0.26029	-0.1184	0.24456	0.41245
-0.11742	0.08471	0.17044	-0.11791	0.09501	0.17307	-0.11791	0.1736	0.26491	-0.11791	0.24528	0.41917
-0.11693	0.08167	0.17258	-0.11742	0.09259	0.17563	-0.11742	0.16877	0.2694	-0.11742	0.2407	0.42576
-0.11644	0.08654	0.17485	-0.11693	0.09544	0.17827	-0.11693	0.17023	0.27393	-0.11693	0.2651	0.43303
-0.11595	0.09979	0.17747	-0.11644	0.10079	0.18105	-0.11644	0.17718	0.27864	-0.11644	0.25117	0.43991
-0.11546	0.09119	0.17985	-0.11595	0.10557	0.18397	-0.11595	0.17783	0.28337	-0.11595	0.26906	0.44728
-0.11497	0.09184	0.18226	-0.11546	0.1094	0.18699	-0.11546	0.18209	0.28821	-0.11546	0.2613	0.45444
-0.11448	0.09127	0.18465	-0.11497	0.10688	0.18994	-0.11497	0.18247	0.29306	-0.11497	0.27583	0.462
-0.11399	0.09944	0.18726	-0.11448	0.11198	0.19304	-0.11448	0.18441	0.29797	-0.11448	0.2755	0.46955
-0.1135	0.09299	0.18969	-0.11399	0.11884	0.19632	-0.11399	0.20172	0.30333	-0.11399	0.27799	0.47717
-0.11301	0.08899	0.19202	-0.1135	0.11492	0.19949	-0.1135	0.20194	0.30871	-0.1135	0.29494	0.48525
-0.11252	0.08921	0.19436	-0.11301	0.11048	0.20255	-0.11301	0.19881	0.31399	-0.11301	0.28866	0.49316
-0.11204	0.09643	0.19689	-0.11252	0.11812	0.20581	-0.11252	0.20423	0.31942	-0.11252	0.3047	0.50151
-0.11155	0.10321	0.19959	-0.11204	0.12893	0.20937	-0.11204	0.21791	0.32522	-0.11204	0.30303	0.50982
-0.11106	0.09177	0.20199	-0.11155	0.12626	0.21286	-0.11155	0.22069	0.33109	-0.11155	0.31626	0.51848
-0.11057	0.08716	0.20428	-0.11106	0.12474	0.21631	-0.11106	0.21099	0.3367	-0.11106	0.3046	0.52683
-0.11008	0.09918	0.20687	-0.11057	0.12388	0.21973	-0.11057	0.21081	0.34231	-0.11057	0.32642	0.53578
-0.10959	0.10667	0.20967	-0.11008	0.12672	0.22323	-0.11008	0.2161	0.34806	-0.11008	0.32056	0.54456
-0.1091	0.09458	0.21215	-0.10959	0.14397	0.22721	-0.10959	0.24531	0.35458	-0.10959	0.3383	0.55383
-0.10861	0.09537	0.21464	-0.1091	0.13438	0.23092	-0.1091	0.23576	0.36085	-0.1091	0.3256	0.56275
-0.10812	0.10004	0.21727	-0.10861	0.13984	0.23479	-0.10861	0.22971	0.36696	-0.10861	0.35505	0.57248
-0.10763	0.103	0.21996	-0.10812	0.14292	0.23873	-0.10812	0.2297	0.37307	-0.10812	0.33742	0.58173
-0.10714	0.10219	0.22264	-0.10763	0.16731	0.24336	-0.10763	0.26342	0.38008	-0.10763	0.35317	0.59141
-0.10665	0.09479	0.22512	-0.10714	0.15998	0.24778	-0.10714	0.2568	0.38691	-0.10714	0.37403	0.60166
-0.10616	0.10137	0.22778	-0.10665	0.14972	0.25191	-0.10665	0.24686	0.39347	-0.10665	0.37689	0.61198
-0.10568	0.09962	0.23039	-0.10616	0.15986	0.25633	-0.10616	0.25296	0.4002	-0.10616	0.3883	0.62263
-0.10519	0.11403	0.23338	-0.10568	0.17039	0.26104	-0.10568	0.28291	0.40773	-0.10568	0.38841	0.63327
-0.1047	0.10173	0.23604	-0.10519	0.16891	0.2657	-0.10519	0.2786	0.41514	-0.10519	0.40802	0.64445
-0.10421	0.10139	0.2387	-0.1047	0.17192	0.27045	-0.1047	0.27432	0.42243	-0.1047	0.39158	0.65518
-0.10372	0.10162	0.24136	-0.10421	0.17458	0.27528	-0.10421	0.26568	0.4295	-0.10421	0.42964	0.66695
-0.10323	0.11316	0.24432	-0.10372	0.18328	0.28034	-0.10372	0.27383	0.43678	-0.10372	0.40705	0.67811
-0.10274	0.11265	0.24727	-0.10323	0.20802	0.28609	-0.10323	0.30698	0.44495	-0.10323	0.44318	0.69025
-0.10225	0.10568	0.25004	-0.10274	0.19482	0.29147	-0.10274	0.2889	0.45263	-0.10274	0.42858	0.702
-0.10176	0.09985	0.25266	-0.10225	0.19237	0.29679	-0.10225	0.29131	0.46038	-0.10225	0.45967	0.7146
-0.10127	0.10895	0.25551	-0.10176	0.20083	0.30234	-0.10176	0.29443	0.46821	-0.10176	0.43468	0.72651
-0.10078	0.10953	0.25838	-0.10127	0.21894	0.30838	-0.10127	0.31991	0.47672	-0.10127	0.47176	0.73943
-0.10029	0.10897	0.26124	-0.10078	0.22033	0.31447	-0.10078	0.31112	0.48499	-0.10078	0.46799	0.75226
-0.0998	0.10384	0.26396	-0.10029	0.21244	0.32034	-0.10029	0.31344	0.49333	-0.10029	0.48195	0.76547
-0.09932	0.11698	0.26702	-0.0998	0.21759	0.32635	-0.0998	0.31099	0.5016	-0.0998	0.49335	0.77899
-0.09883	0.12523	0.2703	-0.09932	0.21623	0.33233	-0.09932	0.34717	0.51084	-0.09932	0.49432	0.79253
-0.09834	0.11057	0.2732	-0.09883	0.24956	0.33922	-0.09883	0.33934	0.51986	-0.09883	0.51005	0.80651
-0.09785	0.10951	0.27607	-0.09834	0.23663	0.34576	-0.09834	0.33237	0.5287	-0.09834	0.48754	0.81987
-0.09736	0.11977	0.2792	-0.09785	0.23269	0.35219	-0.09785	0.3316	0.53752	-0.09785	0.54125	0.8347
-0.09687	0.12462	0.28247	-0.09736	0.25305	0.35918	-0.09736	0.34446	0.54668	-0.09736	0.5316	0.84927
-0.09638	0.12221	0.28567	-0.09687	0.27815	0.36686	-0.09687	0.38793	0.557	-0.09687	0.55327	0.86443
-0.09589	0.11603	0.28871	-0.09638	0.26918	0.3743	-0.09638	0.37132	0.56688	-0.09638	0.54693	0.87942
-0.0954	0.1211	0.29188	-0.09589	0.26326	0.38158	-0.09589	0.36202	0.57651	-0.09589	0.57531	0.89518
-0.09491	0.1283	0.29524	-0.0954	0.27964	0.3893	-0.0954	0.37321	0.58643	-0.0954	0.55822	0.91048
-0.09442	0.1258	0.29854	-0.09491	0.30121	0.39762	-0.09491	0.40954	0.59733	-0.09491	0.59904	0.9269
-0.09393	0.12206	0.30174	-0.09442	0.30593	0.40608	-0.09442	0.39379	0.6078	-0.09442	0.59452	0.94319
-0.09344	0.12381	0.30498	-0.09393	0.312	0.4147	-0.09393	0.38579	0.61806	-0.09393	0.60479	0.95976
-0.09296	0.12436	0.30824	-0.09344	0.29383	0.42281	-0.09344	0.40038	0.62871	-0.09344	0.62571	0.97691
-0.09247	0.12758	0.31158	-0.09296	0.31067	0.4314	-0.09296	0.43886	0.64038	-0.09296	0.62949	0.99416
-0.09198	0.12879	0.31495	-0.09247	0.34104	0.44082	-0.09247	0.45003	0.65235	-0.09247	0.65456	1.0121
-0.09149	0.12399	0.3182	-0.09198	0.33668	0.45012	-0.09198	0.43323	0.66387	-0.09198	0.62001	1.02909
-0.091	0.13762	0.3218	-0.09149	0.32967	0.45923	-0.09149	0.41878	0.67501	-0.09149	0.66945	1.04743
-0.09051	0.14399	0.32558	-0.091	0.34689	0.46882	-0.091	0.44024	0.68672	-0.091	0.67802	1.06601
-0.09002	0.13694	0.32916	-0.09051	0.36751	0.47897	-0.09051	0.50364	0.70012	-0.09051	0.71438	1.08559
-0.08953	0.13405	0.33268	-0.09002	0.35963	0.48891	-0.09002	0.47876	0.71285	-0.09002	0.6824	1.10429
-0.08904	0.13735	0.33627	-0.08953	0.3621	0.49891	-0.08953	0.47282	0.72543	-0.08953	0.72398	1.12413
-0.08855	0.14536	0.34008	-0.08904	0.3739	0.50924	-0.08904	0.48168	0.73824	-0.08904	0.71498	1.14372
-0.08806	0.14594	0.3439	-0.08855	0.40323	0.52038	-0.08855	0.5397	0.75259	-0.08855	0.73929	1.16398
-0.08757	0.14401	0.34768	-0.08806	0.40736	0.53164	-0.08806	0.52094	0.76645	-0.08806	0.75928	1.18479
-0.08708	0.14313	0.35143	-0.08757	0.38945	0.5424	-0.08757	0.49816	0.7797	-0.08757	0.75698	1.20553
-0.08659	0.15416	0.35546	-0.08708	0.40699	0.55364	-0.08708	0.51965	0.79352	-0.08708	0.76893	1.2266
-0.08611	0.17236	0.35998	-0.08659	0.41099	0.565	-0.08659	0.55908	0.80839	-0.08659	0.78254	1.24805
-0.08562	0.15997	0.36417	-0.08611	0.44373	0.57726	-0.08611	0.5638	0.82339	-0.08611	0.82695	1.27071
-0.08513	0.15356	0.36819	-0.08562	0.43115	0.58917	-0.08562	0.55802	0.83823	-0.08562	0.78267	1.29216
-0.08464	0.16092	0.37241	-0.08513	0.43289	0.60113	-0.08513	0.56582	0.85328	-0.08513	0.85089	1.31547
-0.08415	0.16923	0.37684	-0.08464	0.45267	0.61363	-0.08464	0.57894	0.86868	-0.08464	0.82866	1.33818
-0.08366	0.17168	0.38134	-0.08415	0.48293	0.62698	-0.08415	0.63588	0.88559	-0.08415	0.88038	1.36231
-0.08317	0.16573	0.38568	-0.08366	0.49209	0.64057	-0.08366	0.59333	0.90137	-0.08366	0.86819	1.3861
-0.08268	0.17791	0.39034	-0.08317	0.46026	0.65329	-0.08317	0.5936	0.91716	-0.08317	0.92998	1.41158
-0.08219	0.2011	0.39561	-0.08268	0.47866	0.66651	-0.08268	0.61169	0.93343	-0.08268	0.88758	1.43591
-0.0817	0.19133	0.40062	-0.08219	0.51662	0.68079	-0.08219	0.69559	0.95193	-0.08219	0.94264	1.46174
-0.08121	0.19603	0.40576	-0.0817	0.52223	0.69522	-0.0817	0.67236	0.96981	-0.0817	0.94319	1.48759
-0.08072	0.18637	0.41064	-0.08121	0.51287	0.70939	-0.08121	0.65671	0.98728	-0.08121	0.96964	1.51416
-0.08023	0.2011	0.41591	-0.08072	0.50964	0.72347	-0.08072	0.64962	1.00456	-0.08072	0.94037	1.53993
-0.07975	0.20434	0.42126	-0.08023	0.55	0.73866	-0.08023	0.71823	1.02366	-0.08023	0.97648	1.56669
-0.07926	0.20831	0.42672	-0.07975	0.58542	0.75484	-0.07975	0.72998	1.04307	-0.07975	1.04166	1.59523
-0.07877	0.20931	0.4322	-0.07926	0.56524	0.77045	-0.07926	0.70904	1.06193	-0.07926	0.98097	1.62211
-0.07828	0.21258	0.43777	-0.07877	0.53977	0.78537	-0.07877	0.71533	1.08096	-0.07877	1.05675	1.65107
-0.07779	0.24382	0.44415	-0.07828	0.5597	0.80083	-0.07828	0.72372	1.10021	-0.07828	1.03618	1.67947
-0.0773	0.24207	0.4505	-0.07779	0.59803	0.81735	-0.07779	0.83169	1.12233	-0.07779	1.09964	1.7096
-0.07681	0.22049	0.45627	-0.0773	0.59352	0.83375	-0.0773	0.78101	1.1431	-0.0773	1.06665	1.73883
-0.07632	0.22706	0.46222	-0.07681	0.59882	0.8503	-0.07681	0.77737	1.16378	-0.07681	1.1415	1.77011
-0.07583	0.24166	0.46855	-0.07632	0.6154	0.8673	-0.07632	0.79653	1.18496	-0.07632	1.09634	1.80016
-0.07534	0.24531	0.47498	-0.07583	0.67051	0.88583	-0.07583	0.91478	1.20929	-0.07583	1.16377	1.83205
-0.07485	0.24081	0.48128	-0.07534	0.66715	0.90426	-0.07534	0.88014	1.2327	-0.07534	1.16714	1.86403
-0.07436	0.25035	0.48784	-0.07485	0.6488	0.92218	-0.07485	0.83218	1.25484	-0.07485	1.21372	1.89729
-0.07387	0.26979	0.49491	-0.07436	0.66227	0.94048	-0.07436	0.85933	1.27769	-0.07436	1.17893	1.9296
-0.07339	0.27831	0.5022	-0.07387	0.67703	0.95919	-0.07387	0.93052	1.30244	-0.07387	1.23425	1.96342
-0.0729	0.28486	0.50966	-0.07339	0.7284	0.97931	-0.07339	0.9334	1.32727	-0.07339	1.29926	1.99903
-0.07241	0.27936	0.51698	-0.0729	0.7361	0.99965	-0.0729	0.94417	1.35238	-0.0729	1.23993	2.033
-0.07192	0.28559	0.52446	-0.07241	0.68775	1.01865	-0.07241	0.92369	1.37695	-0.07241	1.322	2.06923
-0.07143	0.31051	0.5326	-0.07192	0.73136	1.03886	-0.07192	0.94767	1.40215	-0.07192	1.30867	2.10509
-0.07094	0.30427	0.54057	-0.07143	0.76593	1.06002	-0.07143	1.08397	1.43099	-0.07143	1.4128	2.14381
-0.07045	0.29786	0.54837	-0.07094	0.76885	1.08126	-0.07094	1.01041	1.45786	-0.07094	1.34527	2.18068
-0.06996	0.31054	0.5565	-0.07045	0.75836	1.10221	-0.07045	1.03511	1.48539	-0.07045	1.43216	2.21992
-0.06947	0.33654	0.56532	-0.06996	0.77749	1.1237	-0.06996	1.04333	1.51314	-0.06996	1.40735	2.25849
-0.06898	0.3413	0.57426	-0.06947	0.82187	1.1464	-0.06947	1.16382	1.5441	-0.06947	1.47502	2.29891
-0.06849	0.34121	0.5832	-0.06898	0.83391	1.16944	-0.06898	1.10971	1.57361	-0.06898	1.45273	2.33872
-0.068	0.34465	0.59223	-0.06849	0.7989	1.19152	-0.06849	1.12144	1.60344	-0.06849	1.49182	2.3796
-0.06751	0.34901	0.60137	-0.068	0.81748	1.2141	-0.068	1.12162	1.63327	-0.068	1.48426	2.42027
-0.06703	0.38601	0.61148	-0.06751	0.82633	1.23693	-0.06751	1.155	1.66399	-0.06751	1.55353	2.46285
-0.06654	0.38011	0.62144	-0.06703	0.93005	1.26263	-0.06703	1.34266	1.6997	-0.06703	1.60828	2.50692
-0.06605	0.38515	0.63153	-0.06654	0.92077	1.28807	-0.06654	1.20892	1.73186	-0.06654	1.57536	2.55009
-0.06556	0.40511	0.64214	-0.06605	0.90377	1.31304	-0.06605	1.25282	1.76518	-0.06605	1.65282	2.59538
-0.06507	0.43761	0.6536	-0.06556	0.91697	1.33837	-0.06556	1.24137	1.7982	-0.06556	1.63879	2.64029
-0.06458	0.44343	0.66522	-0.06507	0.99268	1.3658	-0.06507	1.42189	1.83601	-0.06507	1.73178	2.68775
-0.06409	0.43389	0.67659	-0.06458	0.98257	1.39295	-0.06458	1.36887	1.87242	-0.06458	1.67921	2.73376
-0.0636	0.45356	0.68847	-0.06409	0.98472	1.42015	-0.06409	1.34771	1.90827	-0.06409	1.81706	2.78356
-0.06311	0.48225	0.7011	-0.0636	0.99018	1.44751	-0.0636	1.37394	1.94481	-0.0636	1.75393	2.83162
-0.06262	0.50938	0.71444	-0.06311	1.07284	1.47715	-0.06311	1.50443	1.98483	-0.06311	1.85689	2.88251
-0.06213	0.50413	0.72765	-0.06262	1.08383	1.5071	-0.06262	1.47408	2.02403	-0.06262	1.81143	2.93215
-0.06164	0.50705	0.74093	-0.06213	1.06851	1.53662	-0.06213	1.47191	2.06318	-0.06213	1.92077	2.98478
-0.06115	0.53821	0.75503	-0.06164	1.06121	1.56594	-0.06164	1.48074	2.10257	-0.06164	1.84539	3.03535
-0.06067	0.57053	0.76998	-0.06115	1.10622	1.5965	-0.06115	1.50644	2.14263	-0.06115	1.98193	3.08967
-0.06018	0.5858	0.78532	-0.06067	1.20429	1.62977	-0.06067	1.71913	2.18836	-0.06067	2.02189	3.14507
-0.05969	0.56977	0.80025	-0.06018	1.18497	1.66251	-0.06018	1.61083	2.2312	-0.06018	1.99299	3.19969
-0.0592	0.6052	0.8161	-0.05969	1.18017	1.69512	-0.05969	1.60274	2.27383	-0.05969	2.06763	3.25635
-0.05871	0.64091	0.83289	-0.0592	1.2071	1.72847	-0.0592	1.65839	2.31794	-0.0592	2.09506	3.31376
-0.05822	0.64792	0.84986	-0.05871	1.30978	1.76466	-0.05871	1.88079	2.36796	-0.05871	2.12649	3.37203
-0.05773	0.64876	0.86686	-0.05822	1.3182	1.80108	-0.05822	1.79463	2.4157	-0.05822	2.10667	3.42976
-0.05724	0.67272	0.88448	-0.05773	1.31261	1.83735	-0.05773	1.79093	2.46333	-0.05773	2.22942	3.49086
-0.05675	0.69798	0.90277	-0.05724	1.34371	1.87447	-0.05724	1.82353	2.51183	-0.05724	2.18687	3.55079
-0.05626	0.73626	0.92205	-0.05675	1.41406	1.91354	-0.05675	2.00848	2.56525	-0.05675	2.33367	3.61474
-0.05577	0.75923	0.94194	-0.05626	1.4991	1.95496	-0.05626	1.97428	2.61776	-0.05626	2.27364	3.67704
-0.05528	0.76496	0.96198	-0.05577	1.4207	1.99421	-0.05577	1.92026	2.66884	-0.05577	2.38315	3.74235
-0.05479	0.78303	0.98249	-0.05528	1.4307	2.03374	-0.05528	1.95167	2.72075	-0.05528	2.32459	3.80605
-0.05431	0.85057	1.00477	-0.05479	1.48589	2.07479	-0.05479	2.0011	2.77397	-0.05479	2.49555	3.87444
-0.05382	0.86709	1.02749	-0.05431	1.62003	2.11955	-0.05431	2.27959	2.8346	-0.05431	2.52532	3.94364
-0.05333	0.86388	1.05012	-0.05382	1.62363	2.16441	-0.05382	2.14348	2.89161	-0.05382	2.49233	4.01194
-0.05284	0.90295	1.07377	-0.05333	1.5755	2.20794	-0.05333	2.15457	2.94892	-0.05333	2.58365	4.08274
-0.05235	0.98158	1.09949	-0.05284	1.61807	2.25264	-0.05284	2.16424	3.00648	-0.05284	2.62186	4.15459
-0.05186	0.99738	1.12561	-0.05235	1.73447	2.30057	-0.05235	2.42734	3.07104	-0.05235	2.72827	4.22935
-0.05137	1.00381	1.15191	-0.05186	1.78151	2.34979	-0.05186	2.38053	3.13436	-0.05186	2.67782	4.30274
-0.05088	1.034	1.17899	-0.05137	1.73212	2.39764	-0.05137	2.33199	3.19638	-0.05137	2.81734	4.37994
-0.05039	1.04954	1.20649	-0.05088	1.77482	2.44668	-0.05088	2.36272	3.25923	-0.05088	2.80096	4.4567
-0.0499	1.13677	1.23627	-0.05039	1.87895	2.49859	-0.05039	2.61833	3.32887	-0.05039	2.92648	4.53689
-0.04941	1.15188	1.26644	-0.0499	1.94185	2.55224	-0.0499	2.55894	3.39693	-0.0499	2.85717	4.61519
-0.04892	1.1794	1.29734	-0.04941	1.96206	2.60645	-0.04941	2.52681	3.46414	-0.04941	3.03742	4.69843
-0.04843	1.22518	1.32943	-0.04892	1.92533	2.65965	-0.04892	2.53333	3.53152	-0.04892	2.90821	4.77812
-0.04795	1.30822	1.3637	-0.04843	2.00471	2.71504	-0.04843	2.64499	3.60187	-0.04843	3.12741	4.86382
-0.04746	1.32655	1.39845	-0.04795	2.20236	2.77588	-0.04795	2.96612	3.68076	-0.04795	3.10712	4.94897
-0.04697	1.32214	1.43309	-0.04746	2.18621	2.83629	-0.04746	2.78594	3.75486	-0.04746	3.18326	5.0362
-0.04648	1.38497	1.46937	-0.04697	2.13563	2.89529	-0.04697	2.81026	3.8296	-0.04697	3.12003	5.1217
-0.04599	1.48559	1.50828	-0.04648	2.1938	2.9559	-0.04648	2.87022	3.90594	-0.04648	3.25987	5.21104
-0.0455	1.53752	1.54856	-0.04599	2.36662	3.02129	-0.04599	3.17845	3.99048	-0.04599	3.43244	5.3051
-0.04501	1.50629	1.58802	-0.0455	2.42955	3.08842	-0.0455	3.09198	4.07272	-0.0455	3.2549	5.39429
-0.04452	1.57059	1.62916	-0.04501	2.37306	3.15398	-0.04501	3.06283	4.15418	-0.04501	3.47698	5.48957
-0.04403	1.64927	1.67237	-0.04452	2.40454	3.22042	-0.04452	3.08069	4.23612	-0.04452	3.41728	5.58322
-0.04354	1.79175	1.7193	-0.04403	2.55863	3.29111	-0.04403	3.41145	4.32686	-0.04403	3.61701	5.68234
-0.04305	1.79943	1.76644	-0.04354	2.59729	3.36287	-0.04354	3.4051	4.41742	-0.04354	3.54025	5.77935
-0.04256	1.78828	1.81329	-0.04305	2.66272	3.43644	-0.04305	3.32399	4.50583	-0.04305	3.74618	5.88201
-0.04207	1.86971	1.86226	-0.04256	2.64832	3.50961	-0.04256	3.39846	4.59622	-0.04256	3.63772	5.9817
-0.04159	2.00162	1.9147	-0.04207	2.70828	3.58443	-0.04207	3.49057	4.68907	-0.04207	3.80834	6.08606
-0.0411	2.03527	1.96801	-0.04159	2.96145	3.66625	-0.04159	3.88677	4.79244	-0.04159	3.85057	6.19158
-0.04061	2.00122	2.02044	-0.0411	2.88588	3.74599	-0.0411	3.67752	4.89026	-0.0411	3.96068	6.30012
-0.04012	2.09457	2.07531	-0.04061	2.88393	3.82567	-0.04061	3.676	4.98803	-0.04061	3.83155	6.40512
-0.03963	2.25522	2.13438	-0.04012	2.98111	3.90803	-0.04012	3.77689	5.08848	-0.04012	4.01316	6.51509
-0.03914	2.32195	2.19521	-0.03963	3.19079	3.99619	-0.03963	4.12637	5.19824	-0.03963	4.25695	6.63175
-0.03865	2.30274	2.25553	-0.03914	3.22873	4.08539	-0.03914	4.03712	5.30561	-0.03914	4.01743	6.74184
-0.03816	2.37797	2.31783	-0.03865	3.14711	4.17235	-0.03865	4.00698	5.41219	-0.03865	4.24286	6.85811
-0.03767	2.45353	2.3821	-0.03816	3.18111	4.26024	-0.03816	4.06709	5.52036	-0.03816	4.29509	6.97581
-0.03718	2.6679	2.45199	-0.03767	3.43309	4.35509	-0.03767	4.37193	5.63664	-0.03767	4.42804	7.09715
-0.03669	2.6852	2.52233	-0.03718	3.53866	4.45286	-0.03718	4.38347	5.75323	-0.03718	4.33901	7.21606
-0.0362	2.69869	2.59302	-0.03669	3.54765	4.55087	-0.03669	4.26996	5.8668	-0.03669	4.52252	7.33999
-0.03571	2.79336	2.6662	-0.0362	3.52836	4.64836	-0.0362	4.35791	5.98271	-0.0362	4.45237	7.462
-0.03523	3.01015	2.74505	-0.03571	3.66779	4.7497	-0.03571	4.51435	6.10278	-0.03571	4.6902	7.59053
-0.03474	3.10035	2.82627	-0.03523	3.96353	4.8592	-0.03523	5.01631	6.2362	-0.03523	4.66316	7.71832
-0.03425	3.04429	2.90601	-0.03474	3.95662	4.96852	-0.03474	4.72124	6.36178	-0.03474	4.8118	7.85018
-0.03376	3.14606	2.98843	-0.03425	3.93633	5.07728	-0.03425	4.71648	6.48722	-0.03425	4.68538	7.97857
-0.03327	3.40559	3.07764	-0.03376	4.0115	5.18811	-0.03376	4.8539	6.61632	-0.03376	4.86743	8.11196
-0.03278	3.51191	3.16964	-0.03327	4.27005	5.30608	-0.03327	5.30398	6.7574	-0.03327	5.11324	8.25208
-0.03229	3.46298	3.26035	-0.03278	4.42515	5.42835	-0.03278	5.18687	6.89535	-0.03278	4.9199	8.3869
-0.0318	3.57151	3.35391	-0.03229	4.31612	5.5476	-0.03229	5.11145	7.03131	-0.03229	5.12311	8.5273
-0.03131	3.70879	3.45107	-0.0318	4.39666	5.66907	-0.0318	5.15313	7.16837	-0.0318	5.19739	8.66972
-0.03082	4.04743	3.55709	-0.03131	4.54114	5.79454	-0.03131	5.63686	7.31829	-0.03131	5.42244	8.81832
-0.03033	4.03037	3.66267	-0.03082	4.89457	5.92977	-0.03082	5.52209	7.46517	-0.03082	5.25709	8.96238
-0.02984	4.00772	3.76766	-0.03033	4.83986	6.06349	-0.03033	5.50015	7.61146	-0.03033	5.48852	9.11279
-0.02935	4.17991	3.87716	-0.02984	4.79102	6.19586	-0.02984	5.56188	7.75939	-0.02984	5.39036	9.2605
-0.02887	4.52612	3.99572	-0.02935	4.95963	6.33289	-0.02935	5.67118	7.91023	-0.02935	5.73607	9.41769
-0.02838	4.57231	4.1155	-0.02887	5.3741	6.48137	-0.02887	6.184	8.07471	-0.02887	5.60661	9.57133
-0.02789	4.52547	4.23405	-0.02838	5.30571	6.62796	-0.02838	5.8629	8.23064	-0.02838	5.77965	9.72971
-0.0274	4.69249	4.35697	-0.02789	5.24379	6.77284	-0.02789	5.92315	8.38818	-0.02789	5.66297	9.8849
-0.02691	4.98242	4.48749	-0.0274	5.42256	6.92266	-0.0274	6.02944	8.54855	-0.0274	6.01038	10.0496
-0.02642	5.17426	4.62303	-0.02691	5.83891	7.08398	-0.02691	6.63191	8.72494	-0.02691	6.09646	10.2167
-0.02593	5.10308	4.75671	-0.02642	5.90953	7.24725	-0.02642	6.45781	8.89671	-0.02642	6.00029	10.3811
-0.02544	5.20584	4.89308	-0.02593	5.8011	7.40753	-0.02593	6.36062	9.06588	-0.02593	6.22909	10.5518
-0.02495	5.42752	5.03526	-0.02544	5.83766	7.56882	-0.02544	6.40522	9.23624	-0.02544	6.23828	10.7227
-0.02446	5.87259	5.1891	-0.02495	6.04231	7.73576	-0.02495	6.85956	9.41869	-0.02495	6.51993	10.9014
-0.02397	5.89482	5.34352	-0.02446	6.64801	7.91943	-0.02446	6.96489	9.60394	-0.02446	6.35001	11.0754
-0.02348	5.88514	5.49769	-0.02397	6.47193	8.09825	-0.02397	6.76557	9.78389	-0.02397	6.72879	11.2598
-0.02299	6.14898	5.65876	-0.02348	6.39822	8.27502	-0.02348	6.87472	9.96674	-0.02348	6.53639	11.439
-0.0225	6.55961	5.8306	-0.02299	6.62346	8.45802	-0.02299	6.99514	10.1528	-0.02299	6.96227	11.6297
-0.02202	6.64216	6.0046	-0.0225	7.12906	8.65499	-0.0225	7.63071	10.3558	-0.0225	6.74011	11.8144
-0.02153	6.60094	6.17751	-0.02202	7.18162	8.85341	-0.02202	7.38811	10.5523	-0.02202	7.10624	12.0092
-0.02104	6.841	6.35672	-0.02153	6.98172	9.0463	-0.02153	7.4009	10.7491	-0.02153	6.81476	12.1959
-0.02055	7.27956	6.54741	-0.02104	7.20306	9.24532	-0.02104	7.48875	10.9483	-0.02104	7.21435	12.3936
-0.02006	7.48563	6.74351	-0.02055	7.6647	9.45708	-0.02055	8.14879	11.165	-0.02055	7.34659	12.595
-0.01957	7.35689	6.93623	-0.02006	7.71915	9.67035	-0.02006	7.96852	11.377	-0.02006	7.22923	12.793
-0.01908	7.48567	7.13232	-0.01957	7.6508	9.88174	-0.01957	7.90308	11.5872	-0.01957	7.42671	12.9966
-0.01859	7.83007	7.33744	-0.01908	7.74769	10.0958	-0.01908	7.9039	11.7974	-0.01908	7.42735	13.2001
-0.0181	8.40252	7.55755	-0.01859	7.96402	10.3158	-0.01859	8.04986	12.0115	-0.01859	7.83019	13.4147
-0.01761	8.38849	7.77729	-0.0181	8.5757	10.5528	-0.0181	8.87782	12.2476	-0.0181	7.5623	13.6219
-0.01712	8.37109	7.99658	-0.01761	8.49333	10.7874	-0.01761	8.38658	12.4707	-0.01761	7.92745	13.8392
-0.01663	8.59759	8.2218	-0.01712	8.33765	11.0178	-0.01712	8.39071	12.6938	-0.01712	7.79821	14.0529
-0.01614	9.20164	8.46285	-0.01663	8.59805	11.2553	-0.01663	8.49106	12.9197	-0.01663	8.22036	14.2781
-0.01566	9.31762	8.70693	-0.01614	9.27516	11.5116	-0.01614	9.33243	13.1679	-0.01614	7.95241	14.4961
-0.01517	9.20863	8.94816	-0.01566	9.24367	11.767	-0.01566	8.92994	13.4054	-0.01566	8.22669	14.7215
-0.01468	9.47716	9.19642	-0.01517	9.07251	12.0177	-0.01517	8.90814	13.6424	-0.01517	8.06777	14.9426
-0.01419	10.1044	9.46112	-0.01468	9.27154	12.2738	-0.01468	9.02888	13.8825	-0.01468	8.46842	15.1746
-0.0137	10.3196	9.73145	-0.01419	9.93552	12.5483	-0.01419	9.67832	14.1399	-0.01419	8.45568	15.4064
-0.01321	10.0398	9.99445	-0.0137	9.94509	12.8231	-0.0137	9.49788	14.3925	-0.0137	8.41	15.6368
-0.01272	10.3127	10.2646	-0.01321	9.81601	13.0943	-0.01321	9.3469	14.6411	-0.01321	8.61333	15.8729
-0.01223	10.6724	10.5442	-0.01272	9.86492	13.3669	-0.01272	9.37401	14.8905	-0.01272	8.6482	16.1099
-0.01174	11.47	10.8446	-0.01223	10.1274	13.6467	-0.01223	9.61465	15.1462	-0.01223	9.16069	16.3609
-0.01125	11.3313	11.1415	-0.01174	10.8729	13.9471	-0.01174	10.4865	15.4251	-0.01174	8.61161	16.5969
-0.01076	11.2668	11.4366	-0.01125	10.6539	14.2414	-0.01125	9.81554	15.6862	-0.01125	9.17513	16.8483
-0.01027	11.6716	11.7424	-0.01076	10.5265	14.5323	-0.01076	9.96217	15.9512	-0.01076	9.01226	17.0953
-0.00978	12.4106	12.0675	-0.01027	10.8465	14.8319	-0.01027	10.1306	16.2206	-0.01027	9.44977	17.3542
-0.0093	12.4594	12.3939	-0.00978	11.4461	15.1482	-0.00978	10.9906	16.5129	-0.00978	9.14054	17.6047
-0.00881	12.3192	12.7166	-0.0093	11.4012	15.4632	-0.0093	10.5388	16.7932	-0.0093	9.49888	17.865
-0.00832	12.5687	13.0458	-0.00881	11.2554	15.7742	-0.00881	10.3757	17.0692	-0.00881	9.21581	18.1176
-0.00783	13.4925	13.3993	-0.00832	11.4592	16.0908	-0.00832	10.5516	17.3498	-0.00832	9.81458	18.3865
-0.00734	13.6319	13.7564	-0.00783	12.0705	16.4243	-0.00783	11.425	17.6537	-0.00783	9.64679	18.6509
-0.00685	13.249	14.1034	-0.00734	12.2027	16.7614	-0.00734	11.1216	17.9495	-0.00734	9.81871	18.9199
-0.00636	13.4601	14.456	-0.00685	11.8913	17.0899	-0.00685	10.8489	18.2381	-0.00685	9.6556	19.1845
-0.00587	13.9543	14.8216	-0.00636	11.9986	17.4215	-0.00636	10.9173	18.5284	-0.00636	9.86544	19.4549
-0.00538	14.9051	15.212	-0.00587	12.3398	17.7624	-0.00587	11.1196	18.8242	-0.00587	10.355	19.7386
-0.00489	14.5931	15.5943	-0.00538	13.0972	18.1242	-0.00538	12.1402	19.1471	-0.00538	9.775	20.0065
-0.0044	14.5445	15.9753	-0.00489	12.8476	18.4792	-0.00489	11.3507	19.449	-0.00489	10.3951	20.2914
-0.00391	14.9811	16.3678	-0.0044	12.6146	18.8277	-0.0044	11.3944	19.7521	-0.0044	10.2733	20.5729
-0.00342	15.7831	16.7812	-0.00391	12.9832	19.1864	-0.00391	11.5794	20.06	-0.00391	10.6688	20.8653
-0.00294	15.7006	17.1925	-0.00342	13.6895	19.5647	-0.00342	12.5422	20.3936	-0.00342	10.3682	21.1494
-0.00245	15.5103	17.5988	-0.00294	13.6102	19.9407	-0.00294	11.9783	20.7122	-0.00294	10.8563	21.4469
-0.00196	15.8006	18.0127	-0.00245	13.3018	20.3082	-0.00245	11.8305	21.0269	-0.00245	10.602	21.7374
-0.00147	16.8273	18.4535	-0.00196	13.407	20.6786	-0.00196	12.0021	21.3461	-0.00196	10.9714	22.0381
-0.00097847	16.8613	18.8952	-0.00147	14.1963	21.0709	-0.00147	12.7879	21.6862	-0.00147	10.8741	22.3361
-0.000489235	16.3849	19.3244	-0.00097847	14.3332	21.4669	-0.00097847	12.5239	22.0193	-0.00097847	11.2322	22.6439
0	16.4688	19.7558	-0.000489235	13.7905	21.8479	-0.000489235	12.1847	22.3434	-0.000489235	10.9034	22.9427
0.000489235	17.0048	20.2013	0	13.9264	22.2326	0	12.4091	22.6735	0	11.1488	23.2482
0.00097847	18.0502	20.6742	0.000489235	14.2519	22.6264	0.000489235	12.5164	23.0064	0.000489235	11.6344	23.567
0.00147	17.5741	21.1345	0.00097847	15.19	23.0461	0.00097847	13.5674	23.3672	0.00097847	11.0892	23.8709
0.00196	17.3584	21.5892	0.00147	14.7499	23.4536	0.00147	12.7838	23.7072	0.00147	11.5036	24.1861
0.00245	17.7434	22.054	0.00196	14.5468	23.8555	0.00196	12.7576	24.0466	0.00196	11.4083	24.4988
0.00294	18.7362	22.5449	0.00245	14.7237	24.2623	0.00245	12.8389	24.388	0.00245	11.8975	24.8248
0.00342	18.4351	23.0278	0.00294	15.6095	24.6936	0.00294	13.9219	24.7583	0.00294	11.4631	25.1389
0.00391	18.0361	23.5003	0.00342	15.3705	25.1183	0.00342	13.2849	25.1117	0.00342	11.9616	25.4667
0.0044	18.3208	23.9802	0.00391	14.9277	25.5307	0.00391	13.1181	25.4606	0.00391	11.7878	25.7898
0.00489	19.2936	24.4856	0.0044	15.1128	25.9483	0.0044	13.1628	25.8107	0.0044	12.1507	26.1227
0.00538	19.1365	24.9869	0.00489	15.91	26.3878	0.00489	14.1122	26.186	0.00489	11.8631	26.4478
0.00587	18.6541	25.4755	0.00538	15.8386	26.8254	0.00538	13.7476	26.5517	0.00538	12.2867	26.7845
0.00636	18.5707	25.962	0.00587	15.4079	27.2511	0.00587	13.3816	26.9076	0.00587	11.9555	27.1121
0.00685	19.1041	26.4625	0.00636	15.3899	27.6763	0.00636	13.4104	27.2643	0.00636	12.2377	27.4475
0.00734	20.0891	26.9887	0.00685	15.6751	28.1094	0.00685	13.616	27.6264	0.00685	12.6582	27.7944
0.00783	19.2849	27.4939	0.00734	16.651	28.5695	0.00734	14.7068	28.0176	0.00734	12.1803	28.1282
0.00832	19.0692	27.9934	0.00783	16.0791	29.0137	0.00783	13.7556	28.3835	0.00783	12.5752	28.4728
0.00881	19.3969	28.5016	0.00832	15.6929	29.4473	0.00832	13.7624	28.7495	0.00832	12.4362	28.8136
0.0093	20.2815	29.0329	0.00881	15.9842	29.8889	0.00881	13.8751	29.1185	0.00881	12.8663	29.1661
0.00978	19.8433	29.5527	0.0093	16.8706	30.355	0.0093	14.8944	29.5147	0.0093	12.4566	29.5075
0.01027	19.3183	30.0587	0.00978	16.4396	30.8092	0.00978	14.1615	29.8914	0.00978	12.9541	29.8625
0.01076	19.5812	30.5717	0.01027	15.9856	31.2509	0.01027	13.9072	30.2613	0.01027	12.6894	30.2102
0.01125	20.5089	31.1089	0.01076	16.0899	31.6954	0.01076	13.9456	30.6322	0.01076	13.1812	30.5714
0.01174	20.2678	31.6399	0.01125	16.9722	32.1644	0.01125	15.0161	31.0316	0.01125	12.7299	30.9203
0.01223	19.4825	32.1502	0.01174	16.8298	32.6294	0.01174	14.4625	31.4162	0.01174	13.2155	31.2824
0.01272	19.407	32.6586	0.01223	16.2504	33.0783	0.01223	14.1038	31.7914	0.01223	12.7419	31.6316
0.01321	19.7602	33.1762	0.01272	16.1795	33.5254	0.01272	14.1852	32.1686	0.01272	13.1539	31.9921
0.0137	20.7048	33.7186	0.01321	16.4462	33.9797	0.01321	14.2971	32.5489	0.01321	13.3505	32.3579
0.01419	20.0239	34.2432	0.0137	17.3009	34.4577	0.0137	15.4722	32.9604	0.0137	13.0692	32.7161
0.01468	19.5149	34.7544	0.01419	16.6347	34.9173	0.01419	14.3967	33.3434	0.01419	13.2369	33.0788
0.01517	19.7795	35.2725	0.01468	16.2526	35.3664	0.01468	14.252	33.7224	0.01468	13.194	33.4404
0.01566	20.6438	35.8133	0.01517	16.4674	35.8214	0.01517	14.3178	34.1032	0.01517	13.5184	33.8108
0.01614	20.1085	36.3401	0.01566	17.383	36.3016	0.01566	15.4889	34.5152	0.01566	13.1186	34.1703
0.01663	19.5107	36.8512	0.01614	16.7657	36.7649	0.01614	14.7554	34.9077	0.01614	13.593	34.5428
0.01712	19.492	37.3618	0.01663	16.2876	37.2148	0.01663	14.3681	35.2898	0.01663	13.3205	34.9078
0.01761	20.5724	37.9007	0.01712	16.3853	37.6676	0.01712	14.4503	35.6742	0.01712	13.725	35.2839
0.0181	20.1335	38.4281	0.01761	17.2403	38.1439	0.01761	15.4742	36.0857	0.01761	13.2383	35.6467
0.01859	19.3976	38.9362	0.0181	16.8194	38.6086	0.0181	14.9048	36.4822	0.0181	13.7246	36.0228
0.01908	19.3527	39.4432	0.01859	16.5646	39.0662	0.01859	14.4886	36.8675	0.01859	13.3309	36.3882
0.01957	19.6893	39.959	0.01908	16.3355	39.5176	0.01908	14.3542	37.2493	0.01908	13.6075	36.761
0.02006	20.4504	40.4947	0.01957	16.5063	39.9736	0.01957	14.5372	37.636	0.01957	13.6667	37.1356
0.02055	19.6478	41.0094	0.02006	17.4583	40.456	0.02006	15.7842	38.0558	0.02006	13.5058	37.5057
0.02104	19.0981	41.5097	0.02055	16.6939	40.9172	0.02055	14.6523	38.4455	0.02055	13.5479	37.8769
0.02153	19.2862	42.0149	0.02104	16.2307	41.3657	0.02104	14.4462	38.8297	0.02104	13.5142	38.2473
0.02202	20.1351	42.5423	0.02153	16.3699	41.8179	0.02153	14.5145	39.2158	0.02153	13.8617	38.6271
0.0225	19.5777	43.0552	0.02202	17.2378	42.2942	0.02202	15.8144	39.6364	0.02202	13.3451	38.9928
0.02299	18.8437	43.5488	0.0225	16.7862	42.758	0.0225	14.8875	40.0324	0.0225	13.8258	39.3717
0.02348	18.9359	44.0449	0.02299	16.1095	43.2031	0.02299	14.4836	40.4176	0.02299	13.5751	39.7437
0.02397	19.8565	44.565	0.02348	16.102	43.6479	0.02348	14.5065	40.8034	0.02348	13.8622	40.1236
0.02446	19.3751	45.0726	0.02397	17.0556	44.1192	0.02397	14.778	41.1965	0.02397	13.478	40.4929
0.02495	18.6687	45.5616	0.02446	16.6405	44.5789	0.02446	15.953	41.6208	0.02446	13.8574	40.8727
0.02544	18.5498	46.0476	0.02495	16.2151	45.0269	0.02495	14.6811	42.0113	0.02495	13.4218	41.2405
0.02593	18.8309	46.5408	0.02544	15.9277	45.467	0.02544	14.4441	42.3954	0.02544	13.7276	41.6167
0.02642	19.529	47.0524	0.02593	16.218	45.9151	0.02593	14.6001	42.7838	0.02593	13.6707	41.9913
0.02691	18.6653	47.5414	0.02642	17.1752	46.3896	0.02642	15.9251	43.2073	0.02642	13.635	42.3649
0.0274	18.2313	48.019	0.02691	16.2372	46.8382	0.02691	14.7415	43.5994	0.02691	13.6237	42.7383
0.02789	18.3977	48.5009	0.0274	15.798	47.2747	0.0274	14.465	43.9842	0.0274	13.5454	43.1095
0.02838	19.2259	49.0046	0.02789	15.9808	47.7162	0.02789	14.5069	44.37	0.02789	13.9422	43.4915
0.02887	18.6324	49.4926	0.02838	16.7637	48.1794	0.02838	15.715	44.788	0.02838	13.1823	43.8528
0.02935	17.9511	49.9629	0.02887	16.215	48.6274	0.02887	14.7536	45.1804	0.02887	13.8316	44.2318
0.02984	17.9272	50.4325	0.02935	15.6733	49.0604	0.02935	14.4694	45.5652	0.02935	13.5197	44.6023
0.03033	18.7771	50.9244	0.02984	15.5669	49.4905	0.02984	14.3992	45.9482	0.02984	13.7863	44.9801
0.03082	18.2492	51.4024	0.03033	16.3331	49.9418	0.03033	14.5744	46.3359	0.03033	13.2929	45.3444
0.03131	17.6914	51.8659	0.03082	16.0436	50.385	0.03082	15.8997	46.7588	0.03082	13.6925	45.7196
0.0318	17.4132	52.322	0.03131	15.6775	50.8182	0.03131	14.4289	47.1425	0.03131	13.3925	46.0866
0.03229	17.7517	52.7871	0.0318	15.2655	51.24	0.0318	14.2244	47.5209	0.0318	13.5659	46.4584
0.03278	18.4926	53.2715	0.03229	15.4517	51.6669	0.03229	14.3199	47.9017	0.03229	13.5011	46.8283
0.03327	17.6678	53.7343	0.03278	16.4307	52.1208	0.03278	15.5669	48.3158	0.03278	13.6384	47.2021
0.03376	16.9993	54.1796	0.03327	15.5541	52.5506	0.03327	14.4147	48.6992	0.03327	13.2737	47.5658
0.03425	17.2914	54.6326	0.03376	15.1081	52.968	0.03376	14.1071	49.0744	0.03376	13.2787	47.9297
0.03474	18.0015	55.1041	0.03425	15.2466	53.3892	0.03425	14.2171	49.4525	0.03425	13.7528	48.3066
0.03523	17.4506	55.5613	0.03474	16.1396	53.8352	0.03474	15.4106	49.8624	0.03474	13.0866	48.6652
0.03571	16.7503	56.0001	0.03523	15.4338	54.2616	0.03523	14.3298	50.2435	0.03523	13.5296	49.0359
0.0362	16.8911	56.4425	0.03571	14.8256	54.6712	0.03571	13.9867	50.6156	0.03571	13.2193	49.3982
0.03669	17.6267	56.9043	0.0362	14.9013	55.0829	0.0362	13.8938	50.9851	0.0362	13.5157	49.7686
0.03718	17.1626	57.3539	0.03669	15.0605	55.499	0.03669	14.1199	51.3606	0.03669	13.1272	50.1283
0.03767	16.6926	57.7912	0.03718	15.8127	55.9359	0.03718	15.4042	51.7704	0.03718	13.4831	50.4978
0.03816	16.2674	58.2173	0.03767	14.8517	56.3462	0.03767	13.9732	52.142	0.03767	13.1493	50.8581
0.03865	16.6941	58.6546	0.03816	14.4672	56.7459	0.03816	13.7632	52.5081	0.03816	13.2037	51.22
0.03914	17.33	59.1086	0.03865	14.6144	57.1497	0.03865	13.8197	52.8757	0.03865	13.1339	51.5799
0.03963	16.4933	59.5406	0.03914	15.5603	57.5796	0.03914	15.2064	53.2801	0.03914	13.3645	51.9461
0.04012	16.0383	59.9608	0.03963	14.5967	57.9829	0.03963	13.8717	53.6491	0.03963	12.8664	52.2987
0.04061	16.2386	60.3862	0.04012	14.2287	58.376	0.04012	13.6166	54.0112	0.04012	12.8924	52.652
0.0411	16.9121	60.8292	0.04061	14.3168	58.7716	0.04061	13.5348	54.3712	0.04061	13.3219	53.0171
0.04159	16.3226	61.2568	0.0411	15.2167	59.192	0.0411	14.8406	54.7659	0.0411	12.7912	53.3676
0.04207	15.6887	61.6678	0.04159	14.4001	59.5899	0.04159	13.8503	55.1343	0.04159	12.9106	53.7214
0.04256	15.7276	62.0798	0.04207	13.9413	59.9751	0.04207	13.3783	55.4901	0.04207	12.7233	54.0701
0.04305	16.4818	62.5115	0.04256	13.9524	60.3605	0.04256	13.2916	55.8437	0.04256	12.9637	54.4253
0.04354	15.9732	62.9299	0.04305	14.0135	60.7477	0.04305	13.456	56.2016	0.04305	12.5362	54.7689
0.04403	15.4576	63.3349	0.04354	14.8262	61.1574	0.04354	14.7573	56.5941	0.04354	12.8624	55.1213
0.04452	15.1443	63.7316	0.04403	13.787	61.5383	0.04403	13.2127	56.9455	0.04403	12.5674	55.4657
0.04501	15.4313	64.1358	0.04452	13.5143	61.9117	0.04452	13.0545	57.2927	0.04452	12.7856	55.8161
0.0455	16.1129	64.5579	0.04501	13.6686	62.2893	0.04501	13.1642	57.6429	0.04501	12.3611	56.1548
0.04599	15.3026	64.9588	0.0455	14.4507	62.6885	0.0455	14.536	58.0295	0.0455	12.7523	56.5043
0.04648	14.7754	65.3458	0.04599	13.6209	63.0649	0.04599	13.2307	58.3814	0.04599	12.2577	56.8402
0.04697	14.9533	65.7376	0.04648	13.1595	63.4285	0.04648	12.8384	58.7228	0.04648	12.297	57.1772
0.04746	15.5157	66.144	0.04697	13.2241	63.7938	0.04697	12.8776	59.0654	0.04697	12.5377	57.5207
0.04795	15.0314	66.5378	0.04746	14.0569	64.1822	0.04746	14.0704	59.4396	0.04746	12.1937	57.8549
0.04843	14.4457	66.9162	0.04795	13.4071	64.5526	0.04795	13.0987	59.788	0.04795	12.3438	58.1932
0.04892	14.4121	67.2937	0.04843	12.9248	64.9097	0.04843	12.5528	60.1219	0.04843	12.0246	58.5227
0.04941	15.0939	67.6891	0.04892	12.8775	65.2655	0.04892	12.4573	60.4532	0.04892	12.2838	58.8593
0.0499	14.6444	68.0727	0.04941	12.8878	65.6216	0.04941	12.6516	60.7897	0.04941	11.8828	59.1849
0.05039	14.2418	68.4458	0.0499	13.7274	66.0009	0.0499	13.9135	61.1598	0.0499	12.1994	59.5192
0.05088	13.9002	68.81	0.05039	12.6998	66.3517	0.05039	12.5092	61.4925	0.05039	11.8819	59.8449
0.05137	14.1602	69.1809	0.05088	12.3901	66.6941	0.05088	12.2483	61.8182	0.05088	12.1385	60.1775
0.05186	14.6498	69.5647	0.05137	12.4839	67.039	0.05137	12.2811	62.1449	0.05137	11.6246	60.496
0.05235	13.9116	69.9291	0.05186	13.2332	67.4046	0.05186	13.5393	62.505	0.05186	11.9453	60.8234
0.05284	13.472	70.282	0.05235	12.4628	67.7489	0.05235	12.413	62.8351	0.05235	11.4921	61.1383
0.05333	13.6066	70.6384	0.05284	12.0474	68.0818	0.05284	12.0979	63.1569	0.05284	11.6018	61.4562
0.05382	14.114	71.0082	0.05333	12.0748	68.4154	0.05333	12.06	63.4777	0.05333	11.6421	61.7753
0.05431	13.5779	71.3638	0.05382	12.8555	68.7706	0.05382	13.2461	63.83	0.05382	11.5411	62.0915
0.05479	13.0608	71.706	0.05431	12.201	69.1077	0.05431	12.1974	64.1544	0.05431	11.4751	62.406
0.05528	13.1344	72.05	0.05479	11.7216	69.4315	0.05479	11.7724	64.4675	0.05479	11.2315	62.7138
0.05577	13.4774	72.4031	0.05528	11.5178	69.7498	0.05528	11.7684	64.7805	0.05528	11.4781	63.0283
0.05626	13.1363	72.7472	0.05577	11.7577	70.0746	0.05577	11.8381	65.0954	0.05577	11.1268	63.3332
0.05675	12.8345	73.0834	0.05626	12.5184	70.4205	0.05626	12.9645	65.4402	0.05626	11.419	63.6462
0.05724	12.475	73.4102	0.05675	11.5787	70.7404	0.05675	11.673	65.7507	0.05675	11.0892	63.95
0.05773	12.5945	73.7401	0.05724	11.2058	71.05	0.05724	11.4622	66.0556	0.05724	11.22	64.2575
0.05822	13.1131	74.0837	0.05773	11.3303	71.363	0.05773	11.4549	66.3602	0.05773	10.8053	64.5536
0.05871	12.4183	74.409	0.05822	12.1679	71.6992	0.05822	12.6443	66.6965	0.05822	11.1185	64.8583
0.0592	12.032	74.7241	0.05871	11.2674	72.0105	0.05871	11.4741	67.0017	0.05871	10.696	65.1514
0.05969	12.0522	75.0399	0.0592	10.7995	72.3089	0.0592	11.0903	67.2967	0.0592	10.838	65.4484
0.06018	12.5432	75.3684	0.05969	10.9087	72.6103	0.05969	11.0944	67.5918	0.05969	10.82	65.7449
0.06067	12.0136	75.6832	0.06018	11.6627	72.9325	0.06018	12.1677	67.9154	0.06018	10.6809	66.0376
0.06115	11.548	75.9857	0.06067	10.9789	73.2358	0.06067	11.2424	68.2144	0.06067	10.5202	66.3259
0.06164	11.5153	76.2873	0.06115	10.4964	73.5259	0.06115	10.9069	68.5045	0.06115	10.3427	66.6093
0.06213	11.6142	76.5916	0.06164	10.3809	73.8127	0.06164	10.7685	68.7909	0.06164	10.5579	66.8987
0.06262	11.884	76.9029	0.06213	10.5765	74.1049	0.06213	10.8993	69.0808	0.06213	10.1838	67.1777
0.06311	11.2374	77.1972	0.06262	11.2334	74.4153	0.06262	12.0054	69.4001	0.06262	10.4872	67.4651
0.0636	10.9707	77.4846	0.06311	10.3357	74.7008	0.06311	10.7268	69.6855	0.06311	10.12	67.7424
0.06409	11.1436	77.7766	0.0636	10.0611	74.9788	0.0636	10.4426	69.9632	0.0636	10.4075	68.0276
0.06458	11.4611	78.0768	0.06409	10.163	75.2596	0.06409	10.4585	70.2414	0.06409	9.93183	68.2998
0.06507	10.9034	78.3624	0.06458	10.8232	75.5586	0.06458	11.5145	70.5476	0.06458	10.2165	68.5798
0.06556	10.5549	78.6389	0.06507	10.0694	75.8368	0.06507	10.5162	70.8273	0.06507	9.69318	68.8454
0.06605	10.5972	78.9165	0.06556	9.66605	76.1039	0.06556	10.1009	71.096	0.06556	9.87804	69.1161
0.06654	10.8996	79.202	0.06605	9.64224	76.3703	0.06605	10.1135	71.365	0.06605	9.88008	69.3868
0.06703	10.5346	79.478	0.06654	10.3284	76.6556	0.06654	10.8588	71.6538	0.06654	9.86119	69.6571
0.06751	10.0374	79.7409	0.06703	9.73064	76.9245	0.06703	10.5332	71.934	0.06703	9.44827	69.916
0.068	10.0299	80.0037	0.06751	9.3297	77.1823	0.06751	9.90617	72.1974	0.06751	9.40765	70.1738
0.06849	10.0457	80.2668	0.068	9.16604	77.4355	0.068	9.78027	72.4576	0.068	9.74656	70.4409
0.06898	10.3566	80.5381	0.06849	9.27263	77.6917	0.06849	9.78895	72.7179	0.06849	9.15176	70.6917
0.06947	9.75573	80.7937	0.06898	9.96454	77.967	0.06898	10.7988	73.0052	0.06898	9.49665	70.9519
0.06996	9.46576	81.0417	0.06947	9.1163	78.2189	0.06947	9.76532	73.2649	0.06947	9.14732	71.2026
0.07045	9.58947	81.2929	0.06996	8.82253	78.4626	0.06996	9.49648	73.5175	0.06996	9.31577	71.4579
0.07094	9.89278	81.552	0.07045	8.87571	78.7079	0.07045	9.49254	73.7699	0.07045	8.95582	71.7033
0.07143	9.4492	81.7995	0.07094	9.4727	78.9696	0.07094	10.4978	74.0491	0.07094	9.11909	71.9532
0.07192	9.04072	82.0364	0.07143	8.83204	79.2136	0.07143	9.47224	74.3011	0.07143	8.88923	72.1968
0.07241	9.20914	82.2776	0.07192	8.44103	79.4468	0.07192	9.24624	74.547	0.07192	8.80886	72.4382
0.0729	9.39629	82.5238	0.07241	8.47007	79.6808	0.07241	9.22562	74.7924	0.07241	8.80343	72.6794
0.07339	9.01034	82.7598	0.0729	9.14888	79.9336	0.0729	9.16253	75.0361	0.0729	8.91025	72.9236
0.07387	8.62987	82.9859	0.07339	8.53508	80.1694	0.07339	10.1523	75.3061	0.07339	8.51842	73.157
0.07436	8.63741	83.2121	0.07387	8.15273	80.3947	0.07387	8.98517	75.5451	0.07387	8.43587	73.3882
0.07485	8.60736	83.4376	0.07436	7.96315	80.6147	0.07436	8.82664	75.7799	0.07436	8.74729	73.6279
0.07534	8.86421	83.6698	0.07485	8.0797	80.8379	0.07485	8.88532	76.0162	0.07485	8.34913	73.8567
0.07583	8.35959	83.8888	0.07534	8.69561	81.0782	0.07534	9.77779	76.2763	0.07534	8.42712	74.0876
0.07632	8.11485	84.1014	0.07583	7.93565	81.2974	0.07583	8.74928	76.509	0.07583	8.26839	74.3142
0.07681	8.22553	84.3169	0.07632	7.57944	81.5068	0.07632	8.48684	76.7347	0.07632	8.39688	74.5443
0.0773	8.45419	84.5383	0.07681	7.68314	81.7191	0.07681	8.49134	76.9605	0.07681	8.0288	74.7644
0.07779	8.05292	84.7493	0.0773	8.23137	81.9465	0.0773	9.35104	77.2093	0.0773	8.27723	74.9912
0.07828	7.70204	84.951	0.07779	7.61735	82.157	0.07779	8.54577	77.4366	0.07779	7.93662	75.2087
0.07877	7.7202	85.1533	0.07828	7.28066	82.3581	0.07828	8.21037	77.6549	0.07828	8.07197	75.4299
0.07926	8.00703	85.363	0.07877	7.31507	82.5602	0.07877	8.1787	77.8725	0.07877	7.79122	75.6434
0.07975	7.64523	85.5633	0.07926	7.76621	82.7748	0.07926	8.19327	78.0904	0.07926	8.01543	75.863
0.08023	7.29782	85.7545	0.07975	7.33672	82.9775	0.07975	8.99286	78.3296	0.07975	7.58034	76.0708
0.08072	7.31035	85.946	0.08023	6.96328	83.1699	0.08023	7.98783	78.542	0.08023	7.63402	76.28
0.08121	7.21826	86.1351	0.08072	6.82077	83.3584	0.08072	7.85039	78.7508	0.08072	7.85936	76.4953
0.0817	7.47739	86.3309	0.08121	6.87076	83.5482	0.08121	7.87758	78.9604	0.08121	7.521	76.7014
0.08219	7.0447	86.5155	0.0817	7.39871	83.7526	0.0817	8.70869	79.192	0.0817	7.45589	76.9058
0.08268	6.79896	86.6936	0.08219	6.81693	83.941	0.08219	7.75263	79.3982	0.08219	7.395	77.1084
0.08317	6.85791	86.8732	0.08268	6.56586	84.1224	0.08268	7.4874	79.5973	0.08268	7.49636	77.3138
0.08366	7.01601	87.057	0.08317	6.55406	84.3034	0.08317	7.50726	79.797	0.08317	7.23993	77.5122
0.08415	6.69594	87.2324	0.08366	7.07334	84.4989	0.08366	8.26829	80.0169	0.08366	7.41823	77.7155
0.08464	6.41659	87.4005	0.08415	6.55004	84.6798	0.08415	7.54998	80.2177	0.08415	7.0992	77.9101
0.08513	6.4373	87.5691	0.08464	6.22178	84.8517	0.08464	7.23795	80.4102	0.08464	7.30387	78.1102
0.08562	6.62249	87.7426	0.08513	6.24891	85.0244	0.08513	7.11337	80.5994	0.08513	6.94038	78.3004
0.08611	6.44918	87.9116	0.08562	6.63896	85.2078	0.08562	7.19281	80.7908	0.08562	7.21663	78.4982
0.08659	6.13634	88.0723	0.08611	6.2133	85.3795	0.08611	7.90513	81.001	0.08611	6.85579	78.686
0.08708	6.08601	88.2317	0.08659	6.02912	85.5461	0.08659	7.0338	81.1881	0.08659	6.94872	78.8765
0.08757	6.04681	88.3901	0.08708	5.86928	85.7082	0.08708	6.81711	81.3694	0.08708	6.96265	79.0673
0.08806	6.25604	88.554	0.08757	5.86993	85.8704	0.08757	6.84116	81.5514	0.08757	6.83363	79.2545
0.08855	5.90353	88.7087	0.08806	6.3833	86.0468	0.08806	7.5174	81.7513	0.08806	6.73364	79.4391
0.08904	5.65097	88.8567	0.08855	5.87767	86.2091	0.08855	6.78687	81.9318	0.08855	6.60694	79.6201
0.08953	5.69514	89.0059	0.08904	5.58244	86.3634	0.08904	6.54044	82.1058	0.08904	6.80093	79.8065
0.09002	5.81401	89.1582	0.08953	5.64091	86.5192	0.08953	6.57552	82.2807	0.08953	6.41961	79.9824
0.09051	5.60834	89.3051	0.09002	6.02778	86.6858	0.09002	7.21426	82.4725	0.09002	6.62968	80.1641
0.091	5.3276	89.4447	0.09051	5.65249	86.8419	0.09051	6.55545	82.6469	0.09051	6.37795	80.3389
0.09149	5.34548	89.5847	0.091	5.30522	86.9885	0.091	6.30755	82.8147	0.091	6.51228	80.5173
0.09198	5.47311	89.7281	0.09149	5.28432	87.1345	0.09149	6.3086	82.9825	0.09149	6.16536	80.6863
0.09247	5.27687	89.8663	0.09198	5.68748	87.2917	0.09198	6.23958	83.1484	0.09198	6.37756	80.861
0.09296	5.02074	89.9978	0.09247	5.29509	87.438	0.09247	6.93137	83.3328	0.09247	6.0836	81.0277
0.09344	4.93307	90.1271	0.09296	5.18128	87.5811	0.09296	6.16714	83.4968	0.09296	6.19822	81.1976
0.09393	4.92559	90.2561	0.09344	5.01506	87.7197	0.09344	5.99828	83.6564	0.09344	6.18254	81.367
0.09442	5.09306	90.3895	0.09393	5.07919	87.86	0.09393	5.92478	83.8139	0.09393	6.08392	81.5337
0.09491	4.82193	90.5158	0.09442	5.40546	88.0093	0.09442	6.59163	83.9892	0.09442	5.95668	81.697
0.0954	4.6015	90.6364	0.09491	5.01296	88.1479	0.09491	5.86582	84.1453	0.09491	5.83542	81.8569
0.09589	4.62478	90.7575	0.0954	4.74645	88.279	0.0954	5.65392	84.2956	0.0954	6.02154	82.0219
0.09638	4.73192	90.8815	0.09589	4.72408	88.4095	0.09589	5.61316	84.4449	0.09589	5.71158	82.1784
0.09687	4.52866	91.0001	0.09638	5.07273	88.5497	0.09638	6.28624	84.6121	0.09638	5.85208	82.3388
0.09736	4.36185	91.1144	0.09687	4.76852	88.6814	0.09687	5.69208	84.7635	0.09687	5.62983	82.4931
0.09785	4.34256	91.2281	0.09736	4.48997	88.8055	0.09736	5.42626	84.9079	0.09736	5.83945	82.6531
0.09834	4.43568	91.3443	0.09785	4.46538	88.9288	0.09785	5.38763	85.0512	0.09785	5.53992	82.8049
0.09883	4.33765	91.4579	0.09834	4.73165	89.0596	0.09834	5.38363	85.1944	0.09834	5.58838	82.9581
0.09932	4.08631	91.565	0.09883	4.49642	89.1838	0.09883	5.98394	85.3535	0.09883	5.33382	83.1042
0.0998	4.01031	91.67	0.09932	4.40618	89.3055	0.09932	5.26829	85.4936	0.09932	5.48737	83.2546
0.10029	4.04066	91.7759	0.0998	4.23091	89.4224	0.0998	5.11683	85.6297	0.0998	5.43265	83.4035
0.10078	4.07791	91.8827	0.10029	4.23315	89.5394	0.10029	5.09181	85.7652	0.10029	5.36741	83.5506
0.10127	3.94586	91.9861	0.10078	4.57125	89.6657	0.10078	5.67432	85.9161	0.10078	5.20056	83.6931
0.10176	3.76198	92.0846	0.10127	4.20102	89.7818	0.10127	5.09059	86.0515	0.10127	5.17607	83.8349
0.10225	3.75884	92.1831	0.10176	4.04133	89.8934	0.10176	4.85319	86.1805	0.10176	5.34434	83.9814
0.10274	3.83221	92.2835	0.10225	3.97484	90.0032	0.10225	4.84133	86.3093	0.10225	4.95464	84.1171
0.10323	3.73281	92.3813	0.10274	4.30856	90.1223	0.10274	5.32028	86.4508	0.10274	5.14597	84.2582
0.10372	3.53205	92.4738	0.10323	4.05371	90.2343	0.10323	4.8641	86.5802	0.10323	4.97603	84.3945
0.10421	3.50777	92.5657	0.10372	3.82194	90.3399	0.10372	4.66137	86.7042	0.10372	5.10761	84.5345
0.1047	3.56107	92.659	0.10421	3.75063	90.4435	0.10421	4.57564	86.8259	0.10421	4.81784	84.6665
0.10519	3.49616	92.7506	0.1047	3.84006	90.5496	0.1047	4.56363	86.9473	0.1047	5.00037	84.8035
0.10568	3.31684	92.8374	0.10519	4.03997	90.6612	0.10519	5.09718	87.0828	0.10519	4.73319	84.9332
0.10616	3.26729	92.923	0.10568	3.71479	90.7639	0.10568	4.48371	87.2021	0.10568	4.85835	85.0664
0.10665	3.23779	93.0079	0.10616	3.53668	90.8616	0.10616	4.33145	87.3173	0.10616	4.78934	85.1976
0.10714	3.35962	93.0959	0.10665	3.56685	90.9601	0.10665	4.36307	87.4333	0.10665	4.77101	85.3284
0.10763	3.20633	93.1799	0.10714	3.8501	91.0665	0.10714	4.77291	87.5603	0.10714	4.53623	85.4527
0.10812	3.01687	93.2589	0.10763	3.53331	91.1641	0.10763	4.3216	87.6752	0.10763	4.57421	85.578
0.10861	3.01978	93.338	0.10812	3.38751	91.2577	0.10812	4.13148	87.7851	0.10812	4.77317	85.7088
0.1091	3.0869	93.4189	0.10861	3.29858	91.3488	0.10861	4.06539	87.8932	0.10861	4.41937	85.8299
0.10959	3.01378	93.4978	0.1091	3.6173	91.4488	0.1091	4.50812	88.0131	0.1091	4.52426	85.9539
0.11008	2.87367	93.5731	0.10959	3.38949	91.5424	0.10959	4.11405	88.1226	0.10959	4.3699	86.0737
0.11057	2.80904	93.6467	0.11008	3.2455	91.6321	0.11008	3.99282	88.2288	0.11008	4.51738	86.1975
0.11106	2.85621	93.7215	0.11057	3.15934	91.7194	0.11057	3.90283	88.3326	0.11057	4.28368	86.3148
0.11155	2.84313	93.796	0.11106	3.17011	91.807	0.11106	3.9234	88.4369	0.11106	4.37617	86.4348
0.11204	2.68495	93.8663	0.11155	3.37994	91.9004	0.11155	4.32135	88.5519	0.11155	4.19203	86.5496
0.11252	2.6372	93.9354	0.11204	3.16367	91.9878	0.11204	3.83764	88.6539	0.11204	4.25603	86.6663
0.11301	2.63656	94.0045	0.11252	2.98403	92.0702	0.11252	3.71152	88.7527	0.11252	4.23618	86.7824
0.1135	2.71025	94.0754	0.11301	2.96735	92.1522	0.11301	3.71962	88.8516	0.11301	4.20459	86.8976
0.11399	2.62189	94.1441	0.1135	3.20241	92.2407	0.1135	4.11281	88.961	0.1135	3.95	87.0058
0.11448	2.4831	94.2092	0.11399	2.98031	92.323	0.11399	3.69915	89.0594	0.11399	4.01744	87.1159
0.11497	2.49932	94.2746	0.11448	2.85129	92.4018	0.11448	3.52998	89.1533	0.11448	4.21617	87.2314
0.11546	2.54311	94.3413	0.11497	2.7852	92.4787	0.11497	3.51228	89.2467	0.11497	3.90456	87.3384
0.11595	2.44583	94.4053	0.11546	3.00918	92.5619	0.11546	3.52473	89.3404	0.11546	3.92199	87.4459
0.11644	2.33388	94.4665	0.11595	2.85458	92.6407	0.11595	3.89988	89.4441	0.11595	3.86465	87.5518
0.11693	2.29102	94.5265	0.11644	2.73202	92.7162	0.11644	3.44621	89.5358	0.11644	3.97792	87.6608
0.11742	2.38577	94.589	0.11693	2.6966	92.7907	0.11693	3.3364	89.6245	0.11693	3.75066	87.7636
0.11791	2.35027	94.6505	0.11742	2.64541	92.8638	0.11742	3.34726	89.7136	0.11742	3.83984	87.8688
0.1184	2.22109	94.7087	0.11791	2.85324	92.9427	0.11791	3.70918	89.8122	0.11791	3.68011	87.9697
0.11889	2.15312	94.7651	0.1184	2.6486	93.0158	0.1184	3.30279	89.9001	0.1184	3.8058	88.074
0.11937	2.14845	94.8214	0.11889	2.50631	93.0851	0.11889	3.24079	89.9863	0.11889	3.64065	88.1738
0.11986	2.25778	94.8806	0.11937	2.50405	93.1543	0.11937	3.22929	90.0722	0.11937	3.702	88.2752
0.12035	2.16065	94.9372	0.11986	2.69161	93.2286	0.11986	3.51549	90.1657	0.11986	3.48137	88.3706
0.12084	2.06503	94.9913	0.12035	2.53759	93.2987	0.12035	3.14175	90.2492	0.12035	3.5298	88.4673
0.12133	2.04215	95.0448	0.12084	2.40059	93.3651	0.12084	3.03508	90.33	0.12084	3.68621	88.5683
0.12182	2.12565	95.1004	0.12133	2.33036	93.4295	0.12133	3.0371	90.4107	0.12133	3.45604	88.6631
0.12231	2.06221	95.1545	0.12182	2.50909	93.4988	0.12182	3.02852	90.4913	0.12182	3.45248	88.7577
0.1228	1.96562	95.206	0.12231	2.42468	93.5658	0.12231	3.40684	90.5819	0.12231	3.38509	88.8504
0.12329	1.94365	95.2569	0.1228	2.262	93.6283	0.1228	2.9518	90.6604	0.1228	3.49553	88.9462
0.12378	1.96055	95.3082	0.12329	2.226	93.6898	0.12329	2.85196	90.7363	0.12329	3.29082	89.0364
0.12427	1.97009	95.3598	0.12378	2.2275	93.7513	0.12378	2.83517	90.8117	0.12378	3.37059	89.1288
0.12476	1.83756	95.408	0.12427	2.37787	93.817	0.12427	3.22286	90.8974	0.12427	3.2356	89.2174
0.12525	1.80062	95.4551	0.12476	2.21488	93.8782	0.12476	2.86231	90.9735	0.12476	3.39973	89.3106
0.12573	1.81604	95.5027	0.12525	2.12323	93.9369	0.12525	2.75802	91.0469	0.12525	3.18574	89.3979
0.12622	1.87088	95.5517	0.12573	2.11674	93.9954	0.12573	2.73428	91.1196	0.12573	3.24594	89.4869
0.12671	1.82606	95.5996	0.12622	2.23139	94.057	0.12622	3.06816	91.2012	0.12622	3.09406	89.5716
0.1272	1.74411	95.6453	0.12671	2.13775	94.1161	0.12671	2.77908	91.2751	0.12671	3.2092	89.6596
0.12769	1.69425	95.6896	0.1272	2.04057	94.1724	0.1272	2.66859	91.3461	0.1272	3.15849	89.7461
0.12818	1.7542	95.7356	0.12769	2.00033	94.2277	0.12769	2.60692	91.4154	0.12769	3.04359	89.8295
0.12867	1.71695	95.7806	0.12818	2.14035	94.2868	0.12818	2.62512	91.4853	0.12818	3.03185	89.9126
0.12916	1.63984	95.8235	0.12867	2.08557	94.3445	0.12867	2.90525	91.5625	0.12867	2.9664	89.9939
0.12965	1.62283	95.866	0.12916	1.94205	94.3981	0.12916	2.56605	91.6308	0.12916	3.04934	90.0775
0.13014	1.6575	95.9095	0.12965	1.87679	94.45	0.12965	2.46888	91.6964	0.12965	2.90968	90.1572
0.13063	1.66741	95.9531	0.13014	1.89363	94.5023	0.13014	2.48485	91.7626	0.13014	2.98779	90.2391
0.13112	1.56507	95.9941	0.13063	2.04654	94.5588	0.13063	2.79189	91.8368	0.13063	2.8535	90.3173
0.13161	1.52814	96.0341	0.13112	1.91421	94.6117	0.13112	2.48964	91.903	0.13112	2.97998	90.3989
0.13209	1.53455	96.0743	0.13161	1.79839	94.6614	0.13161	2.38239	91.9664	0.13161	2.77942	90.4751
0.13258	1.58499	96.1159	0.13209	1.78178	94.7106	0.13209	2.3913	92.03	0.13209	2.85573	90.5534
0.13307	1.55152	96.1565	0.13258	1.93804	94.7642	0.13258	2.64221	92.1003	0.13258	2.69367	90.6272
0.13356	1.46887	96.195	0.13307	1.82584	94.8146	0.13307	2.43909	92.1651	0.13307	2.85028	90.7053
0.13405	1.42681	96.2324	0.13356	1.74787	94.8629	0.13356	2.3286	92.2271	0.13356	2.78265	90.7815
0.13454	1.48423	96.2712	0.13405	1.70143	94.9099	0.13405	2.26458	92.2873	0.13405	2.68214	90.8551
0.13503	1.48171	96.3101	0.13454	1.82682	94.9604	0.13454	2.31763	92.349	0.13454	2.62547	90.927
0.13552	1.39956	96.3467	0.13503	1.8022	95.0102	0.13503	2.54211	92.4166	0.13503	2.65129	90.9997
0.13601	1.37461	96.3827	0.13552	1.66726	95.0563	0.13552	2.25751	92.4766	0.13552	2.72359	91.0743
0.1365	1.40979	96.4197	0.13601	1.63551	95.1014	0.13601	2.20162	92.5352	0.13601	2.5677	91.1447
0.13699	1.40935	96.4566	0.1365	1.60696	95.1458	0.1365	2.21947	92.5942	0.1365	2.64056	91.217
0.13748	1.34752	96.4919	0.13699	1.76277	95.1946	0.13699	2.44083	92.6591	0.13699	2.52021	91.2861
0.13797	1.3043	96.5261	0.13748	1.64684	95.24	0.13748	2.21815	92.7181	0.13748	2.65753	91.3589
0.13845	1.31108	96.5604	0.13797	1.59813	95.2842	0.13797	2.10471	92.7741	0.13797	2.48187	91.4269
0.13894	1.33916	96.5955	0.13845	1.53427	95.3266	0.13845	2.13569	92.8309	0.13845	2.54746	91.4967
0.13943	1.31239	96.6299	0.13894	1.64336	95.372	0.13894	2.35856	92.8936	0.13894	2.37689	91.5619
0.13992	1.25941	96.6629	0.13943	1.59727	95.4161	0.13943	2.18192	92.9517	0.13943	2.53669	91.6314
0.14041	1.22962	96.6951	0.13992	1.51004	95.4578	0.13992	2.03996	93.0059	0.13992	2.49345	91.6997
0.1409	1.27662	96.7285	0.14041	1.47474	95.4986	0.14041	2.03222	93.06	0.14041	2.43532	91.7664
0.14139	1.2792	96.762	0.1409	1.60269	95.5429	0.1409	2.05583	93.1146	0.1409	2.34237	91.8306
0.14188	1.20697	96.7936	0.14139	1.54603	95.5856	0.14139	2.27537	93.1752	0.14139	2.37283	91.8957
0.14237	1.19297	96.8249	0.14188	1.44536	95.6255	0.14188	2.07675	93.2304	0.14188	2.52915	91.965
0.14286	1.18331	96.8559	0.14237	1.41537	95.6646	0.14237	1.98969	93.2833	0.14237	2.22912	92.026
0.14335	1.21836	96.8878	0.14286	1.41061	95.7036	0.14286	1.98955	93.3362	0.14286	2.34326	92.0903
0.14384	1.17387	96.9185	0.14335	1.52523	95.7457	0.14335	2.17376	93.3941	0.14335	2.25799	92.1521
0.14433	1.14154	96.9484	0.14384	1.46242	95.7862	0.14384	1.98001	93.4467	0.14384	2.39979	92.2179
0.14481	1.12625	96.978	0.14433	1.40667	95.825	0.14433	1.89258	93.4971	0.14433	2.23911	92.2793
0.1453	1.16565	97.0085	0.14481	1.3947	95.8636	0.14481	1.90672	93.5478	0.14481	2.2894	92.342
0.14579	1.16377	97.039	0.1453	1.49914	95.905	0.1453	2.10412	93.6037	0.1453	2.17945	92.4017
0.14628	1.10687	97.068	0.14579	1.4104	95.9439	0.14579	1.94839	93.6556	0.14579	2.24765	92.4633
0.14677	1.09358	97.0966	0.14628	1.35477	95.9814	0.14628	1.84972	93.7048	0.14628	2.24225	92.5248
0.14726	1.10041	97.1254	0.14677	1.3216	96.0179	0.14677	1.82025	93.7532	0.14677	2.18266	92.5846
0.14775	1.1077	97.1545	0.14726	1.40276	96.0566	0.14726	1.84894	93.8024	0.14726	2.08319	92.6417
0.14824	1.06232	97.1823	0.14775	1.37481	96.0946	0.14775	2.05508	93.857	0.14775	2.15098	92.7006
0.14873	1.04166	97.2096	0.14824	1.27571	96.1299	0.14824	1.83497	93.9058	0.14824	2.23642	92.7619
0.14922	1.05572	97.2372	0.14873	1.27348	96.165	0.14873	1.79315	93.9535	0.14873	2.04482	92.8179
0.14971	1.05503	97.2649	0.14922	1.26131	96.1999	0.14922	1.80213	94.0014	0.14922	2.12428	92.8761
0.1502	1.04823	97.2923	0.14971	1.38735	96.2382	0.14971	1.96827	94.0538	0.14971	2.06191	92.9326
0.15069	1.02495	97.3192	0.1502	1.29158	96.2739	0.1502	1.82634	94.1024	0.1502	2.14372	92.9914
0.15117	1.00372	97.3455	0.15069	1.25356	96.3085	0.15069	1.72145	94.1482	0.15069	2.00955	93.0465
0.15166	1.02991	97.3725	0.15117	1.23407	96.3426	0.15117	1.71809	94.1938	0.15117	2.07569	93.1033
0.15215	1.01018	97.3989	0.15166	1.30854	96.3788	0.15166	1.88748	94.2441	0.15166	1.96352	93.1572
0.15264	0.99878	97.4251	0.15215	1.25624	96.4135	0.15215	1.7427	94.2904	0.15215	2.04364	93.2131
0.15313	0.97465	97.4506	0.15264	1.22721	96.4474	0.15264	1.7008	94.3356	0.15264	1.9926	93.2678
0.15362	0.98574	97.4764	0.15313	1.1742	96.4798	0.15313	1.67879	94.3803	0.15313	2.0168	93.323
0.15411	0.98877	97.5023	0.15362	1.25305	96.5145	0.15362	1.6853	94.4251	0.15362	1.88733	93.3747
0.1546	0.92896	97.5267	0.15411	1.22041	96.5482	0.15411	1.82866	94.4738	0.15411	1.91861	93.4273
0.15509	0.94634	97.5515	0.1546	1.16928	96.5805	0.1546	1.67127	94.5182	0.1546	2.04876	93.4835
0.15558	0.95277	97.5764	0.15509	1.15823	96.6125	0.15509	1.61592	94.5612	0.15509	1.86844	93.5347
0.15607	0.96521	97.6017	0.15558	1.12863	96.6437	0.15558	1.62576	94.6044	0.15558	1.916	93.5872
0.15656	0.96652	97.627	0.15607	1.2093	96.6771	0.15607	1.77487	94.6516	0.15607	1.87434	93.6385
0.15705	0.90461	97.6507	0.15656	1.15135	96.7089	0.15656	1.64263	94.6953	0.15656	1.98187	93.6929
0.15753	0.92031	97.6748	0.15705	1.11308	96.7397	0.15705	1.58915	94.7376	0.15705	1.84667	93.7434
0.15802	0.92594	97.6991	0.15753	1.09357	96.7699	0.15753	1.59128	94.7799	0.15753	1.90607	93.7957
0.15851	0.92184	97.7232	0.15802	1.16492	96.8021	0.15802	1.62813	94.8232	0.15802	1.81562	93.8454
0.159	0.8815	97.7463	0.15851	1.12917	96.8333	0.15851	1.69563	94.8683	0.15851	1.94041	93.8986
0.15949	0.8918	97.7697	0.159	1.08076	96.8631	0.159	1.56371	94.9099	0.159	1.78781	93.9476
0.15998	0.87563	97.7926	0.15949	1.05551	96.8923	0.15949	1.54242	94.9509	0.15949	1.85761	93.9985
0.16047	0.89606	97.8161	0.15998	1.1145	96.9231	0.15998	1.55154	94.9922	0.15998	1.72611	94.0458
0.16096	0.86936	97.8389	0.16047	1.07444	96.9527	0.16047	1.6829	95.037	0.16047	1.78855	94.0948
0.16145	0.84527	97.861	0.16096	1.0785	96.9826	0.16096	1.53487	95.0778	0.16096	1.86856	94.146
0.16194	0.85521	97.8834	0.16145	1.0366	97.0112	0.16145	1.48289	95.1172	0.16145	1.75401	94.1941
0.16243	0.87056	97.9062	0.16194	1.02483	97.0395	0.16194	1.49804	95.1571	0.16194	1.75098	94.2421
0.16292	0.84626	97.9284	0.16243	1.0798	97.0693	0.16243	1.63835	95.2006	0.16243	1.73877	94.2897
0.16341	0.82617	97.95	0.16292	1.05377	97.0984	0.16292	1.50045	95.2406	0.16292	1.82004	94.3396
0.16389	0.8111	97.9713	0.16341	1.02224	97.1267	0.16341	1.45973	95.2794	0.16341	1.71493	94.3866
0.16438	0.82847	97.993	0.16389	0.98426	97.1539	0.16389	1.44807	95.3179	0.16389	1.74334	94.4344
0.16487	0.8218	98.0145	0.16438	1.0294	97.1823	0.16438	1.43421	95.356	0.16438	1.70177	94.481
0.16536	0.80149	98.0355	0.16487	0.99916	97.2099	0.16487	1.59213	95.3984	0.16487	1.78656	94.53
0.16585	0.79468	98.0563	0.16536	0.98283	97.2371	0.16536	1.44761	95.4369	0.16536	1.68031	94.576
0.16634	0.78347	98.0768	0.16585	0.95285	97.2634	0.16585	1.40634	95.4743	0.16585	1.71529	94.623
0.16683	0.79712	98.0977	0.16634	0.99691	97.291	0.16634	1.42877	95.5123	0.16634	1.62015	94.6674
0.16732	0.77958	98.1181	0.16683	0.97443	97.3179	0.16683	1.53531	95.5531	0.16683	1.72968	94.7148
0.16781	0.77644	98.1385	0.16732	0.98791	97.3452	0.16732	1.41208	95.5907	0.16732	1.68864	94.7611
0.1683	0.75795	98.1583	0.16781	0.93857	97.3711	0.16781	1.36202	95.6269	0.16781	1.64059	94.806
0.16879	0.79854	98.1793	0.1683	0.9315	97.3969	0.1683	1.38151	95.6637	0.1683	1.63045	94.8507
0.16928	0.76291	98.1993	0.16879	0.97967	97.4239	0.16879	1.48638	95.7032	0.16879	1.61146	94.8949
0.16977	0.74208	98.2187	0.16928	0.93897	97.4499	0.16928	1.40378	95.7405	0.16928	1.68943	94.9412
0.17025	0.72943	98.2378	0.16977	0.9152	97.4751	0.16977	1.35363	95.7765	0.16977	1.5938	94.9849
0.17074	0.75201	98.2575	0.17025	0.88429	97.4996	0.17025	1.34099	95.8122	0.17025	1.64499	95.0299
0.17123	0.73921	98.2769	0.17074	0.96535	97.5263	0.17074	1.34352	95.8479	0.17074	1.58784	95.0734
0.17172	0.72504	98.2959	0.17123	0.92125	97.5517	0.17123	1.48442	95.8874	0.17123	1.69	95.1198
0.17221	0.70534	98.3143	0.17172	0.90147	97.5766	0.17172	1.34782	95.9233	0.17172	1.56168	95.1626
0.1727	0.7062	98.3328	0.17221	0.87475	97.6008	0.17221	1.33374	95.9587	0.17221	1.61737	95.2069
0.17319	0.72124	98.3517	0.1727	0.87452	97.6249	0.1727	1.3261	95.994	0.1727	1.49856	95.248
0.17368	0.69662	98.37	0.17319	0.90909	97.65	0.17319	1.44511	96.0324	0.17319	1.62622	95.2925
0.17417	0.70913	98.3885	0.17368	0.87377	97.6742	0.17368	1.3332	96.0679	0.17368	1.57329	95.3356
0.17466	0.68586	98.4065	0.17417	0.86691	97.6981	0.17417	1.2874	96.1021	0.17417	1.54224	95.3779
0.17515	0.69853	98.4248	0.17466	0.84143	97.7214	0.17466	1.28007	96.1362	0.17466	1.52738	95.4197
0.17564	0.68541	98.4428	0.17515	0.89686	97.7462	0.17515	1.40093	96.1735	0.17515	1.52496	95.4615
0.17613	0.65571	98.4599	0.17564	0.89474	97.7709	0.17564	1.29675	96.2079	0.17564	1.5908	95.5051
0.17661	0.65302	98.4771	0.17613	0.81629	97.7935	0.17613	1.27913	96.242	0.17613	1.47048	95.5454
0.1771	0.67257	98.4947	0.17661	0.82441	97.8162	0.17661	1.27745	96.2759	0.17661	1.54226	95.5877
0.17759	0.67578	98.5124	0.1771	0.8548	97.8398	0.1771	1.27304	96.3098	0.1771	1.49666	95.6287
0.17808	0.64577	98.5293	0.17759	0.85571	97.8635	0.17759	1.38395	96.3466	0.17759	1.57253	95.6718
0.17857	0.63322	98.5459	0.17808	0.82224	97.8862	0.17808	1.26219	96.3802	0.17808	1.47513	95.7122
0.17906	0.62591	98.5623	0.17857	0.80653	97.9085	0.17857	1.25392	96.4135	0.17857	1.51055	95.7536
0.17955	0.65592	98.5794	0.17906	0.79312	97.9304	0.17906	1.23899	96.4465	0.17906	1.44576	95.7932
0.18004	0.62569	98.5958	0.17955	0.83647	97.9535	0.17955	1.34455	96.4822	0.17955	1.51694	95.8348
0.18053	0.62252	98.6121	0.18004	0.80865	97.9758	0.18004	1.24499	96.5154	0.18004	1.47051	95.8751
0.18102	0.61276	98.6282	0.18053	0.78813	97.9976	0.18053	1.22149	96.5479	0.18053	1.48199	95.9157
0.18151	0.61571	98.6443	0.18102	0.78987	98.0195	0.18102	1.19055	96.5795	0.18102	1.4113	95.9544
0.182	0.61827	98.6605	0.18151	0.81834	98.0421	0.18151	1.32452	96.6148	0.18151	1.42824	95.9935
0.18249	0.5949	98.6761	0.182	0.77485	98.0635	0.182	1.22693	96.6474	0.182	1.51561	96.0351
0.18298	0.60154	98.6919	0.18249	0.76525	98.0846	0.18249	1.18802	96.679	0.18249	1.37099	96.0726
0.18346	0.60144	98.7076	0.18298	0.76024	98.1056	0.18298	1.18767	96.7106	0.18298	1.4398	96.1121
0.18395	0.61328	98.7237	0.18346	0.7784	98.1271	0.18346	1.19526	96.7424	0.18346	1.40382	96.1505
0.18444	0.57981	98.7389	0.18395	0.79315	98.149	0.18395	1.29164	96.7767	0.18395	1.46737	96.1908
0.18493	0.56984	98.7538	0.18444	0.76412	98.1702	0.18444	1.18177	96.8081	0.18444	1.37383	96.2284
0.18542	0.57888	98.769	0.18493	0.72488	98.1902	0.18493	1.15929	96.839	0.18493	1.44349	96.268
0.18591	0.57282	98.784	0.18542	0.73229	98.2104	0.18542	1.17628	96.8703	0.18542	1.3455	96.3048
0.1864	0.57928	98.7991	0.18591	0.75681	98.2313	0.18591	1.25484	96.9036	0.18591	1.39966	96.3432
0.18689	0.56976	98.8141	0.1864	0.75235	98.2521	0.1864	1.16927	96.9347	0.1864	1.39829	96.3815
0.18738	0.55383	98.8286	0.18689	0.71808	98.2719	0.18689	1.14948	96.9653	0.18689	1.39477	96.4197
0.18787	0.56197	98.8433	0.18738	0.72856	98.2921	0.18738	1.14138	96.9957	0.18738	1.31998	96.4559
0.18836	0.57244	98.8583	0.18787	0.74634	98.3127	0.18787	1.2304	97.0284	0.18787	1.35375	96.493
0.18885	0.5578	98.8729	0.18836	0.73694	98.3331	0.18836	1.17006	97.0595	0.18836	1.40275	96.5314
0.18934	0.54861	98.8873	0.18885	0.70335	98.3525	0.18885	1.12473	97.0894	0.18885	1.30302	96.5671
0.18982	0.54435	98.9015	0.18934	0.68911	98.3715	0.18934	1.12629	97.1194	0.18934	1.33209	96.6037
0.19031	0.53498	98.9156	0.18982	0.72278	98.3915	0.18982	1.11415	97.149	0.18982	1.30447	96.6394
0.1908	0.53022	98.9295	0.19031	0.71749	98.4113	0.19031	1.20507	97.1811	0.19031	1.35726	96.6766
0.19129	0.53025	98.9433	0.1908	0.68618	98.4303	0.1908	1.12223	97.2109	0.1908	1.28185	96.7117
0.19178	0.53228	98.9573	0.19129	0.66432	98.4486	0.19129	1.09185	97.24	0.19129	1.3552	96.7489
0.19227	0.51753	98.9708	0.19178	0.66996	98.4671	0.19178	1.08315	97.2688	0.19178	1.27408	96.7838
0.19276	0.51841	98.9844	0.19227	0.69421	98.4863	0.19227	1.17715	97.3001	0.19227	1.3456	96.8207
0.19325	0.5012	98.9976	0.19276	0.68395	98.5052	0.19276	1.11235	97.3297	0.19276	1.29785	96.8562
0.19374	0.49327	99.0105	0.19325	0.66345	98.5236	0.19325	1.08574	97.3585	0.19325	1.3085	96.8921
0.19423	0.50463	99.0237	0.19374	0.6498	98.5415	0.19374	1.0681	97.387	0.19374	1.25343	96.9264
0.19472	0.51516	99.0372	0.19423	0.67343	98.5601	0.19423	1.13227	97.4171	0.19423	1.27407	96.9613
0.19521	0.48384	99.0499	0.19472	0.66294	98.5784	0.19472	1.09179	97.4461	0.19472	1.31171	96.9973
0.1957	0.48511	99.0626	0.19521	0.64625	98.5963	0.19521	1.05108	97.4741	0.19521	1.25863	97.0318
0.19618	0.4795	99.0751	0.1957	0.63442	98.6138	0.1957	1.04876	97.502	0.1957	1.26829	97.0665
0.19667	0.48832	99.0879	0.19618	0.64296	98.6316	0.19618	1.04195	97.5297	0.19618	1.23672	97.1004
0.19716	0.47765	99.1004	0.19667	0.65681	98.6497	0.19667	1.1198	97.5595	0.19667	1.29508	97.1359
0.19765	0.46606	99.1126	0.19716	0.64713	98.6676	0.19716	1.04153	97.5872	0.19716	1.20917	97.169
0.19814	0.46728	99.1249	0.19765	0.62527	98.6849	0.19765	1.04265	97.6149	0.19765	1.26459	97.2037
0.19863	0.47428	99.1373	0.19814	0.61349	98.7018	0.19814	1.04145	97.6426	0.19814	1.2116	97.2369
0.19912	0.46565	99.1495	0.19863	0.64945	98.7198	0.19863	1.08116	97.6714	0.19863	1.25788	97.2714
0.19961	0.46472	99.1617	0.19912	0.623	98.737	0.19912	1.05863	97.6995	0.19912	1.18699	97.3039
0.2001	0.44802	99.1734	0.19961	0.60927	98.7538	0.19961	0.99647	97.726	0.19961	1.22439	97.3375
0.20059	0.45336	99.1853	0.2001	0.60103	98.7704	0.2001	1.00803	97.7528	0.2001	1.18375	97.3699
0.20108	0.45778	99.1973	0.20059	0.61743	98.7875	0.20059	1.06624	97.7812	0.20059	1.22949	97.4036
0.20157	0.44544	99.209	0.20108	0.60943	98.8043	0.20108	1.01814	97.8083	0.20108	1.21299	97.4368
0.20206	0.44017	99.2205	0.20157	0.59523	98.8208	0.20157	0.99586	97.8347	0.20157	1.18572	97.4693
0.20254	0.43257	99.2318	0.20206	0.57867	98.8367	0.20206	0.98697	97.861	0.20206	1.18035	97.5017
0.20303	0.43568	99.2432	0.20254	0.60494	98.8535	0.20254	1.01226	97.8879	0.20254	1.16327	97.5335
0.20352	0.43615	99.2546	0.20303	0.59369	98.8699	0.20303	1.07143	97.9164	0.20303	1.19259	97.5662
0.20401	0.42127	99.2657	0.20352	0.56901	98.8856	0.20352	0.9872	97.9427	0.20352	1.12217	97.597
0.2045	0.42294	99.2768	0.20401	0.56418	98.9012	0.20401	0.98362	97.9688	0.20401	1.18816	97.6295
0.20499	0.42961	99.288	0.2045	0.55719	98.9166	0.2045	0.98324	97.995	0.2045	1.13045	97.6605
0.20548	0.42281	99.2991	0.20499	0.57612	98.9325	0.20499	1.03909	98.0226	0.20499	1.17255	97.6926
0.20597	0.42215	99.3101	0.20548	0.5665	98.9481	0.20548	0.97547	98.0486	0.20548	1.10833	97.723
0.20646	0.40208	99.3207	0.20597	0.57305	98.964	0.20597	0.94971	98.0738	0.20597	1.15953	97.7548
0.20695	0.41352	99.3315	0.20646	0.56113	98.9795	0.20646	0.95445	98.0992	0.20646	1.09453	97.7848
0.20744	0.4251	99.3427	0.20695	0.57096	98.9952	0.20695	0.94226	98.1243	0.20695	1.12772	97.8157
0.20793	0.41495	99.3535	0.20744	0.55713	99.0106	0.20744	1.01644	98.1513	0.20744	1.11436	97.8462
0.20842	0.39551	99.3639	0.20793	0.53673	99.0255	0.20793	0.94122	98.1763	0.20793	1.10009	97.8764
0.2089	0.39123	99.3741	0.20842	0.54542	99.0405	0.20842	0.94336	98.2014	0.20842	1.09234	97.9063
0.20939	0.40928	99.3849	0.2089	0.55982	99.056	0.2089	0.95276	98.2268	0.2089	1.08722	97.9361
0.20988	0.39577	99.3952	0.20939	0.55142	99.0712	0.20939	1.00468	98.2535	0.20939	1.14136	97.9674
0.21037	0.38769	99.4054	0.20988	0.53347	99.086	0.20988	0.93188	98.2783	0.20988	1.05568	97.9963
0.21086	0.37767	99.4153	0.21037	0.53315	99.1007	0.21037	0.9247	98.3029	0.21037	1.11212	98.0268
0.21135	0.39887	99.4257	0.21086	0.52889	99.1153	0.21086	0.94362	98.328	0.21086	1.05792	98.0558
0.21184	0.37823	99.4356	0.21135	0.52615	99.1299	0.21135	0.98243	98.3541	0.21135	1.10091	98.0859
0.21233	0.3843	99.4457	0.21184	0.53772	99.1447	0.21184	0.92733	98.3788	0.21184	1.06387	98.1151
0.21282	0.36432	99.4552	0.21233	0.51932	99.1591	0.21233	0.91204	98.403	0.21233	1.08166	98.1447
0.21331	0.37418	99.465	0.21282	0.50089	99.1729	0.21282	0.92109	98.4275	0.21282	1.0417	98.1733
0.2138	0.3658	99.4746	0.21331	0.51176	99.187	0.21331	0.92128	98.452	0.21331	1.07882	98.2028
0.21429	0.3618	99.4841	0.2138	0.50936	99.2011	0.2138	0.97615	98.478	0.2138	1.04492	98.2315
0.21478	0.36146	99.4936	0.21429	0.50478	99.2151	0.21429	0.89008	98.5017	0.21429	1.04065	98.26
0.21526	0.36528	99.5031	0.21478	0.50191	99.2289	0.21478	0.87089	98.5248	0.21478	1.04182	98.2886
0.21575	0.35304	99.5124	0.21526	0.5021	99.2428	0.21526	0.90515	98.5489	0.21526	1.02852	98.3167
0.21624	0.36987	99.5221	0.21575	0.50204	99.2567	0.21575	0.9425	98.574	0.21575	1.05859	98.3457
0.21673	0.35006	99.5312	0.21624	0.49754	99.2704	0.21624	0.89214	98.5977	0.21624	0.99274	98.373
0.21722	0.34103	99.5402	0.21673	0.48082	99.2837	0.21673	0.86531	98.6207	0.21673	1.05257	98.4018
0.21771	0.35902	99.5496	0.21722	0.48552	99.2971	0.21722	0.90052	98.6447	0.21722	1.01138	98.4295
0.2182	0.35275	99.5588	0.21771	0.48645	99.3106	0.21771	0.92628	98.6693	0.21771	1.039	98.458
0.21869	0.33114	99.5675	0.2182	0.48977	99.3241	0.2182	0.90001	98.6933	0.2182	0.99098	98.4851
0.21918	0.3268	99.5761	0.21869	0.47895	99.3373	0.21869	0.86754	98.7163	0.21869	1.01786	98.513
0.21967	0.32829	99.5847	0.21918	0.45574	99.3499	0.21918	0.83493	98.7385	0.21918	0.9901	98.5402
0.22016	0.33335	99.5934	0.21967	0.47841	99.3631	0.21967	0.87604	98.7618	0.21967	1.00066	98.5676
0.22065	0.32003	99.6018	0.22016	0.46322	99.3759	0.22016	0.91388	98.7861	0.22016	1.00383	98.5951
0.22114	0.307	99.6098	0.22065	0.46451	99.3888	0.22065	0.84224	98.8085	0.22065	0.99709	98.6224
0.22162	0.31368	99.618	0.22114	0.43873	99.4009	0.22114	0.85013	98.8311	0.22114	0.96448	98.6488
0.22211	0.32238	99.6265	0.22162	0.46315	99.4137	0.22162	0.84157	98.8535	0.22162	0.97063	98.6754
0.2226	0.30154	99.6344	0.22211	0.46177	99.4264	0.22211	0.88008	98.8769	0.22211	0.99706	98.7028
0.22309	0.31302	99.6426	0.2226	0.43165	99.4384	0.2226	0.8412	98.8993	0.2226	0.93196	98.7283
0.22358	0.3093	99.6507	0.22309	0.44377	99.4506	0.22309	0.84362	98.9218	0.22309	0.98905	98.7554
0.22407	0.31438	99.6589	0.22358	0.44198	99.4628	0.22358	0.83143	98.9439	0.22358	0.95407	98.7815
0.22456	0.30797	99.667	0.22407	0.42914	99.4747	0.22407	0.87646	98.9672	0.22407	0.97841	98.8084
0.22505	0.30498	99.675	0.22456	0.43764	99.4868	0.22456	0.83948	98.9895	0.22456	0.93587	98.834
0.22554	0.30098	99.6829	0.22505	0.44186	99.499	0.22505	0.80816	99.011	0.22505	0.98351	98.861
0.22603	0.29614	99.6906	0.22554	0.42913	99.5109	0.22554	0.80077	99.0323	0.22554	0.91806	98.8861
0.22652	0.29996	99.6985	0.22603	0.43509	99.5229	0.22603	0.82695	99.0543	0.22603	0.93574	98.9118
0.22701	0.2941	99.7062	0.22652	0.42508	99.5346	0.22652	0.86458	99.0773	0.22652	0.93917	98.9375
0.2275	0.28912	99.7138	0.22701	0.42164	99.5463	0.22701	0.81781	99.099	0.22701	0.93646	98.9632
0.22798	0.28124	99.7211	0.2275	0.42945	99.5581	0.2275	0.80511	99.1205	0.2275	0.91228	98.9882
0.22847	0.29503	99.7288	0.22798	0.41044	99.5695	0.22798	0.81123	99.142	0.22798	0.91805	99.0133
0.22896	0.28357	99.7363	0.22847	0.41564	99.581	0.22847	0.83954	99.1644	0.22847	0.93272	99.0389
0.22945	0.27562	99.7435	0.22896	0.4094	99.5923	0.22896	0.79979	99.1856	0.22896	0.89639	99.0634
0.22994	0.28087	99.7509	0.22945	0.39673	99.6032	0.22945	0.78722	99.2066	0.22945	0.90565	99.0883
0.23043	0.2729	99.758	0.22994	0.39247	99.6141	0.22994	0.7992	99.2278	0.22994	0.89013	99.1127
0.23092	0.28082	99.7654	0.23043	0.40979	99.6254	0.23043	0.83429	99.25	0.23043	0.90535	99.1375
0.23141	0.27284	99.7725	0.23092	0.40538	99.6366	0.23092	0.79759	99.2712	0.23092	0.87758	99.1615
0.2319	0.26641	99.7795	0.23141	0.38867	99.6473	0.23141	0.77121	99.2917	0.23141	0.9037	99.1863
0.23239	0.27307	99.7866	0.2319	0.3806	99.6578	0.2319	0.77311	99.3123	0.2319	0.86753	99.21
0.23288	0.27245	99.7938	0.23239	0.39952	99.6689	0.23239	0.77358	99.3329	0.23239	0.88861	99.2344
0.23337	0.26751	99.8008	0.23288	0.38412	99.6795	0.23288	0.80959	99.3544	0.23288	0.84445	99.2575
0.23386	0.26028	99.8076	0.23337	0.3852	99.6901	0.23337	0.76	99.3746	0.23337	0.87299	99.2815
0.23434	0.25174	99.8142	0.23386	0.3755	99.7005	0.23386	0.75017	99.3946	0.23386	0.85619	99.3049
0.23483	0.26087	99.821	0.23434	0.38124	99.7111	0.23434	0.73957	99.4142	0.23434	0.8506	99.3282
0.23532	0.25376	99.8277	0.23483	0.39343	99.7219	0.23483	0.79871	99.4355	0.23483	0.8601	99.3518
0.23581	0.24728	99.8342	0.23532	0.36802	99.7321	0.23532	0.76847	99.4559	0.23532	0.84451	99.3749
0.2363	0.24986	99.8407	0.23581	0.36397	99.7421	0.23581	0.74402	99.4757	0.23581	0.86228	99.3986
0.23679	0.25048	99.8473	0.2363	0.36141	99.7521	0.2363	0.76338	99.496	0.2363	0.83391	99.4214
0.23728	0.24734	99.8537	0.23679	0.36175	99.7621	0.23679	0.77646	99.5167	0.23679	0.84574	99.4446
0.23777	0.24044	99.86	0.23728	0.3692	99.7723	0.23728	0.75339	99.5367	0.23728	0.80573	99.4667
0.23826	0.24253	99.8664	0.23777	0.35568	99.7822	0.23777	0.71766	99.5558	0.23777	0.85847	99.4902
0.23875	0.24159	99.8727	0.23826	0.35992	99.7921	0.23826	0.73067	99.5752	0.23826	0.7953	99.512
0.23924	0.24903	99.8792	0.23875	0.3494	99.8017	0.23875	0.71346	99.5942	0.23875	0.84141	99.5351
0.23973	0.22644	99.8852	0.23924	0.34163	99.8112	0.23924	0.76445	99.6145	0.23924	0.80921	99.5572
0.24022	0.23261	99.8913	0.23973	0.34715	99.8208	0.23973	0.7499	99.6345	0.23973	0.83075	99.58
0.24071	0.24073	99.8976	0.24022	0.3483	99.8304	0.24022	0.71916	99.6536	0.24022	0.78738	99.6016
0.24119	0.2365	99.9038	0.24071	0.33312	99.8396	0.24071	0.70447	99.6724	0.24071	0.80395	99.6236
0.24168	0.23203	99.9099	0.24119	0.35015	99.8493	0.24119	0.75123	99.6923	0.24119	0.79849	99.6455
0.24217	0.2281	99.9158	0.24168	0.34123	99.8587	0.24168	0.70893	99.7112	0.24168	0.78467	99.667
0.24266	0.22761	99.9218	0.24217	0.32413	99.8677	0.24217	0.68644	99.7294	0.24217	0.79979	99.6889
0.24315	0.2237	99.9276	0.24266	0.33522	99.8769	0.24266	0.69714	99.748	0.24266	0.76694	99.7099
0.24364	0.2214	99.9334	0.24315	0.32888	99.886	0.24315	0.71332	99.767	0.24315	0.79612	99.7318
0.24413	0.22328	99.9393	0.24364	0.3295	99.8951	0.24364	0.69918	99.7856	0.24364	0.75119	99.7523
0.24462	0.21729	99.945	0.24413	0.32086	99.904	0.24413	0.68502	99.8038	0.24413	0.78782	99.7739
0.24511	0.21963	99.9507	0.24462	0.33199	99.9132	0.24462	0.68629	99.822	0.24462	0.77349	99.7951
0.2456	0.22105	99.9565	0.24511	0.32026	99.922	0.24511	0.67453	99.84	0.24511	0.76925	99.8162
0.24609	0.21952	99.9623	0.2456	0.32783	99.9311	0.2456	0.70164	99.8586	0.2456	0.74153	99.8365
0.24658	0.21493	99.9679	0.24609	0.31988	99.9399	0.24609	0.66993	99.8765	0.24609	0.76524	99.8575
0.24707	0.20258	99.9732	0.24658	0.32933	99.949	0.24658	0.66809	99.8942	0.24658	0.72008	99.8772
0.24755	0.21256	99.9788	0.24707	0.30934	99.9575	0.24707	0.66396	99.9119	0.24707	0.75258	99.8979
0.24804	0.21326	99.9844	0.24755	0.2983	99.9658	0.24755	0.70339	99.9306	0.24755	0.76466	99.9188
0.24853	0.20053	99.9896	0.24804	0.31084	99.9744	0.24804	0.66392	99.9483	0.24804	0.75065	99.9394
0.24902	0.19786	99.9948	0.24853	0.30927	99.9829	0.24853	0.65143	99.9656	0.24853	0.73973	99.9596
0.24951	0.1982	100	0.24902	0.30809	99.9914	0.24902	0.64839	99.9828	0.24902	0.733	99.9797
			0.24951	0.31039	100	0.24951	0.64568	100	0.24951	0.7397	100

## Sheet: Figure S5
Figure S5e									Figure S5e (insert)
0% overlap rate		30% overlap rate		50% overlap rate		70% overlap rate
Void volume	Counts	Void volume	Counts	Void volume	Counts	Void volume	Counts		Overlap rate	Peak void volume
10-3 m3		10-3 m3		10-3 m3		10-3 m3				10-3 m3
2.95085e-06	527	1.2234e-05	65	1.28326e-05	97	9.35559e-06	43		0	0.035
2.97938e-06	0	1.22609e-05	0	1.28607e-05	0	9.38306e-06	0		0.3	0.032
3.00791e-06	0	1.22878e-05	0	1.28888e-05	0	9.41053e-06	0		0.5	0.0356
3.03644e-06	0	1.23147e-05	0	1.2917e-05	0	9.438e-06	0		0.7	0.026
3.06497e-06	0	1.23416e-05	0	1.29451e-05	0	9.46547e-06	0
3.0935e-06	0	1.23685e-05	0	1.29733e-05	0	9.49293e-06	0
3.12203e-06	0	1.23954e-05	0	1.30014e-05	0	9.5204e-06	0
3.15055e-06	0	1.24223e-05	0	1.30296e-05	0	9.54787e-06	0
3.17908e-06	0	1.24492e-05	0	1.30577e-05	0	9.57534e-06	0
3.20761e-06	0	1.24761e-05	0	1.30858e-05	0	9.60281e-06	0
3.23614e-06	0	1.2503e-05	0	1.3114e-05	0	9.63028e-06	0
3.26467e-06	0	1.25298e-05	0	1.31421e-05	0	9.65774e-06	0
3.2932e-06	0	1.25567e-05	0	1.31703e-05	0	9.68521e-06	0
3.32173e-06	0	1.25836e-05	0	1.31984e-05	0	9.71268e-06	0
3.35026e-06	0	1.26105e-05	0	1.32266e-05	0	9.74015e-06	0
3.37879e-06	0	1.26374e-05	0	1.32547e-05	0	9.76762e-06	0
3.40732e-06	0	1.26643e-05	0	1.32828e-05	0	9.79508e-06	0
3.43585e-06	0	1.26912e-05	0	1.3311e-05	0	9.82255e-06	0
3.46438e-06	0	1.27181e-05	0	1.33391e-05	0	9.85002e-06	0
3.4929e-06	0	1.2745e-05	0	1.33673e-05	0	9.87749e-06	0
3.52143e-06	0	1.27719e-05	0	1.33954e-05	0	9.90496e-06	0
3.54996e-06	0	1.27988e-05	0	1.34236e-05	0	9.93243e-06	0
3.57849e-06	0	1.28257e-05	0	1.34517e-05	0	9.95989e-06	0
3.60702e-06	0	1.28526e-05	0	1.34798e-05	0	9.98736e-06	0
3.63555e-06	0	1.28795e-05	0	1.3508e-05	0	1.00148e-05	0
3.66408e-06	0	1.29064e-05	0	1.35361e-05	0	1.00423e-05	0
3.69261e-06	0	1.29332e-05	0	1.35643e-05	0	1.00698e-05	0
3.72114e-06	0	1.29601e-05	0	1.35924e-05	0	1.00972e-05	0
3.74967e-06	0	1.2987e-05	0	1.36206e-05	0	1.01247e-05	0
3.7782e-06	0	1.30139e-05	0	1.36487e-05	0	1.01522e-05	0
3.80673e-06	0	1.30408e-05	0	1.36768e-05	0	1.01796e-05	0
3.83526e-06	0	1.30677e-05	0	1.3705e-05	0	1.02071e-05	0
3.86378e-06	0	1.30946e-05	0	1.37331e-05	0	1.02346e-05	0
3.89231e-06	0	1.31215e-05	0	1.37613e-05	0	1.0262e-05	0
3.92084e-06	0	1.31484e-05	0	1.37894e-05	0	1.02895e-05	0
3.94937e-06	0	1.31753e-05	0	1.38175e-05	0	1.0317e-05	0
3.9779e-06	0	1.32022e-05	0	1.38457e-05	0	1.03444e-05	0
4.00643e-06	0	1.32291e-05	0	1.38738e-05	0	1.03719e-05	0
4.03496e-06	0	1.3256e-05	0	1.3902e-05	0	1.03994e-05	0
4.06349e-06	0	1.32829e-05	0	1.39301e-05	0	1.04269e-05	0
4.09202e-06	0	1.33098e-05	0	1.39583e-05	0	1.04543e-05	0
4.12055e-06	0	1.33366e-05	0	1.39864e-05	0	1.04818e-05	159
4.14908e-06	0	1.33635e-05	0	1.40145e-05	0	1.05093e-05	0
4.17761e-06	0	1.33904e-05	0	1.40427e-05	0	1.05367e-05	0
4.20613e-06	0	1.34173e-05	0	1.40708e-05	0	1.05642e-05	0
4.23466e-06	0	1.34442e-05	0	1.4099e-05	0	1.05917e-05	0
4.26319e-06	0	1.34711e-05	0	1.41271e-05	0	1.06191e-05	0
4.29172e-06	0	1.3498e-05	0	1.41553e-05	0	1.06466e-05	0
4.32025e-06	0	1.35249e-05	0	1.41834e-05	0	1.06741e-05	0
4.34878e-06	0	1.35518e-05	0	1.42115e-05	0	1.07015e-05	0
4.37731e-06	0	1.35787e-05	0	1.42397e-05	0	1.0729e-05	0
4.40584e-06	0	1.36056e-05	0	1.42678e-05	0	1.07565e-05	0
4.43437e-06	0	1.36325e-05	0	1.4296e-05	0	1.07839e-05	0
4.4629e-06	0	1.36594e-05	0	1.43241e-05	0	1.08114e-05	0
4.49143e-06	0	1.36863e-05	0	1.43523e-05	0	1.08389e-05	0
4.51996e-06	0	1.37132e-05	0	1.43804e-05	35	1.08663e-05	0
4.54848e-06	0	1.374e-05	184	1.44085e-05	196	1.08938e-05	0
4.57701e-06	0	1.37669e-05	0	1.44367e-05	0	1.09213e-05	0
4.60554e-06	0	1.37938e-05	0	1.44648e-05	0	1.09487e-05	0
4.63407e-06	0	1.38207e-05	0	1.4493e-05	0	1.09762e-05	0
4.6626e-06	0	1.38476e-05	0	1.45211e-05	0	1.10037e-05	0
4.69113e-06	0	1.38745e-05	0	1.45493e-05	0	1.10312e-05	0
4.71966e-06	0	1.39014e-05	0	1.45774e-05	0	1.10586e-05	0
4.74819e-06	0	1.39283e-05	0	1.46055e-05	0	1.10861e-05	0
4.77672e-06	0	1.39552e-05	0	1.46337e-05	0	1.11136e-05	0
4.80525e-06	0	1.39821e-05	0	1.46618e-05	0	1.1141e-05	0
4.83378e-06	0	1.4009e-05	0	1.469e-05	0	1.11685e-05	0
4.86231e-06	0	1.40359e-05	0	1.47181e-05	0	1.1196e-05	0
4.89084e-06	0	1.40628e-05	0	1.47462e-05	0	1.12234e-05	0
4.91936e-06	0	1.40897e-05	0	1.47744e-05	0	1.12509e-05	0
4.94789e-06	0	1.41166e-05	0	1.48025e-05	0	1.12784e-05	0
4.97642e-06	0	1.41434e-05	0	1.48307e-05	0	1.13058e-05	0
5.00495e-06	0	1.41703e-05	0	1.48588e-05	0	1.13333e-05	0
5.03348e-06	0	1.41972e-05	0	1.4887e-05	0	1.13608e-05	0
5.06201e-06	0	1.42241e-05	0	1.49151e-05	0	1.13882e-05	0
5.09054e-06	0	1.4251e-05	0	1.49432e-05	0	1.14157e-05	0
5.11907e-06	0	1.42779e-05	0	1.49714e-05	0	1.14432e-05	0
5.1476e-06	0	1.43048e-05	0	1.49995e-05	0	1.14706e-05	0
5.17613e-06	0	1.43317e-05	0	1.50277e-05	0	1.14981e-05	0
5.20466e-06	0	1.43586e-05	0	1.50558e-05	0	1.15256e-05	0
5.23319e-06	0	1.43855e-05	0	1.5084e-05	0	1.1553e-05	0
5.26172e-06	0	1.44124e-05	0	1.51121e-05	0	1.15805e-05	0
5.29024e-06	0	1.44393e-05	0	1.51402e-05	0	1.1608e-05	0
5.31877e-06	0	1.44662e-05	0	1.51684e-05	0	1.16355e-05	0
5.3473e-06	0	1.44931e-05	0	1.51965e-05	0	1.16629e-05	138
5.37583e-06	0	1.452e-05	0	1.52247e-05	0	1.16904e-05	0
5.40436e-06	0	1.45468e-05	0	1.52528e-05	0	1.17179e-05	0
5.43289e-06	0	1.45737e-05	0	1.5281e-05	0	1.17453e-05	0
5.46142e-06	0	1.46006e-05	0	1.53091e-05	0	1.17728e-05	0
5.48995e-06	0	1.46275e-05	0	1.53372e-05	0	1.18003e-05	0
5.51848e-06	0	1.46544e-05	0	1.53654e-05	0	1.18277e-05	0
5.54701e-06	0	1.46813e-05	0	1.53935e-05	0	1.18552e-05	0
5.57554e-06	0	1.47082e-05	0	1.54217e-05	0	1.18827e-05	0
5.60407e-06	0	1.47351e-05	0	1.54498e-05	0	1.19101e-05	0
5.63259e-06	0	1.4762e-05	0	1.5478e-05	0	1.19376e-05	0
5.66112e-06	0	1.47889e-05	0	1.55061e-05	0	1.19651e-05	0
5.68965e-06	0	1.48158e-05	0	1.55342e-05	0	1.19925e-05	0
5.71818e-06	0	1.48427e-05	0	1.55624e-05	0	1.202e-05	0
5.74671e-06	0	1.48696e-05	0	1.55905e-05	0	1.20475e-05	0
5.77524e-06	0	1.48965e-05	0	1.56187e-05	0	1.20749e-05	0
5.80377e-06	0	1.49234e-05	0	1.56468e-05	0	1.21024e-05	0
5.8323e-06	0	1.49503e-05	0	1.56749e-05	0	1.21299e-05	0
5.86083e-06	1	1.49771e-05	0	1.57031e-05	0	1.21573e-05	0
5.88936e-06	0	1.5004e-05	0	1.57312e-05	0	1.21848e-05	0
5.91789e-06	0	1.50309e-05	0	1.57594e-05	0	1.22123e-05	0
5.94642e-06	0	1.50578e-05	0	1.57875e-05	0	1.22398e-05	0
5.97494e-06	0	1.50847e-05	0	1.58157e-05	0	1.22672e-05	0
6.00347e-06	0	1.51116e-05	0	1.58438e-05	0	1.22947e-05	0
6.032e-06	0	1.51385e-05	0	1.58719e-05	0	1.23222e-05	0
6.06053e-06	0	1.51654e-05	0	1.59001e-05	0	1.23496e-05	0
6.08906e-06	0	1.51923e-05	0	1.59282e-05	0	1.23771e-05	0
6.11759e-06	0	1.52192e-05	0	1.59564e-05	0	1.24046e-05	0
6.14612e-06	0	1.52461e-05	0	1.59845e-05	88	1.2432e-05	0
6.17465e-06	0	1.5273e-05	139	1.60127e-05	125	1.24595e-05	0
6.20318e-06	0	1.52999e-05	0	1.60408e-05	0	1.2487e-05	0
6.23171e-06	0	1.53268e-05	0	1.60689e-05	0	1.25144e-05	0
6.26024e-06	0	1.53537e-05	0	1.60971e-05	0	1.25419e-05	0
6.28877e-06	0	1.53805e-05	0	1.61252e-05	0	1.25694e-05	0
6.31729e-06	0	1.54074e-05	0	1.61534e-05	0	1.25968e-05	0
6.34582e-06	0	1.54343e-05	0	1.61815e-05	0	1.26243e-05	0
6.37435e-06	0	1.54612e-05	0	1.62097e-05	0	1.26518e-05	0
6.40288e-06	0	1.54881e-05	0	1.62378e-05	0	1.26792e-05	0
6.43141e-06	0	1.5515e-05	0	1.62659e-05	0	1.27067e-05	0
6.45994e-06	0	1.55419e-05	0	1.62941e-05	0	1.27342e-05	0
6.48847e-06	0	1.55688e-05	0	1.63222e-05	0	1.27616e-05	0
6.517e-06	0	1.55957e-05	0	1.63504e-05	0	1.27891e-05	0
6.54553e-06	0	1.56226e-05	0	1.63785e-05	0	1.28166e-05	144
6.57406e-06	0	1.56495e-05	0	1.64066e-05	0	1.28441e-05	0
6.60259e-06	0	1.56764e-05	0	1.64348e-05	0	1.28715e-05	0
6.63112e-06	0	1.57033e-05	0	1.64629e-05	0	1.2899e-05	0
6.65964e-06	0	1.57302e-05	0	1.64911e-05	0	1.29265e-05	0
6.68817e-06	0	1.57571e-05	0	1.65192e-05	0	1.29539e-05	0
6.7167e-06	0	1.57839e-05	0	1.65474e-05	0	1.29814e-05	0
6.74523e-06	0	1.58108e-05	0	1.65755e-05	0	1.30089e-05	0
6.77376e-06	0	1.58377e-05	0	1.66036e-05	0	1.30363e-05	0
6.80229e-06	0	1.58646e-05	0	1.66318e-05	0	1.30638e-05	0
6.83082e-06	0	1.58915e-05	0	1.66599e-05	0	1.30913e-05	0
6.85935e-06	0	1.59184e-05	0	1.66881e-05	0	1.31187e-05	0
6.88788e-06	0	1.59453e-05	0	1.67162e-05	0	1.31462e-05	0
6.91641e-06	0	1.59722e-05	0	1.67444e-05	0	1.31737e-05	0
6.94494e-06	0	1.59991e-05	0	1.67725e-05	0	1.32011e-05	0
6.97347e-06	0	1.6026e-05	0	1.68006e-05	0	1.32286e-05	0
7.002e-06	0	1.60529e-05	0	1.68288e-05	0	1.32561e-05	0
7.03053e-06	0	1.60798e-05	0	1.68569e-05	0	1.32835e-05	0
7.05905e-06	0	1.61067e-05	0	1.68851e-05	0	1.3311e-05	0
7.08758e-06	0	1.61336e-05	0	1.69132e-05	0	1.33385e-05	0
7.11611e-06	0	1.61605e-05	0	1.69414e-05	0	1.33659e-05	0
7.14464e-06	0	1.61873e-05	0	1.69695e-05	0	1.33934e-05	0
7.17317e-06	0	1.62142e-05	0	1.69976e-05	0	1.34209e-05	0
7.2017e-06	0	1.62411e-05	0	1.70258e-05	0	1.34484e-05	0
7.23023e-06	0	1.6268e-05	0	1.70539e-05	0	1.34758e-05	0
7.25876e-06	0	1.62949e-05	0	1.70821e-05	0	1.35033e-05	0
7.28729e-06	0	1.63218e-05	0	1.71102e-05	0	1.35308e-05	0
7.31582e-06	0	1.63487e-05	0	1.71384e-05	0	1.35582e-05	0
7.34435e-06	8	1.63756e-05	0	1.71665e-05	0	1.35857e-05	0
7.37288e-06	0	1.64025e-05	0	1.71946e-05	0	1.36132e-05	0
7.4014e-06	0	1.64294e-05	0	1.72228e-05	0	1.36406e-05	0
7.42993e-06	0	1.64563e-05	0	1.72509e-05	0	1.36681e-05	0
7.45846e-06	0	1.64832e-05	0	1.72791e-05	0	1.36956e-05	0
7.48699e-06	0	1.65101e-05	0	1.73072e-05	0	1.3723e-05	0
7.51552e-06	0	1.6537e-05	0	1.73353e-05	0	1.37505e-05	0
7.54405e-06	0	1.65639e-05	0	1.73635e-05	0	1.3778e-05	0
7.57258e-06	0	1.65907e-05	0	1.73916e-05	0	1.38054e-05	0
7.60111e-06	0	1.66176e-05	0	1.74198e-05	0	1.38329e-05	0
7.62964e-06	0	1.66445e-05	0	1.74479e-05	0	1.38604e-05	0
7.65817e-06	0	1.66714e-05	0	1.74761e-05	0	1.38878e-05	0
7.6867e-06	0	1.66983e-05	0	1.75042e-05	0	1.39153e-05	0
7.71523e-06	0	1.67252e-05	0	1.75323e-05	0	1.39428e-05	0
7.74375e-06	0	1.67521e-05	0	1.75605e-05	0	1.39702e-05	0
7.77228e-06	0	1.6779e-05	0	1.75886e-05	145	1.39977e-05	165
7.80081e-06	0	1.68059e-05	166	1.76168e-05	46	1.40252e-05	0
7.82934e-06	0	1.68328e-05	0	1.76449e-05	0	1.40526e-05	0
7.85787e-06	0	1.68597e-05	0	1.76731e-05	0	1.40801e-05	0
7.8864e-06	0	1.68866e-05	0	1.77012e-05	0	1.41076e-05	0
7.91493e-06	0	1.69135e-05	0	1.77293e-05	0	1.41351e-05	0
7.94346e-06	0	1.69404e-05	0	1.77575e-05	0	1.41625e-05	0
7.97199e-06	0	1.69673e-05	0	1.77856e-05	0	1.419e-05	0
8.00052e-06	0	1.69941e-05	0	1.78138e-05	0	1.42175e-05	0
8.02905e-06	0	1.7021e-05	0	1.78419e-05	0	1.42449e-05	0
8.05758e-06	0	1.70479e-05	0	1.78701e-05	0	1.42724e-05	0
8.0861e-06	0	1.70748e-05	0	1.78982e-05	0	1.42999e-05	0
8.11463e-06	0	1.71017e-05	0	1.79263e-05	0	1.43273e-05	0
8.14316e-06	0	1.71286e-05	0	1.79545e-05	0	1.43548e-05	0
8.17169e-06	0	1.71555e-05	0	1.79826e-05	0	1.43823e-05	0
8.20022e-06	0	1.71824e-05	0	1.80108e-05	0	1.44097e-05	0
8.22875e-06	0	1.72093e-05	0	1.80389e-05	0	1.44372e-05	0
8.25728e-06	0	1.72362e-05	0	1.80671e-05	0	1.44647e-05	0
8.28581e-06	0	1.72631e-05	0	1.80952e-05	0	1.44921e-05	0
8.31434e-06	0	1.729e-05	0	1.81233e-05	0	1.45196e-05	0
8.34287e-06	0	1.73169e-05	0	1.81515e-05	0	1.45471e-05	0
8.3714e-06	0	1.73438e-05	0	1.81796e-05	0	1.45745e-05	0
8.39993e-06	0	1.73707e-05	0	1.82078e-05	0	1.4602e-05	0
8.42845e-06	0	1.73975e-05	0	1.82359e-05	0	1.46295e-05	0
8.45698e-06	0	1.74244e-05	0	1.8264e-05	0	1.46569e-05	0
8.48551e-06	0	1.74513e-05	0	1.82922e-05	0	1.46844e-05	0
8.51404e-06	0	1.74782e-05	0	1.83203e-05	0	1.47119e-05	0
8.54257e-06	0	1.75051e-05	0	1.83485e-05	0	1.47394e-05	0
8.5711e-06	0	1.7532e-05	0	1.83766e-05	0	1.47668e-05	0
8.59963e-06	0	1.75589e-05	0	1.84048e-05	0	1.47943e-05	0
8.62816e-06	0	1.75858e-05	0	1.84329e-05	0	1.48218e-05	0
8.65669e-06	0	1.76127e-05	0	1.8461e-05	0	1.48492e-05	0
8.68522e-06	0	1.76396e-05	0	1.84892e-05	0	1.48767e-05	0
8.71375e-06	0	1.76665e-05	0	1.85173e-05	0	1.49042e-05	0
8.74228e-06	0	1.76934e-05	0	1.85455e-05	0	1.49316e-05	0
8.77081e-06	0	1.77203e-05	0	1.85736e-05	0	1.49591e-05	0
8.79933e-06	13	1.77472e-05	0	1.86018e-05	0	1.49866e-05	0
8.82786e-06	0	1.77741e-05	0	1.86299e-05	0	1.5014e-05	0
8.85639e-06	0	1.7801e-05	0	1.8658e-05	0	1.50415e-05	0
8.88492e-06	0	1.78278e-05	0	1.86862e-05	0	1.5069e-05	0
8.91345e-06	0	1.78547e-05	0	1.87143e-05	0	1.50964e-05	0
8.94198e-06	0	1.78816e-05	0	1.87425e-05	0	1.51239e-05	0
8.97051e-06	0	1.79085e-05	0	1.87706e-05	0	1.51514e-05	167
8.99904e-06	0	1.79354e-05	0	1.87988e-05	0	1.51788e-05	0
9.02757e-06	0	1.79623e-05	0	1.88269e-05	0	1.52063e-05	0
9.0561e-06	0	1.79892e-05	0	1.8855e-05	0	1.52338e-05	0
9.08463e-06	0	1.80161e-05	0	1.88832e-05	0	1.52612e-05	0
9.11316e-06	0	1.8043e-05	0	1.89113e-05	0	1.52887e-05	0
9.14169e-06	0	1.80699e-05	0	1.89395e-05	0	1.53162e-05	0
9.17021e-06	0	1.80968e-05	0	1.89676e-05	0	1.53437e-05	0
9.19874e-06	0	1.81237e-05	0	1.89957e-05	0	1.53711e-05	0
9.22727e-06	0	1.81506e-05	0	1.90239e-05	0	1.53986e-05	0
9.2558e-06	0	1.81775e-05	0	1.9052e-05	0	1.54261e-05	0
9.28433e-06	0	1.82044e-05	0	1.90802e-05	0	1.54535e-05	0
9.31286e-06	0	1.82312e-05	0	1.91083e-05	0	1.5481e-05	0
9.34139e-06	0	1.82581e-05	0	1.91365e-05	0	1.55085e-05	0
9.36992e-06	0	1.8285e-05	0	1.91646e-05	0	1.55359e-05	0
9.39845e-06	0	1.83119e-05	0	1.91927e-05	212	1.55634e-05	0
9.42698e-06	0	1.83388e-05	171	1.92209e-05	11	1.55909e-05	0
9.45551e-06	0	1.83657e-05	0	1.9249e-05	0	1.56183e-05	0
9.48404e-06	0	1.83926e-05	0	1.92772e-05	0	1.56458e-05	0
9.51256e-06	0	1.84195e-05	0	1.93053e-05	0	1.56733e-05	0
9.54109e-06	0	1.84464e-05	0	1.93335e-05	0	1.57007e-05	0
9.56962e-06	0	1.84733e-05	0	1.93616e-05	0	1.57282e-05	0
9.59815e-06	0	1.85002e-05	0	1.93897e-05	0	1.57557e-05	0
9.62668e-06	0	1.85271e-05	0	1.94179e-05	0	1.57831e-05	0
9.65521e-06	0	1.8554e-05	0	1.9446e-05	0	1.58106e-05	0
9.68374e-06	0	1.85809e-05	0	1.94742e-05	0	1.58381e-05	0
9.71227e-06	0	1.86078e-05	0	1.95023e-05	0	1.58655e-05	0
9.7408e-06	0	1.86346e-05	0	1.95305e-05	0	1.5893e-05	0
9.76933e-06	0	1.86615e-05	0	1.95586e-05	0	1.59205e-05	0
9.79786e-06	0	1.86884e-05	0	1.95867e-05	0	1.5948e-05	0
9.82639e-06	0	1.87153e-05	0	1.96149e-05	0	1.59754e-05	0
9.85491e-06	0	1.87422e-05	0	1.9643e-05	0	1.60029e-05	0
9.88344e-06	0	1.87691e-05	0	1.96712e-05	0	1.60304e-05	0
9.91197e-06	0	1.8796e-05	0	1.96993e-05	0	1.60578e-05	0
9.9405e-06	0	1.88229e-05	0	1.97275e-05	0	1.60853e-05	0
9.96903e-06	0	1.88498e-05	0	1.97556e-05	0	1.61128e-05	0
9.99756e-06	0	1.88767e-05	0	1.97837e-05	0	1.61402e-05	0
1.00261e-05	0	1.89036e-05	0	1.98119e-05	0	1.61677e-05	0
1.00546e-05	0	1.89305e-05	0	1.984e-05	0	1.61952e-05	0
1.00831e-05	0	1.89574e-05	0	1.98682e-05	0	1.62226e-05	0
1.01117e-05	0	1.89843e-05	0	1.98963e-05	0	1.62501e-05	0
1.01402e-05	0	1.90112e-05	0	1.99244e-05	0	1.62776e-05	0
1.01687e-05	0	1.9038e-05	0	1.99526e-05	0	1.6305e-05	0
1.01973e-05	0	1.90649e-05	0	1.99807e-05	0	1.63325e-05	197
1.02258e-05	0	1.90918e-05	0	2.00089e-05	0	1.636e-05	0
1.02543e-05	0	1.91187e-05	0	2.0037e-05	0	1.63874e-05	0
1.02829e-05	36	1.91456e-05	0	2.00652e-05	0	1.64149e-05	0
1.03114e-05	0	1.91725e-05	0	2.00933e-05	0	1.64424e-05	0
1.03399e-05	0	1.91994e-05	0	2.01214e-05	0	1.64698e-05	0
1.03684e-05	0	1.92263e-05	0	2.01496e-05	0	1.64973e-05	0
1.0397e-05	0	1.92532e-05	0	2.01777e-05	0	1.65248e-05	0
1.04255e-05	0	1.92801e-05	0	2.02059e-05	0	1.65523e-05	0
1.0454e-05	0	1.9307e-05	0	2.0234e-05	0	1.65797e-05	0
1.04826e-05	0	1.93339e-05	0	2.02622e-05	0	1.66072e-05	0
1.05111e-05	0	1.93608e-05	0	2.02903e-05	0	1.66347e-05	0
1.05396e-05	0	1.93877e-05	0	2.03184e-05	0	1.66621e-05	0
1.05681e-05	0	1.94146e-05	0	2.03466e-05	0	1.66896e-05	0
1.05967e-05	0	1.94414e-05	0	2.03747e-05	0	1.67171e-05	0
1.06252e-05	0	1.94683e-05	0	2.04029e-05	0	1.67445e-05	0
1.06537e-05	0	1.94952e-05	0	2.0431e-05	0	1.6772e-05	0
1.06823e-05	0	1.95221e-05	0	2.04592e-05	0	1.67995e-05	0
1.07108e-05	0	1.9549e-05	0	2.04873e-05	0	1.68269e-05	0
1.07393e-05	0	1.95759e-05	0	2.05154e-05	0	1.68544e-05	0
1.07678e-05	0	1.96028e-05	0	2.05436e-05	0	1.68819e-05	0
1.07964e-05	0	1.96297e-05	0	2.05717e-05	0	1.69093e-05	0
1.08249e-05	0	1.96566e-05	0	2.05999e-05	0	1.69368e-05	0
1.08534e-05	0	1.96835e-05	0	2.0628e-05	0	1.69643e-05	0
1.0882e-05	0	1.97104e-05	0	2.06562e-05	0	1.69917e-05	0
1.09105e-05	0	1.97373e-05	0	2.06843e-05	0	1.70192e-05	0
1.0939e-05	0	1.97642e-05	0	2.07124e-05	0	1.70467e-05	0
1.09676e-05	0	1.97911e-05	0	2.07406e-05	0	1.70741e-05	0
1.09961e-05	0	1.9818e-05	0	2.07687e-05	0	1.71016e-05	0
1.10246e-05	0	1.98449e-05	195	2.07969e-05	260	1.71291e-05	0
1.10531e-05	0	1.98717e-05	2	2.0825e-05	5	1.71566e-05	0
1.10817e-05	0	1.98986e-05	0	2.08531e-05	0	1.7184e-05	0
1.11102e-05	0	1.99255e-05	0	2.08813e-05	0	1.72115e-05	0
1.11387e-05	0	1.99524e-05	0	2.09094e-05	0	1.7239e-05	0
1.11673e-05	0	1.99793e-05	0	2.09376e-05	0	1.72664e-05	0
1.11958e-05	0	2.00062e-05	0	2.09657e-05	0	1.72939e-05	0
1.12243e-05	0	2.00331e-05	0	2.09939e-05	0	1.73214e-05	0
1.12528e-05	0	2.006e-05	0	2.1022e-05	0	1.73488e-05	0
1.12814e-05	0	2.00869e-05	0	2.10501e-05	0	1.73763e-05	0
1.13099e-05	0	2.01138e-05	0	2.10783e-05	0	1.74038e-05	0
1.13384e-05	0	2.01407e-05	0	2.11064e-05	0	1.74312e-05	0
1.1367e-05	0	2.01676e-05	0	2.11346e-05	0	1.74587e-05	0
1.13955e-05	0	2.01945e-05	0	2.11627e-05	0	1.74862e-05	201
1.1424e-05	0	2.02214e-05	0	2.11909e-05	0	1.75136e-05	0
1.14525e-05	0	2.02483e-05	0	2.1219e-05	0	1.75411e-05	0
1.14811e-05	0	2.02751e-05	0	2.12471e-05	0	1.75686e-05	0
1.15096e-05	0	2.0302e-05	0	2.12753e-05	0	1.7596e-05	0
1.15381e-05	0	2.03289e-05	0	2.13034e-05	0	1.76235e-05	0
1.15667e-05	0	2.03558e-05	0	2.13316e-05	0	1.7651e-05	0
1.15952e-05	0	2.03827e-05	0	2.13597e-05	0	1.76784e-05	0
1.16237e-05	0	2.04096e-05	0	2.13879e-05	0	1.77059e-05	0
1.16523e-05	0	2.04365e-05	0	2.1416e-05	0	1.77334e-05	0
1.16808e-05	0	2.04634e-05	0	2.14441e-05	0	1.77609e-05	0
1.17093e-05	0	2.04903e-05	0	2.14723e-05	0	1.77883e-05	0
1.17378e-05	47	2.05172e-05	0	2.15004e-05	0	1.78158e-05	0
1.17664e-05	0	2.05441e-05	0	2.15286e-05	0	1.78433e-05	0
1.17949e-05	0	2.0571e-05	0	2.15567e-05	0	1.78707e-05	0
1.18234e-05	0	2.05979e-05	0	2.15849e-05	0	1.78982e-05	0
1.1852e-05	0	2.06248e-05	0	2.1613e-05	0	1.79257e-05	0
1.18805e-05	0	2.06517e-05	0	2.16411e-05	0	1.79531e-05	0
1.1909e-05	0	2.06785e-05	0	2.16693e-05	0	1.79806e-05	0
1.19375e-05	0	2.07054e-05	0	2.16974e-05	0	1.80081e-05	0
1.19661e-05	0	2.07323e-05	0	2.17256e-05	0	1.80355e-05	0
1.19946e-05	0	2.07592e-05	0	2.17537e-05	0	1.8063e-05	0
1.20231e-05	0	2.07861e-05	0	2.17818e-05	0	1.80905e-05	0
1.20517e-05	0	2.0813e-05	0	2.181e-05	0	1.81179e-05	0
1.20802e-05	0	2.08399e-05	0	2.18381e-05	0	1.81454e-05	0
1.21087e-05	0	2.08668e-05	0	2.18663e-05	0	1.81729e-05	0
1.21372e-05	0	2.08937e-05	0	2.18944e-05	0	1.82003e-05	0
1.21658e-05	0	2.09206e-05	0	2.19226e-05	0	1.82278e-05	0
1.21943e-05	0	2.09475e-05	0	2.19507e-05	0	1.82553e-05	0
1.22228e-05	0	2.09744e-05	0	2.19788e-05	0	1.82827e-05	0
1.22514e-05	0	2.10013e-05	0	2.2007e-05	0	1.83102e-05	0
1.22799e-05	0	2.10282e-05	0	2.20351e-05	0	1.83377e-05	0
1.23084e-05	0	2.10551e-05	0	2.20633e-05	0	1.83652e-05	0
1.2337e-05	0	2.10819e-05	0	2.20914e-05	0	1.83926e-05	0
1.23655e-05	0	2.11088e-05	0	2.21196e-05	0	1.84201e-05	0
1.2394e-05	0	2.11357e-05	0	2.21477e-05	0	1.84476e-05	0
1.24225e-05	0	2.11626e-05	0	2.21758e-05	0	1.8475e-05	0
1.24511e-05	0	2.11895e-05	0	2.2204e-05	0	1.85025e-05	0
1.24796e-05	0	2.12164e-05	0	2.22321e-05	0	1.853e-05	0
1.25081e-05	0	2.12433e-05	0	2.22603e-05	0	1.85574e-05	0
1.25367e-05	0	2.12702e-05	0	2.22884e-05	0	1.85849e-05	0
1.25652e-05	0	2.12971e-05	0	2.23166e-05	0	1.86124e-05	0
1.25937e-05	0	2.1324e-05	0	2.23447e-05	0	1.86398e-05	0
1.26222e-05	0	2.13509e-05	0	2.23728e-05	0	1.86673e-05	225
1.26508e-05	0	2.13778e-05	196	2.2401e-05	226	1.86948e-05	0
1.26793e-05	0	2.14047e-05	0	2.24291e-05	0	1.87222e-05	0
1.27078e-05	0	2.14316e-05	0	2.24573e-05	0	1.87497e-05	0
1.27364e-05	0	2.14585e-05	0	2.24854e-05	0	1.87772e-05	0
1.27649e-05	0	2.14853e-05	0	2.25135e-05	0	1.88046e-05	0
1.27934e-05	0	2.15122e-05	0	2.25417e-05	0	1.88321e-05	0
1.28219e-05	0	2.15391e-05	0	2.25698e-05	0	1.88596e-05	0
1.28505e-05	0	2.1566e-05	0	2.2598e-05	0	1.8887e-05	0
1.2879e-05	0	2.15929e-05	0	2.26261e-05	0	1.89145e-05	0
1.29075e-05	0	2.16198e-05	0	2.26543e-05	0	1.8942e-05	0
1.29361e-05	0	2.16467e-05	0	2.26824e-05	0	1.89695e-05	0
1.29646e-05	0	2.16736e-05	0	2.27105e-05	0	1.89969e-05	0
1.29931e-05	0	2.17005e-05	0	2.27387e-05	0	1.90244e-05	0
1.30217e-05	0	2.17274e-05	0	2.27668e-05	0	1.90519e-05	0
1.30502e-05	0	2.17543e-05	0	2.2795e-05	0	1.90793e-05	0
1.30787e-05	0	2.17812e-05	0	2.28231e-05	0	1.91068e-05	0
1.31072e-05	0	2.18081e-05	0	2.28513e-05	0	1.91343e-05	0
1.31358e-05	0	2.1835e-05	0	2.28794e-05	0	1.91617e-05	0
1.31643e-05	0	2.18619e-05	0	2.29075e-05	0	1.91892e-05	0
1.31928e-05	0	2.18887e-05	0	2.29357e-05	0	1.92167e-05	0
1.32214e-05	119	2.19156e-05	0	2.29638e-05	0	1.92441e-05	0
1.32499e-05	0	2.19425e-05	0	2.2992e-05	0	1.92716e-05	0
1.32784e-05	0	2.19694e-05	0	2.30201e-05	0	1.92991e-05	0
1.33069e-05	0	2.19963e-05	0	2.30483e-05	0	1.93265e-05	0
1.33355e-05	0	2.20232e-05	0	2.30764e-05	0	1.9354e-05	0
1.3364e-05	0	2.20501e-05	0	2.31045e-05	0	1.93815e-05	0
1.33925e-05	0	2.2077e-05	0	2.31327e-05	0	1.94089e-05	0
1.34211e-05	0	2.21039e-05	0	2.31608e-05	0	1.94364e-05	0
1.34496e-05	0	2.21308e-05	0	2.3189e-05	0	1.94639e-05	0
1.34781e-05	0	2.21577e-05	0	2.32171e-05	0	1.94913e-05	0
1.35067e-05	0	2.21846e-05	0	2.32453e-05	0	1.95188e-05	0
1.35352e-05	0	2.22115e-05	0	2.32734e-05	0	1.95463e-05	0
1.35637e-05	0	2.22384e-05	0	2.33015e-05	0	1.95738e-05	0
1.35922e-05	0	2.22653e-05	0	2.33297e-05	0	1.96012e-05	0
1.36208e-05	0	2.22921e-05	0	2.33578e-05	0	1.96287e-05	0
1.36493e-05	0	2.2319e-05	0	2.3386e-05	0	1.96562e-05	0
1.36778e-05	0	2.23459e-05	0	2.34141e-05	0	1.96836e-05	0
1.37064e-05	0	2.23728e-05	0	2.34422e-05	0	1.97111e-05	0
1.37349e-05	0	2.23997e-05	0	2.34704e-05	0	1.97386e-05	0
1.37634e-05	0	2.24266e-05	0	2.34985e-05	0	1.9766e-05	0
1.37919e-05	0	2.24535e-05	0	2.35267e-05	0	1.97935e-05	0
1.38205e-05	0	2.24804e-05	0	2.35548e-05	0	1.9821e-05	203
1.3849e-05	0	2.25073e-05	0	2.3583e-05	0	1.98484e-05	0
1.38775e-05	0	2.25342e-05	0	2.36111e-05	0	1.98759e-05	0
1.39061e-05	0	2.25611e-05	0	2.36392e-05	0	1.99034e-05	0
1.39346e-05	0	2.2588e-05	0	2.36674e-05	0	1.99308e-05	0
1.39631e-05	0	2.26149e-05	0	2.36955e-05	0	1.99583e-05	0
1.39916e-05	0	2.26418e-05	0	2.37237e-05	0	1.99858e-05	0
1.40202e-05	0	2.26687e-05	0	2.37518e-05	0	2.00132e-05	0
1.40487e-05	0	2.26956e-05	0	2.378e-05	0	2.00407e-05	0
1.40772e-05	0	2.27224e-05	0	2.38081e-05	0	2.00682e-05	0
1.41058e-05	0	2.27493e-05	0	2.38362e-05	0	2.00956e-05	0
1.41343e-05	0	2.27762e-05	0	2.38644e-05	0	2.01231e-05	0
1.41628e-05	0	2.28031e-05	0	2.38925e-05	0	2.01506e-05	0
1.41914e-05	0	2.283e-05	0	2.39207e-05	0	2.01781e-05	0
1.42199e-05	0	2.28569e-05	0	2.39488e-05	0	2.02055e-05	0
1.42484e-05	0	2.28838e-05	0	2.3977e-05	0	2.0233e-05	0
1.42769e-05	0	2.29107e-05	211	2.40051e-05	270	2.02605e-05	0
1.43055e-05	0	2.29376e-05	0	2.40332e-05	0	2.02879e-05	0
1.4334e-05	0	2.29645e-05	0	2.40614e-05	0	2.03154e-05	0
1.43625e-05	0	2.29914e-05	0	2.40895e-05	0	2.03429e-05	0
1.43911e-05	0	2.30183e-05	0	2.41177e-05	0	2.03703e-05	0
1.44196e-05	0	2.30452e-05	0	2.41458e-05	0	2.03978e-05	0
1.44481e-05	0	2.30721e-05	0	2.4174e-05	0	2.04253e-05	0
1.44766e-05	0	2.3099e-05	0	2.42021e-05	0	2.04527e-05	0
1.45052e-05	0	2.31258e-05	0	2.42302e-05	0	2.04802e-05	0
1.45337e-05	0	2.31527e-05	0	2.42584e-05	0	2.05077e-05	0
1.45622e-05	0	2.31796e-05	0	2.42865e-05	0	2.05351e-05	0
1.45908e-05	0	2.32065e-05	0	2.43147e-05	0	2.05626e-05	0
1.46193e-05	0	2.32334e-05	0	2.43428e-05	0	2.05901e-05	0
1.46478e-05	0	2.32603e-05	0	2.43709e-05	0	2.06175e-05	0
1.46763e-05	122	2.32872e-05	0	2.43991e-05	0	2.0645e-05	0
1.47049e-05	0	2.33141e-05	0	2.44272e-05	0	2.06725e-05	0
1.47334e-05	0	2.3341e-05	0	2.44554e-05	0	2.06999e-05	0
1.47619e-05	0	2.33679e-05	0	2.44835e-05	0	2.07274e-05	0
1.47905e-05	0	2.33948e-05	0	2.45117e-05	0	2.07549e-05	0
1.4819e-05	0	2.34217e-05	0	2.45398e-05	0	2.07824e-05	0
1.48475e-05	0	2.34486e-05	0	2.45679e-05	0	2.08098e-05	0
1.48761e-05	0	2.34755e-05	0	2.45961e-05	0	2.08373e-05	0
1.49046e-05	0	2.35024e-05	0	2.46242e-05	0	2.08648e-05	0
1.49331e-05	0	2.35292e-05	0	2.46524e-05	0	2.08922e-05	0
1.49616e-05	0	2.35561e-05	0	2.46805e-05	0	2.09197e-05	0
1.49902e-05	0	2.3583e-05	0	2.47087e-05	0	2.09472e-05	0
1.50187e-05	0	2.36099e-05	0	2.47368e-05	0	2.09746e-05	0
1.50472e-05	0	2.36368e-05	0	2.47649e-05	0	2.10021e-05	243
1.50758e-05	0	2.36637e-05	0	2.47931e-05	0	2.10296e-05	0
1.51043e-05	0	2.36906e-05	0	2.48212e-05	0	2.1057e-05	0
1.51328e-05	0	2.37175e-05	0	2.48494e-05	0	2.10845e-05	0
1.51613e-05	0	2.37444e-05	0	2.48775e-05	0	2.1112e-05	0
1.51899e-05	0	2.37713e-05	0	2.49057e-05	0	2.11394e-05	0
1.52184e-05	0	2.37982e-05	0	2.49338e-05	0	2.11669e-05	0
1.52469e-05	0	2.38251e-05	0	2.49619e-05	0	2.11944e-05	0
1.52755e-05	0	2.3852e-05	0	2.49901e-05	0	2.12218e-05	0
1.5304e-05	0	2.38789e-05	0	2.50182e-05	0	2.12493e-05	0
1.53325e-05	0	2.39058e-05	0	2.50464e-05	0	2.12768e-05	0
1.5361e-05	0	2.39326e-05	0	2.50745e-05	0	2.13042e-05	0
1.53896e-05	0	2.39595e-05	0	2.51027e-05	0	2.13317e-05	0
1.54181e-05	0	2.39864e-05	0	2.51308e-05	0	2.13592e-05	0
1.54466e-05	0	2.40133e-05	0	2.51589e-05	0	2.13867e-05	0
1.54752e-05	0	2.40402e-05	0	2.51871e-05	0	2.14141e-05	0
1.55037e-05	0	2.40671e-05	0	2.52152e-05	0	2.14416e-05	0
1.55322e-05	0	2.4094e-05	0	2.52434e-05	0	2.14691e-05	0
1.55608e-05	0	2.41209e-05	0	2.52715e-05	0	2.14965e-05	0
1.55893e-05	0	2.41478e-05	0	2.52996e-05	0	2.1524e-05	0
1.56178e-05	0	2.41747e-05	0	2.53278e-05	0	2.15515e-05	0
1.56463e-05	0	2.42016e-05	0	2.53559e-05	0	2.15789e-05	0
1.56749e-05	0	2.42285e-05	0	2.53841e-05	0	2.16064e-05	0
1.57034e-05	0	2.42554e-05	0	2.54122e-05	0	2.16339e-05	0
1.57319e-05	0	2.42823e-05	0	2.54404e-05	0	2.16613e-05	0
1.57605e-05	0	2.43092e-05	0	2.54685e-05	0	2.16888e-05	0
1.5789e-05	0	2.4336e-05	0	2.54966e-05	0	2.17163e-05	0
1.58175e-05	0	2.43629e-05	0	2.55248e-05	0	2.17437e-05	0
1.5846e-05	0	2.43898e-05	0	2.55529e-05	0	2.17712e-05	0
1.58746e-05	0	2.44167e-05	0	2.55811e-05	0	2.17987e-05	0
1.59031e-05	0	2.44436e-05	249	2.56092e-05	220	2.18261e-05	0
1.59316e-05	0	2.44705e-05	0	2.56374e-05	0	2.18536e-05	0
1.59602e-05	0	2.44974e-05	0	2.56655e-05	0	2.18811e-05	0
1.59887e-05	0	2.45243e-05	0	2.56936e-05	0	2.19085e-05	0
1.60172e-05	0	2.45512e-05	0	2.57218e-05	0	2.1936e-05	0
1.60457e-05	0	2.45781e-05	0	2.57499e-05	0	2.19635e-05	0
1.60743e-05	0	2.4605e-05	0	2.57781e-05	0	2.19909e-05	0
1.61028e-05	0	2.46319e-05	0	2.58062e-05	0	2.20184e-05	0
1.61313e-05	130	2.46588e-05	0	2.58344e-05	0	2.20459e-05	0
1.61599e-05	31	2.46857e-05	0	2.58625e-05	0	2.20734e-05	0
1.61884e-05	0	2.47126e-05	0	2.58906e-05	0	2.21008e-05	0
1.62169e-05	0	2.47394e-05	0	2.59188e-05	0	2.21283e-05	0
1.62455e-05	0	2.47663e-05	0	2.59469e-05	0	2.21558e-05	283
1.6274e-05	0	2.47932e-05	0	2.59751e-05	0	2.21832e-05	0
1.63025e-05	0	2.48201e-05	0	2.60032e-05	0	2.22107e-05	0
1.6331e-05	0	2.4847e-05	0	2.60313e-05	0	2.22382e-05	0
1.63596e-05	0	2.48739e-05	0	2.60595e-05	0	2.22656e-05	0
1.63881e-05	0	2.49008e-05	0	2.60876e-05	0	2.22931e-05	0
1.64166e-05	0	2.49277e-05	0	2.61158e-05	0	2.23206e-05	0
1.64452e-05	0	2.49546e-05	0	2.61439e-05	0	2.2348e-05	0
1.64737e-05	0	2.49815e-05	0	2.61721e-05	0	2.23755e-05	0
1.65022e-05	0	2.50084e-05	0	2.62002e-05	0	2.2403e-05	0
1.65307e-05	0	2.50353e-05	0	2.62283e-05	0	2.24304e-05	0
1.65593e-05	0	2.50622e-05	0	2.62565e-05	0	2.24579e-05	0
1.65878e-05	0	2.50891e-05	0	2.62846e-05	0	2.24854e-05	0
1.66163e-05	0	2.5116e-05	0	2.63128e-05	0	2.25128e-05	0
1.66449e-05	0	2.51429e-05	0	2.63409e-05	0	2.25403e-05	0
1.66734e-05	0	2.51697e-05	0	2.63691e-05	0	2.25678e-05	0
1.67019e-05	0	2.51966e-05	0	2.63972e-05	0	2.25952e-05	0
1.67304e-05	0	2.52235e-05	0	2.64253e-05	0	2.26227e-05	0
1.6759e-05	0	2.52504e-05	0	2.64535e-05	0	2.26502e-05	0
1.67875e-05	0	2.52773e-05	0	2.64816e-05	0	2.26777e-05	0
1.6816e-05	0	2.53042e-05	0	2.65098e-05	0	2.27051e-05	0
1.68446e-05	0	2.53311e-05	0	2.65379e-05	0	2.27326e-05	0
1.68731e-05	0	2.5358e-05	0	2.65661e-05	0	2.27601e-05	0
1.69016e-05	0	2.53849e-05	0	2.65942e-05	0	2.27875e-05	0
1.69302e-05	0	2.54118e-05	0	2.66223e-05	0	2.2815e-05	0
1.69587e-05	0	2.54387e-05	0	2.66505e-05	0	2.28425e-05	0
1.69872e-05	0	2.54656e-05	0	2.66786e-05	0	2.28699e-05	0
1.70157e-05	0	2.54925e-05	0	2.67068e-05	0	2.28974e-05	0
1.70443e-05	0	2.55194e-05	0	2.67349e-05	0	2.29249e-05	0
1.70728e-05	0	2.55463e-05	0	2.67631e-05	0	2.29523e-05	0
1.71013e-05	0	2.55731e-05	0	2.67912e-05	0	2.29798e-05	0
1.71299e-05	0	2.56e-05	0	2.68193e-05	0	2.30073e-05	0
1.71584e-05	0	2.56269e-05	0	2.68475e-05	0	2.30347e-05	0
1.71869e-05	0	2.56538e-05	0	2.68756e-05	0	2.30622e-05	0
1.72154e-05	0	2.56807e-05	0	2.69038e-05	0	2.30897e-05	0
1.7244e-05	0	2.57076e-05	0	2.69319e-05	0	2.31171e-05	0
1.72725e-05	0	2.57345e-05	0	2.696e-05	0	2.31446e-05	0
1.7301e-05	0	2.57614e-05	0	2.69882e-05	0	2.31721e-05	0
1.73296e-05	0	2.57883e-05	0	2.70163e-05	0	2.31995e-05	0
1.73581e-05	0	2.58152e-05	0	2.70445e-05	0	2.3227e-05	0
1.73866e-05	0	2.58421e-05	0	2.70726e-05	0	2.32545e-05	0
1.74152e-05	0	2.5869e-05	0	2.71008e-05	0	2.3282e-05	0
1.74437e-05	0	2.58959e-05	0	2.71289e-05	0	2.33094e-05	0
1.74722e-05	0	2.59228e-05	0	2.7157e-05	0	2.33369e-05	262
1.75007e-05	0	2.59497e-05	0	2.71852e-05	0	2.33644e-05	0
1.75293e-05	0	2.59765e-05	235	2.72133e-05	269	2.33918e-05	0
1.75578e-05	0	2.60034e-05	0	2.72415e-05	0	2.34193e-05	0
1.75863e-05	0	2.60303e-05	0	2.72696e-05	0	2.34468e-05	0
1.76149e-05	154	2.60572e-05	0	2.72978e-05	0	2.34742e-05	0
1.76434e-05	0	2.60841e-05	0	2.73259e-05	0	2.35017e-05	0
1.76719e-05	0	2.6111e-05	0	2.7354e-05	0	2.35292e-05	0
1.77004e-05	0	2.61379e-05	0	2.73822e-05	0	2.35566e-05	0
1.7729e-05	0	2.61648e-05	0	2.74103e-05	0	2.35841e-05	0
1.77575e-05	0	2.61917e-05	0	2.74385e-05	0	2.36116e-05	0
1.7786e-05	0	2.62186e-05	0	2.74666e-05	0	2.3639e-05	0
1.78146e-05	0	2.62455e-05	0	2.74948e-05	0	2.36665e-05	0
1.78431e-05	0	2.62724e-05	0	2.75229e-05	0	2.3694e-05	0
1.78716e-05	0	2.62993e-05	0	2.7551e-05	0	2.37214e-05	0
1.79001e-05	0	2.63262e-05	0	2.75792e-05	0	2.37489e-05	0
1.79287e-05	0	2.63531e-05	0	2.76073e-05	0	2.37764e-05	0
1.79572e-05	0	2.63799e-05	0	2.76355e-05	0	2.38038e-05	0
1.79857e-05	0	2.64068e-05	0	2.76636e-05	0	2.38313e-05	0
1.80143e-05	0	2.64337e-05	0	2.76918e-05	0	2.38588e-05	0
1.80428e-05	0	2.64606e-05	0	2.77199e-05	0	2.38863e-05	0
1.80713e-05	0	2.64875e-05	0	2.7748e-05	0	2.39137e-05	0
1.80999e-05	0	2.65144e-05	0	2.77762e-05	0	2.39412e-05	0
1.81284e-05	0	2.65413e-05	0	2.78043e-05	0	2.39687e-05	0
1.81569e-05	0	2.65682e-05	0	2.78325e-05	0	2.39961e-05	0
1.81854e-05	0	2.65951e-05	0	2.78606e-05	0	2.40236e-05	0
1.8214e-05	0	2.6622e-05	0	2.78887e-05	0	2.40511e-05	0
1.82425e-05	0	2.66489e-05	0	2.79169e-05	0	2.40785e-05	0
1.8271e-05	0	2.66758e-05	0	2.7945e-05	0	2.4106e-05	0
1.82996e-05	0	2.67027e-05	0	2.79732e-05	0	2.41335e-05	0
1.83281e-05	0	2.67296e-05	0	2.80013e-05	0	2.41609e-05	0
1.83566e-05	0	2.67565e-05	0	2.80295e-05	0	2.41884e-05	0
1.83851e-05	0	2.67833e-05	0	2.80576e-05	0	2.42159e-05	0
1.84137e-05	0	2.68102e-05	0	2.80857e-05	0	2.42433e-05	0
1.84422e-05	0	2.68371e-05	0	2.81139e-05	0	2.42708e-05	0
1.84707e-05	0	2.6864e-05	0	2.8142e-05	0	2.42983e-05	0
1.84993e-05	0	2.68909e-05	0	2.81702e-05	0	2.43257e-05	0
1.85278e-05	0	2.69178e-05	0	2.81983e-05	0	2.43532e-05	0
1.85563e-05	0	2.69447e-05	0	2.82265e-05	0	2.43807e-05	0
1.85848e-05	0	2.69716e-05	0	2.82546e-05	0	2.44081e-05	0
1.86134e-05	0	2.69985e-05	0	2.82827e-05	0	2.44356e-05	0
1.86419e-05	0	2.70254e-05	0	2.83109e-05	0	2.44631e-05	0
1.86704e-05	0	2.70523e-05	0	2.8339e-05	0	2.44906e-05	281
1.8699e-05	0	2.70792e-05	0	2.83672e-05	0	2.4518e-05	0
1.87275e-05	0	2.71061e-05	0	2.83953e-05	0	2.45455e-05	0
1.8756e-05	0	2.7133e-05	0	2.84235e-05	0	2.4573e-05	0
1.87846e-05	0	2.71599e-05	0	2.84516e-05	0	2.46004e-05	0
1.88131e-05	0	2.71868e-05	0	2.84797e-05	0	2.46279e-05	0
1.88416e-05	0	2.72136e-05	0	2.85079e-05	0	2.46554e-05	0
1.88701e-05	0	2.72405e-05	0	2.8536e-05	0	2.46828e-05	0
1.88987e-05	0	2.72674e-05	0	2.85642e-05	0	2.47103e-05	0
1.89272e-05	0	2.72943e-05	0	2.85923e-05	0	2.47378e-05	0
1.89557e-05	0	2.73212e-05	0	2.86205e-05	0	2.47652e-05	0
1.89843e-05	0	2.73481e-05	0	2.86486e-05	0	2.47927e-05	0
1.90128e-05	0	2.7375e-05	0	2.86767e-05	0	2.48202e-05	0
1.90413e-05	0	2.74019e-05	0	2.87049e-05	0	2.48476e-05	0
1.90698e-05	178	2.74288e-05	0	2.8733e-05	0	2.48751e-05	0
1.90984e-05	0	2.74557e-05	0	2.87612e-05	0	2.49026e-05	0
1.91269e-05	0	2.74826e-05	249	2.87893e-05	0	2.493e-05	0
1.91554e-05	0	2.75095e-05	0	2.88174e-05	276	2.49575e-05	0
1.9184e-05	0	2.75364e-05	0	2.88456e-05	0	2.4985e-05	0
1.92125e-05	0	2.75633e-05	0	2.88737e-05	0	2.50124e-05	0
1.9241e-05	0	2.75901e-05	0	2.89019e-05	0	2.50399e-05	0
1.92695e-05	0	2.7617e-05	0	2.893e-05	0	2.50674e-05	0
1.92981e-05	0	2.76439e-05	0	2.89582e-05	0	2.50949e-05	0
1.93266e-05	0	2.76708e-05	0	2.89863e-05	0	2.51223e-05	0
1.93551e-05	0	2.76977e-05	0	2.90144e-05	0	2.51498e-05	0
1.93837e-05	0	2.77246e-05	0	2.90426e-05	0	2.51773e-05	0
1.94122e-05	0	2.77515e-05	0	2.90707e-05	0	2.52047e-05	0
1.94407e-05	0	2.77784e-05	0	2.90989e-05	0	2.52322e-05	0
1.94693e-05	0	2.78053e-05	0	2.9127e-05	0	2.52597e-05	0
1.94978e-05	0	2.78322e-05	0	2.91552e-05	0	2.52871e-05	0
1.95263e-05	0	2.78591e-05	0	2.91833e-05	0	2.53146e-05	0
1.95548e-05	0	2.7886e-05	0	2.92114e-05	0	2.53421e-05	0
1.95834e-05	0	2.79129e-05	0	2.92396e-05	0	2.53695e-05	0
1.96119e-05	0	2.79398e-05	0	2.92677e-05	0	2.5397e-05	0
1.96404e-05	0	2.79667e-05	0	2.92959e-05	0	2.54245e-05	0
1.9669e-05	0	2.79936e-05	0	2.9324e-05	0	2.54519e-05	0
1.96975e-05	0	2.80204e-05	0	2.93522e-05	0	2.54794e-05	0
1.9726e-05	0	2.80473e-05	0	2.93803e-05	0	2.55069e-05	0
1.97545e-05	0	2.80742e-05	0	2.94084e-05	0	2.55343e-05	0
1.97831e-05	0	2.81011e-05	0	2.94366e-05	0	2.55618e-05	0
1.98116e-05	0	2.8128e-05	0	2.94647e-05	0	2.55893e-05	0
1.98401e-05	0	2.81549e-05	0	2.94929e-05	0	2.56167e-05	0
1.98687e-05	0	2.81818e-05	0	2.9521e-05	0	2.56442e-05	0
1.98972e-05	0	2.82087e-05	0	2.95491e-05	0	2.56717e-05	260
1.99257e-05	0	2.82356e-05	0	2.95773e-05	0	2.56992e-05	0
1.99542e-05	0	2.82625e-05	0	2.96054e-05	0	2.57266e-05	0
1.99828e-05	0	2.82894e-05	0	2.96336e-05	0	2.57541e-05	0
2.00113e-05	0	2.83163e-05	0	2.96617e-05	0	2.57816e-05	0
2.00398e-05	0	2.83432e-05	0	2.96899e-05	0	2.5809e-05	0
2.00684e-05	0	2.83701e-05	0	2.9718e-05	0	2.58365e-05	0
2.00969e-05	0	2.8397e-05	0	2.97461e-05	0	2.5864e-05	0
2.01254e-05	0	2.84238e-05	0	2.97743e-05	0	2.58914e-05	0
2.0154e-05	0	2.84507e-05	0	2.98024e-05	0	2.59189e-05	0
2.01825e-05	0	2.84776e-05	0	2.98306e-05	0	2.59464e-05	0
2.0211e-05	0	2.85045e-05	0	2.98587e-05	0	2.59738e-05	0
2.02395e-05	0	2.85314e-05	0	2.98869e-05	0	2.60013e-05	0
2.02681e-05	0	2.85583e-05	0	2.9915e-05	0	2.60288e-05	0
2.02966e-05	0	2.85852e-05	0	2.99431e-05	0	2.60562e-05	0
2.03251e-05	0	2.86121e-05	0	2.99713e-05	0	2.60837e-05	0
2.03537e-05	0	2.8639e-05	0	2.99994e-05	0	2.61112e-05	0
2.03822e-05	0	2.86659e-05	0	3.00276e-05	0	2.61386e-05	0
2.04107e-05	0	2.86928e-05	0	3.00557e-05	0	2.61661e-05	0
2.04392e-05	0	2.87197e-05	0	3.00839e-05	0	2.61936e-05	0
2.04678e-05	0	2.87466e-05	0	3.0112e-05	0	2.6221e-05	0
2.04963e-05	0	2.87735e-05	0	3.01401e-05	0	2.62485e-05	0
2.05248e-05	0	2.88004e-05	0	3.01683e-05	0	2.6276e-05	0
2.05534e-05	172	2.88272e-05	0	3.01964e-05	0	2.63035e-05	0
2.05819e-05	0	2.88541e-05	0	3.02246e-05	0	2.63309e-05	0
2.06104e-05	0	2.8881e-05	0	3.02527e-05	0	2.63584e-05	0
2.06389e-05	0	2.89079e-05	0	3.02809e-05	0	2.63859e-05	0
2.06675e-05	0	2.89348e-05	0	3.0309e-05	0	2.64133e-05	0
2.0696e-05	0	2.89617e-05	0	3.03371e-05	0	2.64408e-05	0
2.07245e-05	0	2.89886e-05	0	3.03653e-05	0	2.64683e-05	0
2.07531e-05	0	2.90155e-05	223	3.03934e-05	0	2.64957e-05	0
2.07816e-05	0	2.90424e-05	0	3.04216e-05	248	2.65232e-05	0
2.08101e-05	0	2.90693e-05	0	3.04497e-05	0	2.65507e-05	0
2.08387e-05	0	2.90962e-05	0	3.04778e-05	0	2.65781e-05	0
2.08672e-05	0	2.91231e-05	0	3.0506e-05	0	2.66056e-05	0
2.08957e-05	0	2.915e-05	0	3.05341e-05	0	2.66331e-05	0
2.09242e-05	0	2.91769e-05	0	3.05623e-05	0	2.66605e-05	0
2.09528e-05	0	2.92038e-05	0	3.05904e-05	0	2.6688e-05	0
2.09813e-05	0	2.92306e-05	0	3.06186e-05	0	2.67155e-05	0
2.10098e-05	0	2.92575e-05	0	3.06467e-05	0	2.67429e-05	0
2.10384e-05	0	2.92844e-05	0	3.06748e-05	0	2.67704e-05	0
2.10669e-05	0	2.93113e-05	0	3.0703e-05	0	2.67979e-05	0
2.10954e-05	0	2.93382e-05	0	3.07311e-05	0	2.68253e-05	251
2.11239e-05	0	2.93651e-05	0	3.07593e-05	0	2.68528e-05	1
2.11525e-05	0	2.9392e-05	0	3.07874e-05	0	2.68803e-05	0
2.1181e-05	0	2.94189e-05	0	3.08156e-05	0	2.69078e-05	0
2.12095e-05	0	2.94458e-05	0	3.08437e-05	0	2.69352e-05	0
2.12381e-05	0	2.94727e-05	0	3.08718e-05	0	2.69627e-05	0
2.12666e-05	0	2.94996e-05	0	3.09e-05	0	2.69902e-05	0
2.12951e-05	0	2.95265e-05	0	3.09281e-05	0	2.70176e-05	0
2.13236e-05	0	2.95534e-05	0	3.09563e-05	0	2.70451e-05	0
2.13522e-05	0	2.95803e-05	0	3.09844e-05	0	2.70726e-05	0
2.13807e-05	0	2.96072e-05	0	3.10126e-05	0	2.71e-05	0
2.14092e-05	0	2.9634e-05	0	3.10407e-05	0	2.71275e-05	0
2.14378e-05	0	2.96609e-05	0	3.10688e-05	0	2.7155e-05	0
2.14663e-05	0	2.96878e-05	0	3.1097e-05	0	2.71824e-05	0
2.14948e-05	0	2.97147e-05	0	3.11251e-05	0	2.72099e-05	0
2.15234e-05	0	2.97416e-05	0	3.11533e-05	0	2.72374e-05	0
2.15519e-05	0	2.97685e-05	0	3.11814e-05	0	2.72648e-05	0
2.15804e-05	0	2.97954e-05	0	3.12096e-05	0	2.72923e-05	0
2.16089e-05	0	2.98223e-05	0	3.12377e-05	0	2.73198e-05	0
2.16375e-05	0	2.98492e-05	0	3.12658e-05	0	2.73472e-05	0
2.1666e-05	0	2.98761e-05	0	3.1294e-05	0	2.73747e-05	0
2.16945e-05	0	2.9903e-05	0	3.13221e-05	0	2.74022e-05	0
2.17231e-05	0	2.99299e-05	0	3.13503e-05	0	2.74296e-05	0
2.17516e-05	0	2.99568e-05	0	3.13784e-05	0	2.74571e-05	0
2.17801e-05	0	2.99837e-05	0	3.14065e-05	0	2.74846e-05	0
2.18086e-05	0	3.00106e-05	0	3.14347e-05	0	2.75121e-05	0
2.18372e-05	0	3.00375e-05	0	3.14628e-05	0	2.75395e-05	0
2.18657e-05	0	3.00643e-05	0	3.1491e-05	0	2.7567e-05	0
2.18942e-05	0	3.00912e-05	0	3.15191e-05	0	2.75945e-05	0
2.19228e-05	0	3.01181e-05	0	3.15473e-05	0	2.76219e-05	0
2.19513e-05	0	3.0145e-05	0	3.15754e-05	0	2.76494e-05	0
2.19798e-05	0	3.01719e-05	0	3.16035e-05	0	2.76769e-05	0
2.20083e-05	215	3.01988e-05	0	3.16317e-05	0	2.77043e-05	0
2.20369e-05	0	3.02257e-05	0	3.16598e-05	0	2.77318e-05	0
2.20654e-05	0	3.02526e-05	0	3.1688e-05	0	2.77593e-05	0
2.20939e-05	0	3.02795e-05	0	3.17161e-05	0	2.77867e-05	0
2.21225e-05	0	3.03064e-05	0	3.17443e-05	0	2.78142e-05	0
2.2151e-05	0	3.03333e-05	0	3.17724e-05	0	2.78417e-05	0
2.21795e-05	0	3.03602e-05	0	3.18005e-05	0	2.78691e-05	0
2.22081e-05	0	3.03871e-05	0	3.18287e-05	0	2.78966e-05	0
2.22366e-05	0	3.0414e-05	0	3.18568e-05	0	2.79241e-05	0
2.22651e-05	0	3.04409e-05	0	3.1885e-05	0	2.79515e-05	0
2.22936e-05	0	3.04677e-05	0	3.19131e-05	0	2.7979e-05	0
2.23222e-05	0	3.04946e-05	0	3.19413e-05	0	2.80065e-05	250
2.23507e-05	0	3.05215e-05	0	3.19694e-05	0	2.80339e-05	0
2.23792e-05	0	3.05484e-05	232	3.19975e-05	0	2.80614e-05	0
2.24078e-05	0	3.05753e-05	0	3.20257e-05	284	2.80889e-05	0
2.24363e-05	0	3.06022e-05	0	3.20538e-05	0	2.81164e-05	0
2.24648e-05	0	3.06291e-05	0	3.2082e-05	0	2.81438e-05	0
2.24933e-05	0	3.0656e-05	0	3.21101e-05	0	2.81713e-05	0
2.25219e-05	0	3.06829e-05	0	3.21383e-05	0	2.81988e-05	0
2.25504e-05	0	3.07098e-05	0	3.21664e-05	0	2.82262e-05	0
2.25789e-05	0	3.07367e-05	0	3.21945e-05	0	2.82537e-05	0
2.26075e-05	0	3.07636e-05	0	3.22227e-05	0	2.82812e-05	0
2.2636e-05	0	3.07905e-05	0	3.22508e-05	0	2.83086e-05	0
2.26645e-05	0	3.08174e-05	0	3.2279e-05	0	2.83361e-05	0
2.2693e-05	0	3.08443e-05	0	3.23071e-05	0	2.83636e-05	0
2.27216e-05	0	3.08711e-05	0	3.23353e-05	0	2.8391e-05	0
2.27501e-05	0	3.0898e-05	0	3.23634e-05	0	2.84185e-05	0
2.27786e-05	0	3.09249e-05	0	3.23915e-05	0	2.8446e-05	0
2.28072e-05	0	3.09518e-05	0	3.24197e-05	0	2.84734e-05	0
2.28357e-05	0	3.09787e-05	0	3.24478e-05	0	2.85009e-05	0
2.28642e-05	0	3.10056e-05	0	3.2476e-05	0	2.85284e-05	0
2.28928e-05	0	3.10325e-05	0	3.25041e-05	0	2.85558e-05	0
2.29213e-05	0	3.10594e-05	0	3.25322e-05	0	2.85833e-05	0
2.29498e-05	0	3.10863e-05	0	3.25604e-05	0	2.86108e-05	0
2.29783e-05	0	3.11132e-05	0	3.25885e-05	0	2.86382e-05	0
2.30069e-05	0	3.11401e-05	0	3.26167e-05	0	2.86657e-05	0
2.30354e-05	0	3.1167e-05	0	3.26448e-05	0	2.86932e-05	0
2.30639e-05	0	3.11939e-05	0	3.2673e-05	0	2.87207e-05	0
2.30925e-05	0	3.12208e-05	0	3.27011e-05	0	2.87481e-05	0
2.3121e-05	0	3.12477e-05	0	3.27292e-05	0	2.87756e-05	0
2.31495e-05	0	3.12745e-05	0	3.27574e-05	0	2.88031e-05	0
2.3178e-05	0	3.13014e-05	0	3.27855e-05	0	2.88305e-05	0
2.32066e-05	0	3.13283e-05	0	3.28137e-05	0	2.8858e-05	0
2.32351e-05	0	3.13552e-05	0	3.28418e-05	0	2.88855e-05	0
2.32636e-05	0	3.13821e-05	0	3.287e-05	0	2.89129e-05	0
2.32922e-05	0	3.1409e-05	0	3.28981e-05	0	2.89404e-05	0
2.33207e-05	0	3.14359e-05	0	3.29262e-05	0	2.89679e-05	0
2.33492e-05	0	3.14628e-05	0	3.29544e-05	0	2.89953e-05	0
2.33778e-05	0	3.14897e-05	0	3.29825e-05	0	2.90228e-05	0
2.34063e-05	0	3.15166e-05	0	3.30107e-05	0	2.90503e-05	0
2.34348e-05	0	3.15435e-05	0	3.30388e-05	0	2.90777e-05	0
2.34633e-05	0	3.15704e-05	0	3.30669e-05	0	2.91052e-05	0
2.34919e-05	219	3.15973e-05	0	3.30951e-05	0	2.91327e-05	0
2.35204e-05	0	3.16242e-05	0	3.31232e-05	0	2.91601e-05	136
2.35489e-05	0	3.16511e-05	0	3.31514e-05	0	2.91876e-05	123
2.35775e-05	0	3.16779e-05	0	3.31795e-05	0	2.92151e-05	0
2.3606e-05	0	3.17048e-05	0	3.32077e-05	0	2.92425e-05	0
2.36345e-05	0	3.17317e-05	0	3.32358e-05	0	2.927e-05	0
2.3663e-05	0	3.17586e-05	0	3.32639e-05	0	2.92975e-05	0
2.36916e-05	0	3.17855e-05	0	3.32921e-05	0	2.9325e-05	0
2.37201e-05	0	3.18124e-05	0	3.33202e-05	0	2.93524e-05	0
2.37486e-05	0	3.18393e-05	0	3.33484e-05	0	2.93799e-05	0
2.37772e-05	0	3.18662e-05	0	3.33765e-05	0	2.94074e-05	0
2.38057e-05	0	3.18931e-05	0	3.34047e-05	0	2.94348e-05	0
2.38342e-05	0	3.192e-05	0	3.34328e-05	0	2.94623e-05	0
2.38627e-05	0	3.19469e-05	0	3.34609e-05	0	2.94898e-05	0
2.38913e-05	0	3.19738e-05	0	3.34891e-05	0	2.95172e-05	0
2.39198e-05	0	3.20007e-05	0	3.35172e-05	0	2.95447e-05	0
2.39483e-05	0	3.20276e-05	0	3.35454e-05	0	2.95722e-05	0
2.39769e-05	0	3.20545e-05	0	3.35735e-05	0	2.95996e-05	0
2.40054e-05	0	3.20813e-05	285	3.36017e-05	0	2.96271e-05	0
2.40339e-05	0	3.21082e-05	0	3.36298e-05	247	2.96546e-05	0
2.40625e-05	0	3.21351e-05	0	3.36579e-05	0	2.9682e-05	0
2.4091e-05	0	3.2162e-05	0	3.36861e-05	0	2.97095e-05	0
2.41195e-05	0	3.21889e-05	0	3.37142e-05	0	2.9737e-05	0
2.4148e-05	0	3.22158e-05	0	3.37424e-05	0	2.97644e-05	0
2.41766e-05	0	3.22427e-05	0	3.37705e-05	0	2.97919e-05	0
2.42051e-05	0	3.22696e-05	0	3.37987e-05	0	2.98194e-05	0
2.42336e-05	0	3.22965e-05	0	3.38268e-05	0	2.98468e-05	0
2.42622e-05	0	3.23234e-05	0	3.38549e-05	0	2.98743e-05	0
2.42907e-05	0	3.23503e-05	0	3.38831e-05	0	2.99018e-05	0
2.43192e-05	0	3.23772e-05	0	3.39112e-05	0	2.99292e-05	0
2.43477e-05	0	3.24041e-05	0	3.39394e-05	0	2.99567e-05	0
2.43763e-05	0	3.2431e-05	0	3.39675e-05	0	2.99842e-05	0
2.44048e-05	0	3.24579e-05	0	3.39956e-05	0	3.00117e-05	0
2.44333e-05	0	3.24847e-05	0	3.40238e-05	0	3.00391e-05	0
2.44619e-05	0	3.25116e-05	0	3.40519e-05	0	3.00666e-05	0
2.44904e-05	0	3.25385e-05	0	3.40801e-05	0	3.00941e-05	0
2.45189e-05	0	3.25654e-05	0	3.41082e-05	0	3.01215e-05	0
2.45474e-05	0	3.25923e-05	0	3.41364e-05	0	3.0149e-05	0
2.4576e-05	0	3.26192e-05	0	3.41645e-05	0	3.01765e-05	0
2.46045e-05	0	3.26461e-05	0	3.41926e-05	0	3.02039e-05	0
2.4633e-05	0	3.2673e-05	0	3.42208e-05	0	3.02314e-05	0
2.46616e-05	0	3.26999e-05	0	3.42489e-05	0	3.02589e-05	0
2.46901e-05	0	3.27268e-05	0	3.42771e-05	0	3.02863e-05	0
2.47186e-05	0	3.27537e-05	0	3.43052e-05	0	3.03138e-05	0
2.47472e-05	0	3.27806e-05	0	3.43334e-05	0	3.03413e-05	262
2.47757e-05	0	3.28075e-05	0	3.43615e-05	0	3.03687e-05	0
2.48042e-05	0	3.28344e-05	0	3.43896e-05	0	3.03962e-05	0
2.48327e-05	0	3.28613e-05	0	3.44178e-05	0	3.04237e-05	0
2.48613e-05	0	3.28882e-05	0	3.44459e-05	0	3.04511e-05	0
2.48898e-05	0	3.2915e-05	0	3.44741e-05	0	3.04786e-05	0
2.49183e-05	0	3.29419e-05	0	3.45022e-05	0	3.05061e-05	0
2.49469e-05	235	3.29688e-05	0	3.45304e-05	0	3.05335e-05	0
2.49754e-05	0	3.29957e-05	0	3.45585e-05	0	3.0561e-05	0
2.50039e-05	0	3.30226e-05	0	3.45866e-05	0	3.05885e-05	0
2.50324e-05	0	3.30495e-05	0	3.46148e-05	0	3.0616e-05	0
2.5061e-05	0	3.30764e-05	0	3.46429e-05	0	3.06434e-05	0
2.50895e-05	0	3.31033e-05	0	3.46711e-05	0	3.06709e-05	0
2.5118e-05	0	3.31302e-05	0	3.46992e-05	0	3.06984e-05	0
2.51466e-05	0	3.31571e-05	0	3.47274e-05	0	3.07258e-05	0
2.51751e-05	0	3.3184e-05	0	3.47555e-05	0	3.07533e-05	0
2.52036e-05	0	3.32109e-05	0	3.47836e-05	0	3.07808e-05	0
2.52321e-05	0	3.32378e-05	0	3.48118e-05	0	3.08082e-05	0
2.52607e-05	0	3.32647e-05	0	3.48399e-05	0	3.08357e-05	0
2.52892e-05	0	3.32916e-05	0	3.48681e-05	0	3.08632e-05	0
2.53177e-05	0	3.33184e-05	0	3.48962e-05	0	3.08906e-05	0
2.53463e-05	0	3.33453e-05	0	3.49243e-05	0	3.09181e-05	0
2.53748e-05	0	3.33722e-05	0	3.49525e-05	0	3.09456e-05	0
2.54033e-05	0	3.33991e-05	0	3.49806e-05	0	3.0973e-05	0
2.54319e-05	0	3.3426e-05	0	3.50088e-05	0	3.10005e-05	0
2.54604e-05	0	3.34529e-05	0	3.50369e-05	0	3.1028e-05	0
2.54889e-05	0	3.34798e-05	0	3.50651e-05	0	3.10554e-05	0
2.55174e-05	0	3.35067e-05	0	3.50932e-05	0	3.10829e-05	0
2.5546e-05	0	3.35336e-05	0	3.51213e-05	0	3.11104e-05	0
2.55745e-05	0	3.35605e-05	0	3.51495e-05	0	3.11378e-05	0
2.5603e-05	0	3.35874e-05	0	3.51776e-05	0	3.11653e-05	0
2.56316e-05	0	3.36143e-05	243	3.52058e-05	0	3.11928e-05	0
2.56601e-05	0	3.36412e-05	0	3.52339e-05	265	3.12203e-05	0
2.56886e-05	0	3.36681e-05	0	3.52621e-05	0	3.12477e-05	0
2.57171e-05	0	3.3695e-05	0	3.52902e-05	0	3.12752e-05	0
2.57457e-05	0	3.37218e-05	0	3.53183e-05	0	3.13027e-05	0
2.57742e-05	0	3.37487e-05	0	3.53465e-05	0	3.13301e-05	0
2.58027e-05	0	3.37756e-05	0	3.53746e-05	0	3.13576e-05	0
2.58313e-05	0	3.38025e-05	0	3.54028e-05	0	3.13851e-05	0
2.58598e-05	0	3.38294e-05	0	3.54309e-05	0	3.14125e-05	0
2.58883e-05	0	3.38563e-05	0	3.54591e-05	0	3.144e-05	0
2.59169e-05	0	3.38832e-05	0	3.54872e-05	0	3.14675e-05	0
2.59454e-05	0	3.39101e-05	0	3.55153e-05	0	3.14949e-05	0
2.59739e-05	0	3.3937e-05	0	3.55435e-05	0	3.15224e-05	256
2.60024e-05	0	3.39639e-05	0	3.55716e-05	0	3.15499e-05	0
2.6031e-05	0	3.39908e-05	0	3.55998e-05	0	3.15773e-05	0
2.60595e-05	0	3.40177e-05	0	3.56279e-05	0	3.16048e-05	0
2.6088e-05	0	3.40446e-05	0	3.56561e-05	0	3.16323e-05	0
2.61166e-05	0	3.40715e-05	0	3.56842e-05	0	3.16597e-05	0
2.61451e-05	0	3.40984e-05	0	3.57123e-05	0	3.16872e-05	0
2.61736e-05	0	3.41252e-05	0	3.57405e-05	0	3.17147e-05	0
2.62021e-05	0	3.41521e-05	0	3.57686e-05	0	3.17422e-05	0
2.62307e-05	0	3.4179e-05	0	3.57968e-05	0	3.17696e-05	0
2.62592e-05	0	3.42059e-05	0	3.58249e-05	0	3.17971e-05	0
2.62877e-05	0	3.42328e-05	0	3.5853e-05	0	3.18246e-05	0
2.63163e-05	0	3.42597e-05	0	3.58812e-05	0	3.1852e-05	0
2.63448e-05	0	3.42866e-05	0	3.59093e-05	0	3.18795e-05	0
2.63733e-05	0	3.43135e-05	0	3.59375e-05	0	3.1907e-05	0
2.64018e-05	0	3.43404e-05	0	3.59656e-05	0	3.19344e-05	0
2.64304e-05	238	3.43673e-05	0	3.59938e-05	0	3.19619e-05	0
2.64589e-05	0	3.43942e-05	0	3.60219e-05	0	3.19894e-05	0
2.64874e-05	0	3.44211e-05	0	3.605e-05	0	3.20168e-05	0
2.6516e-05	0	3.4448e-05	0	3.60782e-05	0	3.20443e-05	0
2.65445e-05	0	3.44749e-05	0	3.61063e-05	0	3.20718e-05	0
2.6573e-05	0	3.45018e-05	0	3.61345e-05	0	3.20992e-05	0
2.66016e-05	0	3.45286e-05	0	3.61626e-05	0	3.21267e-05	0
2.66301e-05	0	3.45555e-05	0	3.61908e-05	0	3.21542e-05	0
2.66586e-05	0	3.45824e-05	0	3.62189e-05	0	3.21816e-05	0
2.66871e-05	0	3.46093e-05	0	3.6247e-05	0	3.22091e-05	0
2.67157e-05	0	3.46362e-05	0	3.62752e-05	0	3.22366e-05	0
2.67442e-05	0	3.46631e-05	0	3.63033e-05	0	3.2264e-05	0
2.67727e-05	0	3.469e-05	0	3.63315e-05	0	3.22915e-05	0
2.68013e-05	0	3.47169e-05	0	3.63596e-05	0	3.2319e-05	0
2.68298e-05	0	3.47438e-05	0	3.63878e-05	0	3.23464e-05	0
2.68583e-05	0	3.47707e-05	0	3.64159e-05	0	3.23739e-05	0
2.68868e-05	0	3.47976e-05	0	3.6444e-05	0	3.24014e-05	0
2.69154e-05	0	3.48245e-05	0	3.64722e-05	0	3.24289e-05	0
2.69439e-05	0	3.48514e-05	0	3.65003e-05	0	3.24563e-05	0
2.69724e-05	0	3.48783e-05	0	3.65285e-05	0	3.24838e-05	0
2.7001e-05	0	3.49052e-05	0	3.65566e-05	0	3.25113e-05	0
2.70295e-05	0	3.4932e-05	0	3.65848e-05	0	3.25387e-05	0
2.7058e-05	0	3.49589e-05	0	3.66129e-05	0	3.25662e-05	0
2.70865e-05	0	3.49858e-05	0	3.6641e-05	0	3.25937e-05	0
2.71151e-05	0	3.50127e-05	0	3.66692e-05	0	3.26211e-05	0
2.71436e-05	0	3.50396e-05	0	3.66973e-05	0	3.26486e-05	0
2.71721e-05	0	3.50665e-05	0	3.67255e-05	0	3.26761e-05	231
2.72007e-05	0	3.50934e-05	0	3.67536e-05	0	3.27035e-05	0
2.72292e-05	0	3.51203e-05	279	3.67817e-05	0	3.2731e-05	0
2.72577e-05	0	3.51472e-05	0	3.68099e-05	0	3.27585e-05	0
2.72863e-05	0	3.51741e-05	0	3.6838e-05	298	3.27859e-05	0
2.73148e-05	0	3.5201e-05	0	3.68662e-05	0	3.28134e-05	0
2.73433e-05	0	3.52279e-05	0	3.68943e-05	0	3.28409e-05	0
2.73718e-05	0	3.52548e-05	0	3.69225e-05	0	3.28683e-05	0
2.74004e-05	0	3.52817e-05	0	3.69506e-05	0	3.28958e-05	0
2.74289e-05	0	3.53086e-05	0	3.69787e-05	0	3.29233e-05	0
2.74574e-05	0	3.53354e-05	0	3.70069e-05	0	3.29507e-05	0
2.7486e-05	0	3.53623e-05	0	3.7035e-05	0	3.29782e-05	0
2.75145e-05	0	3.53892e-05	0	3.70632e-05	0	3.30057e-05	0
2.7543e-05	0	3.54161e-05	0	3.70913e-05	0	3.30332e-05	0
2.75715e-05	0	3.5443e-05	0	3.71195e-05	0	3.30606e-05	0
2.76001e-05	0	3.54699e-05	0	3.71476e-05	0	3.30881e-05	0
2.76286e-05	0	3.54968e-05	0	3.71757e-05	0	3.31156e-05	0
2.76571e-05	0	3.55237e-05	0	3.72039e-05	0	3.3143e-05	0
2.76857e-05	0	3.55506e-05	0	3.7232e-05	0	3.31705e-05	0
2.77142e-05	0	3.55775e-05	0	3.72602e-05	0	3.3198e-05	0
2.77427e-05	0	3.56044e-05	0	3.72883e-05	0	3.32254e-05	0
2.77712e-05	0	3.56313e-05	0	3.73165e-05	0	3.32529e-05	0
2.77998e-05	0	3.56582e-05	0	3.73446e-05	0	3.32804e-05	0
2.78283e-05	0	3.56851e-05	0	3.73727e-05	0	3.33078e-05	0
2.78568e-05	0	3.5712e-05	0	3.74009e-05	0	3.33353e-05	0
2.78854e-05	234	3.57388e-05	0	3.7429e-05	0	3.33628e-05	0
2.79139e-05	0	3.57657e-05	0	3.74572e-05	0	3.33902e-05	0
2.79424e-05	0	3.57926e-05	0	3.74853e-05	0	3.34177e-05	0
2.7971e-05	0	3.58195e-05	0	3.75134e-05	0	3.34452e-05	0
2.79995e-05	0	3.58464e-05	0	3.75416e-05	0	3.34726e-05	0
2.8028e-05	0	3.58733e-05	0	3.75697e-05	0	3.35001e-05	0
2.80565e-05	0	3.59002e-05	0	3.75979e-05	0	3.35276e-05	0
2.80851e-05	0	3.59271e-05	0	3.7626e-05	0	3.35551e-05	0
2.81136e-05	0	3.5954e-05	0	3.76542e-05	0	3.35825e-05	0
2.81421e-05	0	3.59809e-05	0	3.76823e-05	0	3.361e-05	0
2.81707e-05	0	3.60078e-05	0	3.77104e-05	0	3.36375e-05	0
2.81992e-05	0	3.60347e-05	0	3.77386e-05	0	3.36649e-05	0
2.82277e-05	0	3.60616e-05	0	3.77667e-05	0	3.36924e-05	0
2.82562e-05	0	3.60885e-05	0	3.77949e-05	0	3.37199e-05	0
2.82848e-05	0	3.61154e-05	0	3.7823e-05	0	3.37473e-05	0
2.83133e-05	0	3.61422e-05	0	3.78512e-05	0	3.37748e-05	0
2.83418e-05	0	3.61691e-05	0	3.78793e-05	0	3.38023e-05	0
2.83704e-05	0	3.6196e-05	0	3.79074e-05	0	3.38297e-05	0
2.83989e-05	0	3.62229e-05	0	3.79356e-05	0	3.38572e-05	243
2.84274e-05	0	3.62498e-05	0	3.79637e-05	0	3.38847e-05	0
2.84559e-05	0	3.62767e-05	0	3.79919e-05	0	3.39121e-05	0
2.84845e-05	0	3.63036e-05	0	3.802e-05	0	3.39396e-05	0
2.8513e-05	0	3.63305e-05	0	3.80482e-05	0	3.39671e-05	0
2.85415e-05	0	3.63574e-05	0	3.80763e-05	0	3.39945e-05	0
2.85701e-05	0	3.63843e-05	0	3.81044e-05	0	3.4022e-05	0
2.85986e-05	0	3.64112e-05	0	3.81326e-05	0	3.40495e-05	0
2.86271e-05	0	3.64381e-05	0	3.81607e-05	0	3.40769e-05	0
2.86557e-05	0	3.6465e-05	0	3.81889e-05	0	3.41044e-05	0
2.86842e-05	0	3.64919e-05	0	3.8217e-05	0	3.41319e-05	0
2.87127e-05	0	3.65188e-05	0	3.82452e-05	0	3.41593e-05	0
2.87412e-05	0	3.65457e-05	0	3.82733e-05	0	3.41868e-05	0
2.87698e-05	0	3.65725e-05	0	3.83014e-05	0	3.42143e-05	0
2.87983e-05	0	3.65994e-05	0	3.83296e-05	0	3.42418e-05	0
2.88268e-05	0	3.66263e-05	0	3.83577e-05	0	3.42692e-05	0
2.88554e-05	0	3.66532e-05	272	3.83859e-05	0	3.42967e-05	0
2.88839e-05	0	3.66801e-05	0	3.8414e-05	0	3.43242e-05	0
2.89124e-05	0	3.6707e-05	0	3.84422e-05	248	3.43516e-05	0
2.89409e-05	0	3.67339e-05	0	3.84703e-05	0	3.43791e-05	0
2.89695e-05	0	3.67608e-05	0	3.84984e-05	0	3.44066e-05	0
2.8998e-05	0	3.67877e-05	0	3.85266e-05	0	3.4434e-05	0
2.90265e-05	0	3.68146e-05	0	3.85547e-05	0	3.44615e-05	0
2.90551e-05	0	3.68415e-05	0	3.85829e-05	0	3.4489e-05	0
2.90836e-05	0	3.68684e-05	0	3.8611e-05	0	3.45164e-05	0
2.91121e-05	0	3.68953e-05	0	3.86391e-05	0	3.45439e-05	0
2.91406e-05	0	3.69222e-05	0	3.86673e-05	0	3.45714e-05	0
2.91692e-05	0	3.69491e-05	0	3.86954e-05	0	3.45988e-05	0
2.91977e-05	0	3.69759e-05	0	3.87236e-05	0	3.46263e-05	0
2.92262e-05	0	3.70028e-05	0	3.87517e-05	0	3.46538e-05	0
2.92548e-05	0	3.70297e-05	0	3.87799e-05	0	3.46812e-05	0
2.92833e-05	0	3.70566e-05	0	3.8808e-05	0	3.47087e-05	0
2.93118e-05	0	3.70835e-05	0	3.88361e-05	0	3.47362e-05	0
2.93404e-05	263	3.71104e-05	0	3.88643e-05	0	3.47636e-05	0
2.93689e-05	1	3.71373e-05	0	3.88924e-05	0	3.47911e-05	0
2.93974e-05	0	3.71642e-05	0	3.89206e-05	0	3.48186e-05	0
2.94259e-05	0	3.71911e-05	0	3.89487e-05	0	3.48461e-05	0
2.94545e-05	0	3.7218e-05	0	3.89769e-05	0	3.48735e-05	0
2.9483e-05	0	3.72449e-05	0	3.9005e-05	0	3.4901e-05	0
2.95115e-05	0	3.72718e-05	0	3.90331e-05	0	3.49285e-05	0
2.95401e-05	0	3.72987e-05	0	3.90613e-05	0	3.49559e-05	0
2.95686e-05	0	3.73256e-05	0	3.90894e-05	0	3.49834e-05	0
2.95971e-05	0	3.73525e-05	0	3.91176e-05	0	3.50109e-05	272
2.96256e-05	0	3.73793e-05	0	3.91457e-05	0	3.50383e-05	0
2.96542e-05	0	3.74062e-05	0	3.91739e-05	0	3.50658e-05	0
2.96827e-05	0	3.74331e-05	0	3.9202e-05	0	3.50933e-05	0
2.97112e-05	0	3.746e-05	0	3.92301e-05	0	3.51207e-05	0
2.97398e-05	0	3.74869e-05	0	3.92583e-05	0	3.51482e-05	0
2.97683e-05	0	3.75138e-05	0	3.92864e-05	0	3.51757e-05	0
2.97968e-05	0	3.75407e-05	0	3.93146e-05	0	3.52031e-05	0
2.98253e-05	0	3.75676e-05	0	3.93427e-05	0	3.52306e-05	0
2.98539e-05	0	3.75945e-05	0	3.93708e-05	0	3.52581e-05	0
2.98824e-05	0	3.76214e-05	0	3.9399e-05	0	3.52855e-05	0
2.99109e-05	0	3.76483e-05	0	3.94271e-05	0	3.5313e-05	0
2.99395e-05	0	3.76752e-05	0	3.94553e-05	0	3.53405e-05	0
2.9968e-05	0	3.77021e-05	0	3.94834e-05	0	3.53679e-05	0
2.99965e-05	0	3.7729e-05	0	3.95116e-05	0	3.53954e-05	0
3.00251e-05	0	3.77559e-05	0	3.95397e-05	0	3.54229e-05	0
3.00536e-05	0	3.77827e-05	0	3.95678e-05	0	3.54503e-05	0
3.00821e-05	0	3.78096e-05	0	3.9596e-05	0	3.54778e-05	0
3.01106e-05	0	3.78365e-05	0	3.96241e-05	0	3.55053e-05	0
3.01392e-05	0	3.78634e-05	0	3.96523e-05	0	3.55328e-05	0
3.01677e-05	0	3.78903e-05	0	3.96804e-05	0	3.55602e-05	0
3.01962e-05	0	3.79172e-05	0	3.97086e-05	0	3.55877e-05	0
3.02248e-05	0	3.79441e-05	0	3.97367e-05	0	3.56152e-05	0
3.02533e-05	0	3.7971e-05	0	3.97648e-05	0	3.56426e-05	0
3.02818e-05	0	3.79979e-05	0	3.9793e-05	0	3.56701e-05	0
3.03103e-05	0	3.80248e-05	0	3.98211e-05	0	3.56976e-05	0
3.03389e-05	0	3.80517e-05	0	3.98493e-05	0	3.5725e-05	0
3.03674e-05	0	3.80786e-05	0	3.98774e-05	0	3.57525e-05	0
3.03959e-05	0	3.81055e-05	0	3.99056e-05	0	3.578e-05	0
3.04245e-05	0	3.81324e-05	0	3.99337e-05	0	3.58074e-05	0
3.0453e-05	0	3.81593e-05	0	3.99618e-05	0	3.58349e-05	0
3.04815e-05	0	3.81862e-05	246	3.999e-05	0	3.58624e-05	0
3.051e-05	0	3.8213e-05	0	4.00181e-05	0	3.58898e-05	0
3.05386e-05	0	3.82399e-05	0	4.00463e-05	248	3.59173e-05	0
3.05671e-05	0	3.82668e-05	0	4.00744e-05	0	3.59448e-05	0
3.05956e-05	0	3.82937e-05	0	4.01025e-05	0	3.59722e-05	0
3.06242e-05	0	3.83206e-05	0	4.01307e-05	0	3.59997e-05	0
3.06527e-05	0	3.83475e-05	0	4.01588e-05	0	3.60272e-05	0
3.06812e-05	0	3.83744e-05	0	4.0187e-05	0	3.60547e-05	0
3.07098e-05	0	3.84013e-05	0	4.02151e-05	0	3.60821e-05	0
3.07383e-05	0	3.84282e-05	0	4.02433e-05	0	3.61096e-05	0
3.07668e-05	0	3.84551e-05	0	4.02714e-05	0	3.61371e-05	0
3.07953e-05	0	3.8482e-05	0	4.02995e-05	0	3.61645e-05	0
3.08239e-05	218	3.85089e-05	0	4.03277e-05	0	3.6192e-05	251
3.08524e-05	0	3.85358e-05	0	4.03558e-05	0	3.62195e-05	0
3.08809e-05	0	3.85627e-05	0	4.0384e-05	0	3.62469e-05	0
3.09095e-05	0	3.85896e-05	0	4.04121e-05	0	3.62744e-05	0
3.0938e-05	0	3.86164e-05	0	4.04403e-05	0	3.63019e-05	0
3.09665e-05	0	3.86433e-05	0	4.04684e-05	0	3.63293e-05	0
3.0995e-05	0	3.86702e-05	0	4.04965e-05	0	3.63568e-05	0
3.10236e-05	0	3.86971e-05	0	4.05247e-05	0	3.63843e-05	0
3.10521e-05	0	3.8724e-05	0	4.05528e-05	0	3.64117e-05	0
3.10806e-05	0	3.87509e-05	0	4.0581e-05	0	3.64392e-05	0
3.11092e-05	0	3.87778e-05	0	4.06091e-05	0	3.64667e-05	0
3.11377e-05	0	3.88047e-05	0	4.06373e-05	0	3.64941e-05	0
3.11662e-05	0	3.88316e-05	0	4.06654e-05	0	3.65216e-05	0
3.11948e-05	0	3.88585e-05	0	4.06935e-05	0	3.65491e-05	0
3.12233e-05	0	3.88854e-05	0	4.07217e-05	0	3.65765e-05	0
3.12518e-05	0	3.89123e-05	0	4.07498e-05	0	3.6604e-05	0
3.12803e-05	0	3.89392e-05	0	4.0778e-05	0	3.66315e-05	0
3.13089e-05	0	3.89661e-05	0	4.08061e-05	0	3.6659e-05	0
3.13374e-05	0	3.8993e-05	0	4.08343e-05	0	3.66864e-05	0
3.13659e-05	0	3.90198e-05	0	4.08624e-05	0	3.67139e-05	0
3.13945e-05	0	3.90467e-05	0	4.08905e-05	0	3.67414e-05	0
3.1423e-05	0	3.90736e-05	0	4.09187e-05	0	3.67688e-05	0
3.14515e-05	0	3.91005e-05	0	4.09468e-05	0	3.67963e-05	0
3.148e-05	0	3.91274e-05	0	4.0975e-05	0	3.68238e-05	0
3.15086e-05	0	3.91543e-05	0	4.10031e-05	0	3.68512e-05	0
3.15371e-05	0	3.91812e-05	0	4.10312e-05	0	3.68787e-05	0
3.15656e-05	0	3.92081e-05	0	4.10594e-05	0	3.69062e-05	0
3.15942e-05	0	3.9235e-05	0	4.10875e-05	0	3.69336e-05	0
3.16227e-05	0	3.92619e-05	0	4.11157e-05	0	3.69611e-05	0
3.16512e-05	0	3.92888e-05	0	4.11438e-05	0	3.69886e-05	0
3.16797e-05	0	3.93157e-05	0	4.1172e-05	0	3.7016e-05	0
3.17083e-05	0	3.93426e-05	0	4.12001e-05	0	3.70435e-05	0
3.17368e-05	0	3.93695e-05	0	4.12282e-05	0	3.7071e-05	0
3.17653e-05	0	3.93964e-05	0	4.12564e-05	0	3.70984e-05	0
3.17939e-05	0	3.94232e-05	0	4.12845e-05	0	3.71259e-05	0
3.18224e-05	0	3.94501e-05	0	4.13127e-05	0	3.71534e-05	0
3.18509e-05	0	3.9477e-05	0	4.13408e-05	0	3.71808e-05	0
3.18795e-05	0	3.95039e-05	0	4.1369e-05	0	3.72083e-05	0
3.1908e-05	0	3.95308e-05	0	4.13971e-05	0	3.72358e-05	0
3.19365e-05	0	3.95577e-05	0	4.14252e-05	0	3.72632e-05	0
3.1965e-05	0	3.95846e-05	0	4.14534e-05	0	3.72907e-05	0
3.19936e-05	0	3.96115e-05	0	4.14815e-05	0	3.73182e-05	0
3.20221e-05	0	3.96384e-05	0	4.15097e-05	0	3.73457e-05	264
3.20506e-05	0	3.96653e-05	0	4.15378e-05	0	3.73731e-05	0
3.20792e-05	0	3.96922e-05	0	4.1566e-05	0	3.74006e-05	0
3.21077e-05	0	3.97191e-05	220	4.15941e-05	0	3.74281e-05	0
3.21362e-05	0	3.9746e-05	0	4.16222e-05	0	3.74555e-05	0
3.21647e-05	0	3.97729e-05	0	4.16504e-05	225	3.7483e-05	0
3.21933e-05	0	3.97998e-05	0	4.16785e-05	0	3.75105e-05	0
3.22218e-05	0	3.98266e-05	0	4.17067e-05	0	3.75379e-05	0
3.22503e-05	0	3.98535e-05	0	4.17348e-05	0	3.75654e-05	0
3.22789e-05	267	3.98804e-05	0	4.1763e-05	0	3.75929e-05	0
3.23074e-05	0	3.99073e-05	0	4.17911e-05	0	3.76203e-05	0
3.23359e-05	0	3.99342e-05	0	4.18192e-05	0	3.76478e-05	0
3.23644e-05	0	3.99611e-05	0	4.18474e-05	0	3.76753e-05	0
3.2393e-05	0	3.9988e-05	0	4.18755e-05	0	3.77027e-05	0
3.24215e-05	0	4.00149e-05	0	4.19037e-05	0	3.77302e-05	0
3.245e-05	0	4.00418e-05	0	4.19318e-05	0	3.77577e-05	0
3.24786e-05	0	4.00687e-05	0	4.19599e-05	0	3.77851e-05	0
3.25071e-05	0	4.00956e-05	0	4.19881e-05	0	3.78126e-05	0
3.25356e-05	0	4.01225e-05	0	4.20162e-05	0	3.78401e-05	0
3.25642e-05	0	4.01494e-05	0	4.20444e-05	0	3.78676e-05	0
3.25927e-05	0	4.01763e-05	0	4.20725e-05	0	3.7895e-05	0
3.26212e-05	0	4.02032e-05	0	4.21007e-05	0	3.79225e-05	0
3.26497e-05	0	4.02301e-05	0	4.21288e-05	0	3.795e-05	0
3.26783e-05	0	4.02569e-05	0	4.21569e-05	0	3.79774e-05	0
3.27068e-05	0	4.02838e-05	0	4.21851e-05	0	3.80049e-05	0
3.27353e-05	0	4.03107e-05	0	4.22132e-05	0	3.80324e-05	0
3.27639e-05	0	4.03376e-05	0	4.22414e-05	0	3.80598e-05	0
3.27924e-05	0	4.03645e-05	0	4.22695e-05	0	3.80873e-05	0
3.28209e-05	0	4.03914e-05	0	4.22977e-05	0	3.81148e-05	0
3.28494e-05	0	4.04183e-05	0	4.23258e-05	0	3.81422e-05	0
3.2878e-05	0	4.04452e-05	0	4.23539e-05	0	3.81697e-05	0
3.29065e-05	0	4.04721e-05	0	4.23821e-05	0	3.81972e-05	0
3.2935e-05	0	4.0499e-05	0	4.24102e-05	0	3.82246e-05	0
3.29636e-05	0	4.05259e-05	0	4.24384e-05	0	3.82521e-05	0
3.29921e-05	0	4.05528e-05	0	4.24665e-05	0	3.82796e-05	0
3.30206e-05	0	4.05797e-05	0	4.24947e-05	0	3.8307e-05	0
3.30491e-05	0	4.06066e-05	0	4.25228e-05	0	3.83345e-05	0
3.30777e-05	0	4.06335e-05	0	4.25509e-05	0	3.8362e-05	0
3.31062e-05	0	4.06603e-05	0	4.25791e-05	0	3.83894e-05	0
3.31347e-05	0	4.06872e-05	0	4.26072e-05	0	3.84169e-05	0
3.31633e-05	0	4.07141e-05	0	4.26354e-05	0	3.84444e-05	0
3.31918e-05	0	4.0741e-05	0	4.26635e-05	0	3.84719e-05	0
3.32203e-05	0	4.07679e-05	0	4.26917e-05	0	3.84993e-05	0
3.32489e-05	0	4.07948e-05	0	4.27198e-05	0	3.85268e-05	259
3.32774e-05	0	4.08217e-05	0	4.27479e-05	0	3.85543e-05	0
3.33059e-05	0	4.08486e-05	0	4.27761e-05	0	3.85817e-05	0
3.33344e-05	0	4.08755e-05	0	4.28042e-05	0	3.86092e-05	0
3.3363e-05	0	4.09024e-05	0	4.28324e-05	0	3.86367e-05	0
3.33915e-05	0	4.09293e-05	0	4.28605e-05	0	3.86641e-05	0
3.342e-05	0	4.09562e-05	0	4.28886e-05	0	3.86916e-05	0
3.34486e-05	0	4.09831e-05	0	4.29168e-05	0	3.87191e-05	0
3.34771e-05	0	4.101e-05	0	4.29449e-05	0	3.87465e-05	0
3.35056e-05	0	4.10369e-05	0	4.29731e-05	0	3.8774e-05	0
3.35341e-05	0	4.10637e-05	0	4.30012e-05	0	3.88015e-05	0
3.35627e-05	0	4.10906e-05	0	4.30294e-05	0	3.88289e-05	0
3.35912e-05	0	4.11175e-05	0	4.30575e-05	0	3.88564e-05	0
3.36197e-05	0	4.11444e-05	0	4.30856e-05	0	3.88839e-05	0
3.36483e-05	0	4.11713e-05	0	4.31138e-05	0	3.89113e-05	0
3.36768e-05	0	4.11982e-05	0	4.31419e-05	0	3.89388e-05	0
3.37053e-05	0	4.12251e-05	6	4.31701e-05	0	3.89663e-05	0
3.37338e-05	0	4.1252e-05	256	4.31982e-05	0	3.89937e-05	0
3.37624e-05	266	4.12789e-05	0	4.32264e-05	0	3.90212e-05	0
3.37909e-05	0	4.13058e-05	0	4.32545e-05	280	3.90487e-05	0
3.38194e-05	0	4.13327e-05	0	4.32826e-05	0	3.90761e-05	0
3.3848e-05	0	4.13596e-05	0	4.33108e-05	0	3.91036e-05	0
3.38765e-05	0	4.13865e-05	0	4.33389e-05	0	3.91311e-05	0
3.3905e-05	0	4.14134e-05	0	4.33671e-05	0	3.91586e-05	0
3.39336e-05	0	4.14403e-05	0	4.33952e-05	0	3.9186e-05	0
3.39621e-05	0	4.14671e-05	0	4.34234e-05	0	3.92135e-05	0
3.39906e-05	0	4.1494e-05	0	4.34515e-05	0	3.9241e-05	0
3.40191e-05	0	4.15209e-05	0	4.34796e-05	0	3.92684e-05	0
3.40477e-05	0	4.15478e-05	0	4.35078e-05	0	3.92959e-05	0
3.40762e-05	0	4.15747e-05	0	4.35359e-05	0	3.93234e-05	0
3.41047e-05	0	4.16016e-05	0	4.35641e-05	0	3.93508e-05	0
3.41333e-05	0	4.16285e-05	0	4.35922e-05	0	3.93783e-05	0
3.41618e-05	0	4.16554e-05	0	4.36203e-05	0	3.94058e-05	0
3.41903e-05	0	4.16823e-05	0	4.36485e-05	0	3.94332e-05	0
3.42188e-05	0	4.17092e-05	0	4.36766e-05	0	3.94607e-05	0
3.42474e-05	0	4.17361e-05	0	4.37048e-05	0	3.94882e-05	0
3.42759e-05	0	4.1763e-05	0	4.37329e-05	0	3.95156e-05	0
3.43044e-05	0	4.17899e-05	0	4.37611e-05	0	3.95431e-05	0
3.4333e-05	0	4.18168e-05	0	4.37892e-05	0	3.95706e-05	0
3.43615e-05	0	4.18437e-05	0	4.38173e-05	0	3.9598e-05	0
3.439e-05	0	4.18705e-05	0	4.38455e-05	0	3.96255e-05	0
3.44186e-05	0	4.18974e-05	0	4.38736e-05	0	3.9653e-05	0
3.44471e-05	0	4.19243e-05	0	4.39018e-05	0	3.96804e-05	246
3.44756e-05	0	4.19512e-05	0	4.39299e-05	0	3.97079e-05	0
3.45041e-05	0	4.19781e-05	0	4.39581e-05	0	3.97354e-05	0
3.45327e-05	0	4.2005e-05	0	4.39862e-05	0	3.97629e-05	0
3.45612e-05	0	4.20319e-05	0	4.40143e-05	0	3.97903e-05	0
3.45897e-05	0	4.20588e-05	0	4.40425e-05	0	3.98178e-05	0
3.46183e-05	0	4.20857e-05	0	4.40706e-05	0	3.98453e-05	0
3.46468e-05	0	4.21126e-05	0	4.40988e-05	0	3.98727e-05	0
3.46753e-05	0	4.21395e-05	0	4.41269e-05	0	3.99002e-05	0
3.47038e-05	0	4.21664e-05	0	4.41551e-05	0	3.99277e-05	0
3.47324e-05	0	4.21933e-05	0	4.41832e-05	0	3.99551e-05	0
3.47609e-05	0	4.22202e-05	0	4.42113e-05	0	3.99826e-05	0
3.47894e-05	0	4.22471e-05	0	4.42395e-05	0	4.00101e-05	0
3.4818e-05	0	4.22739e-05	0	4.42676e-05	0	4.00375e-05	0
3.48465e-05	0	4.23008e-05	0	4.42958e-05	0	4.0065e-05	0
3.4875e-05	0	4.23277e-05	0	4.43239e-05	0	4.00925e-05	0
3.49035e-05	0	4.23546e-05	0	4.43521e-05	0	4.01199e-05	0
3.49321e-05	0	4.23815e-05	0	4.43802e-05	0	4.01474e-05	0
3.49606e-05	0	4.24084e-05	0	4.44083e-05	0	4.01749e-05	0
3.49891e-05	0	4.24353e-05	0	4.44365e-05	0	4.02023e-05	0
3.50177e-05	0	4.24622e-05	0	4.44646e-05	0	4.02298e-05	0
3.50462e-05	0	4.24891e-05	0	4.44928e-05	0	4.02573e-05	0
3.50747e-05	0	4.2516e-05	0	4.45209e-05	0	4.02847e-05	0
3.51033e-05	0	4.25429e-05	0	4.45491e-05	0	4.03122e-05	0
3.51318e-05	0	4.25698e-05	0	4.45772e-05	0	4.03397e-05	0
3.51603e-05	0	4.25967e-05	0	4.46053e-05	0	4.03672e-05	0
3.51888e-05	0	4.26236e-05	0	4.46335e-05	0	4.03946e-05	0
3.52174e-05	266	4.26505e-05	0	4.46616e-05	0	4.04221e-05	0
3.52459e-05	0	4.26773e-05	0	4.46898e-05	0	4.04496e-05	0
3.52744e-05	0	4.27042e-05	0	4.47179e-05	0	4.0477e-05	0
3.5303e-05	0	4.27311e-05	0	4.4746e-05	0	4.05045e-05	0
3.53315e-05	0	4.2758e-05	261	4.47742e-05	0	4.0532e-05	0
3.536e-05	0	4.27849e-05	0	4.48023e-05	0	4.05594e-05	0
3.53885e-05	0	4.28118e-05	0	4.48305e-05	0	4.05869e-05	0
3.54171e-05	0	4.28387e-05	0	4.48586e-05	252	4.06144e-05	0
3.54456e-05	0	4.28656e-05	0	4.48868e-05	0	4.06418e-05	0
3.54741e-05	0	4.28925e-05	0	4.49149e-05	0	4.06693e-05	0
3.55027e-05	0	4.29194e-05	0	4.4943e-05	0	4.06968e-05	0
3.55312e-05	0	4.29463e-05	0	4.49712e-05	0	4.07242e-05	0
3.55597e-05	0	4.29732e-05	0	4.49993e-05	0	4.07517e-05	0
3.55882e-05	0	4.30001e-05	0	4.50275e-05	0	4.07792e-05	0
3.56168e-05	0	4.3027e-05	0	4.50556e-05	0	4.08066e-05	0
3.56453e-05	0	4.30539e-05	0	4.50838e-05	0	4.08341e-05	0
3.56738e-05	0	4.30807e-05	0	4.51119e-05	0	4.08616e-05	242
3.57024e-05	0	4.31076e-05	0	4.514e-05	0	4.0889e-05	0
3.57309e-05	0	4.31345e-05	0	4.51682e-05	0	4.09165e-05	0
3.57594e-05	0	4.31614e-05	0	4.51963e-05	0	4.0944e-05	0
3.5788e-05	0	4.31883e-05	0	4.52245e-05	0	4.09715e-05	0
3.58165e-05	0	4.32152e-05	0	4.52526e-05	0	4.09989e-05	0
3.5845e-05	0	4.32421e-05	0	4.52808e-05	0	4.10264e-05	0
3.58735e-05	0	4.3269e-05	0	4.53089e-05	0	4.10539e-05	0
3.59021e-05	0	4.32959e-05	0	4.5337e-05	0	4.10813e-05	0
3.59306e-05	0	4.33228e-05	0	4.53652e-05	0	4.11088e-05	0
3.59591e-05	0	4.33497e-05	0	4.53933e-05	0	4.11363e-05	0
3.59877e-05	0	4.33766e-05	0	4.54215e-05	0	4.11637e-05	0
3.60162e-05	0	4.34035e-05	0	4.54496e-05	0	4.11912e-05	0
3.60447e-05	0	4.34304e-05	0	4.54777e-05	0	4.12187e-05	0
3.60732e-05	0	4.34573e-05	0	4.55059e-05	0	4.12461e-05	0
3.61018e-05	0	4.34842e-05	0	4.5534e-05	0	4.12736e-05	0
3.61303e-05	0	4.3511e-05	0	4.55622e-05	0	4.13011e-05	0
3.61588e-05	0	4.35379e-05	0	4.55903e-05	0	4.13285e-05	0
3.61874e-05	0	4.35648e-05	0	4.56185e-05	0	4.1356e-05	0
3.62159e-05	0	4.35917e-05	0	4.56466e-05	0	4.13835e-05	0
3.62444e-05	0	4.36186e-05	0	4.56747e-05	0	4.14109e-05	0
3.62729e-05	0	4.36455e-05	0	4.57029e-05	0	4.14384e-05	0
3.63015e-05	0	4.36724e-05	0	4.5731e-05	0	4.14659e-05	0
3.633e-05	0	4.36993e-05	0	4.57592e-05	0	4.14933e-05	0
3.63585e-05	0	4.37262e-05	0	4.57873e-05	0	4.15208e-05	0
3.63871e-05	0	4.37531e-05	0	4.58155e-05	0	4.15483e-05	0
3.64156e-05	0	4.378e-05	0	4.58436e-05	0	4.15758e-05	0
3.64441e-05	0	4.38069e-05	0	4.58717e-05	0	4.16032e-05	0
3.64727e-05	0	4.38338e-05	0	4.58999e-05	0	4.16307e-05	0
3.65012e-05	0	4.38607e-05	0	4.5928e-05	0	4.16582e-05	0
3.65297e-05	0	4.38876e-05	0	4.59562e-05	0	4.16856e-05	0
3.65582e-05	0	4.39144e-05	0	4.59843e-05	0	4.17131e-05	0
3.65868e-05	0	4.39413e-05	0	4.60125e-05	0	4.17406e-05	0
3.66153e-05	0	4.39682e-05	0	4.60406e-05	0	4.1768e-05	0
3.66438e-05	0	4.39951e-05	0	4.60687e-05	0	4.17955e-05	0
3.66724e-05	0	4.4022e-05	0	4.60969e-05	0	4.1823e-05	0
3.67009e-05	254	4.40489e-05	0	4.6125e-05	0	4.18504e-05	0
3.67294e-05	0	4.40758e-05	0	4.61532e-05	0	4.18779e-05	0
3.67579e-05	0	4.41027e-05	0	4.61813e-05	0	4.19054e-05	0
3.67865e-05	0	4.41296e-05	0	4.62095e-05	0	4.19328e-05	0
3.6815e-05	0	4.41565e-05	0	4.62376e-05	0	4.19603e-05	0
3.68435e-05	0	4.41834e-05	0	4.62657e-05	0	4.19878e-05	0
3.68721e-05	0	4.42103e-05	0	4.62939e-05	0	4.20152e-05	249
3.69006e-05	0	4.42372e-05	0	4.6322e-05	0	4.20427e-05	0
3.69291e-05	0	4.42641e-05	0	4.63502e-05	0	4.20702e-05	0
3.69576e-05	0	4.4291e-05	270	4.63783e-05	0	4.20976e-05	0
3.69862e-05	0	4.43178e-05	0	4.64065e-05	0	4.21251e-05	0
3.70147e-05	0	4.43447e-05	0	4.64346e-05	229	4.21526e-05	0
3.70432e-05	0	4.43716e-05	0	4.64627e-05	0	4.21801e-05	0
3.70718e-05	0	4.43985e-05	0	4.64909e-05	0	4.22075e-05	0
3.71003e-05	0	4.44254e-05	0	4.6519e-05	0	4.2235e-05	0
3.71288e-05	0	4.44523e-05	0	4.65472e-05	0	4.22625e-05	0
3.71574e-05	0	4.44792e-05	0	4.65753e-05	0	4.22899e-05	0
3.71859e-05	0	4.45061e-05	0	4.66034e-05	0	4.23174e-05	0
3.72144e-05	0	4.4533e-05	0	4.66316e-05	0	4.23449e-05	0
3.72429e-05	0	4.45599e-05	0	4.66597e-05	0	4.23723e-05	0
3.72715e-05	0	4.45868e-05	0	4.66879e-05	0	4.23998e-05	0
3.73e-05	0	4.46137e-05	0	4.6716e-05	0	4.24273e-05	0
3.73285e-05	0	4.46406e-05	0	4.67442e-05	0	4.24547e-05	0
3.73571e-05	0	4.46675e-05	0	4.67723e-05	0	4.24822e-05	0
3.73856e-05	0	4.46944e-05	0	4.68004e-05	0	4.25097e-05	0
3.74141e-05	0	4.47212e-05	0	4.68286e-05	0	4.25371e-05	0
3.74426e-05	0	4.47481e-05	0	4.68567e-05	0	4.25646e-05	0
3.74712e-05	0	4.4775e-05	0	4.68849e-05	0	4.25921e-05	0
3.74997e-05	0	4.48019e-05	0	4.6913e-05	0	4.26195e-05	0
3.75282e-05	0	4.48288e-05	0	4.69412e-05	0	4.2647e-05	0
3.75568e-05	0	4.48557e-05	0	4.69693e-05	0	4.26745e-05	0
3.75853e-05	0	4.48826e-05	0	4.69974e-05	0	4.27019e-05	0
3.76138e-05	0	4.49095e-05	0	4.70256e-05	0	4.27294e-05	0
3.76423e-05	0	4.49364e-05	0	4.70537e-05	0	4.27569e-05	0
3.76709e-05	0	4.49633e-05	0	4.70819e-05	0	4.27844e-05	0
3.76994e-05	0	4.49902e-05	0	4.711e-05	0	4.28118e-05	0
3.77279e-05	0	4.50171e-05	0	4.71381e-05	0	4.28393e-05	0
3.77565e-05	0	4.5044e-05	0	4.71663e-05	0	4.28668e-05	0
3.7785e-05	0	4.50709e-05	0	4.71944e-05	0	4.28942e-05	0
3.78135e-05	0	4.50978e-05	0	4.72226e-05	0	4.29217e-05	0
3.78421e-05	0	4.51246e-05	0	4.72507e-05	0	4.29492e-05	0
3.78706e-05	0	4.51515e-05	0	4.72789e-05	0	4.29766e-05	0
3.78991e-05	0	4.51784e-05	0	4.7307e-05	0	4.30041e-05	0
3.79276e-05	0	4.52053e-05	0	4.73351e-05	0	4.30316e-05	0
3.79562e-05	0	4.52322e-05	0	4.73633e-05	0	4.3059e-05	0
3.79847e-05	0	4.52591e-05	0	4.73914e-05	0	4.30865e-05	0
3.80132e-05	0	4.5286e-05	0	4.74196e-05	0	4.3114e-05	0
3.80418e-05	0	4.53129e-05	0	4.74477e-05	0	4.31414e-05	0
3.80703e-05	0	4.53398e-05	0	4.74759e-05	0	4.31689e-05	0
3.80988e-05	0	4.53667e-05	0	4.7504e-05	0	4.31964e-05	206
3.81273e-05	0	4.53936e-05	0	4.75321e-05	0	4.32238e-05	0
3.81559e-05	244	4.54205e-05	0	4.75603e-05	0	4.32513e-05	0
3.81844e-05	0	4.54474e-05	0	4.75884e-05	0	4.32788e-05	0
3.82129e-05	0	4.54743e-05	0	4.76166e-05	0	4.33062e-05	0
3.82415e-05	0	4.55012e-05	0	4.76447e-05	0	4.33337e-05	0
3.827e-05	0	4.5528e-05	0	4.76729e-05	0	4.33612e-05	0
3.82985e-05	0	4.55549e-05	0	4.7701e-05	0	4.33887e-05	0
3.8327e-05	0	4.55818e-05	0	4.77291e-05	0	4.34161e-05	0
3.83556e-05	0	4.56087e-05	0	4.77573e-05	0	4.34436e-05	0
3.83841e-05	0	4.56356e-05	0	4.77854e-05	0	4.34711e-05	0
3.84126e-05	0	4.56625e-05	0	4.78136e-05	0	4.34985e-05	0
3.84412e-05	0	4.56894e-05	0	4.78417e-05	0	4.3526e-05	0
3.84697e-05	0	4.57163e-05	0	4.78699e-05	0	4.35535e-05	0
3.84982e-05	0	4.57432e-05	0	4.7898e-05	0	4.35809e-05	0
3.85268e-05	0	4.57701e-05	0	4.79261e-05	0	4.36084e-05	0
3.85553e-05	0	4.5797e-05	0	4.79543e-05	0	4.36359e-05	0
3.85838e-05	0	4.58239e-05	291	4.79824e-05	0	4.36633e-05	0
3.86123e-05	0	4.58508e-05	0	4.80106e-05	0	4.36908e-05	0
3.86409e-05	0	4.58777e-05	0	4.80387e-05	254	4.37183e-05	0
3.86694e-05	0	4.59046e-05	0	4.80669e-05	0	4.37457e-05	0
3.86979e-05	0	4.59315e-05	0	4.8095e-05	0	4.37732e-05	0
3.87265e-05	0	4.59583e-05	0	4.81231e-05	0	4.38007e-05	0
3.8755e-05	0	4.59852e-05	0	4.81513e-05	0	4.38281e-05	0
3.87835e-05	0	4.60121e-05	0	4.81794e-05	0	4.38556e-05	0
3.8812e-05	0	4.6039e-05	0	4.82076e-05	0	4.38831e-05	0
3.88406e-05	0	4.60659e-05	0	4.82357e-05	0	4.39105e-05	0
3.88691e-05	0	4.60928e-05	0	4.82638e-05	0	4.3938e-05	0
3.88976e-05	0	4.61197e-05	0	4.8292e-05	0	4.39655e-05	0
3.89262e-05	0	4.61466e-05	0	4.83201e-05	0	4.39929e-05	0
3.89547e-05	0	4.61735e-05	0	4.83483e-05	0	4.40204e-05	0
3.89832e-05	0	4.62004e-05	0	4.83764e-05	0	4.40479e-05	0
3.90117e-05	0	4.62273e-05	0	4.84046e-05	0	4.40754e-05	0
3.90403e-05	0	4.62542e-05	0	4.84327e-05	0	4.41028e-05	0
3.90688e-05	0	4.62811e-05	0	4.84608e-05	0	4.41303e-05	0
3.90973e-05	0	4.6308e-05	0	4.8489e-05	0	4.41578e-05	0
3.91259e-05	0	4.63349e-05	0	4.85171e-05	0	4.41852e-05	0
3.91544e-05	0	4.63617e-05	0	4.85453e-05	0	4.42127e-05	0
3.91829e-05	0	4.63886e-05	0	4.85734e-05	0	4.42402e-05	0
3.92115e-05	0	4.64155e-05	0	4.86016e-05	0	4.42676e-05	0
3.924e-05	0	4.64424e-05	0	4.86297e-05	0	4.42951e-05	0
3.92685e-05	0	4.64693e-05	0	4.86578e-05	0	4.43226e-05	0
3.9297e-05	0	4.64962e-05	0	4.8686e-05	0	4.435e-05	228
3.93256e-05	0	4.65231e-05	0	4.87141e-05	0	4.43775e-05	0
3.93541e-05	0	4.655e-05	0	4.87423e-05	0	4.4405e-05	0
3.93826e-05	0	4.65769e-05	0	4.87704e-05	0	4.44324e-05	0
3.94112e-05	0	4.66038e-05	0	4.87986e-05	0	4.44599e-05	0
3.94397e-05	0	4.66307e-05	0	4.88267e-05	0	4.44874e-05	0
3.94682e-05	0	4.66576e-05	0	4.88548e-05	0	4.45148e-05	0
3.94967e-05	0	4.66845e-05	0	4.8883e-05	0	4.45423e-05	0
3.95253e-05	0	4.67114e-05	0	4.89111e-05	0	4.45698e-05	0
3.95538e-05	0	4.67383e-05	0	4.89393e-05	0	4.45973e-05	0
3.95823e-05	0	4.67651e-05	0	4.89674e-05	0	4.46247e-05	0
3.96109e-05	3	4.6792e-05	0	4.89955e-05	0	4.46522e-05	0
3.96394e-05	268	4.68189e-05	0	4.90237e-05	0	4.46797e-05	0
3.96679e-05	0	4.68458e-05	0	4.90518e-05	0	4.47071e-05	0
3.96964e-05	0	4.68727e-05	0	4.908e-05	0	4.47346e-05	0
3.9725e-05	0	4.68996e-05	0	4.91081e-05	0	4.47621e-05	0
3.97535e-05	0	4.69265e-05	0	4.91363e-05	0	4.47895e-05	0
3.9782e-05	0	4.69534e-05	0	4.91644e-05	0	4.4817e-05	0
3.98106e-05	0	4.69803e-05	0	4.91925e-05	0	4.48445e-05	0
3.98391e-05	0	4.70072e-05	0	4.92207e-05	0	4.48719e-05	0
3.98676e-05	0	4.70341e-05	0	4.92488e-05	0	4.48994e-05	0
3.98962e-05	0	4.7061e-05	0	4.9277e-05	0	4.49269e-05	0
3.99247e-05	0	4.70879e-05	0	4.93051e-05	0	4.49543e-05	0
3.99532e-05	0	4.71148e-05	0	4.93333e-05	0	4.49818e-05	0
3.99817e-05	0	4.71417e-05	0	4.93614e-05	0	4.50093e-05	0
4.00103e-05	0	4.71685e-05	0	4.93895e-05	0	4.50367e-05	0
4.00388e-05	0	4.71954e-05	0	4.94177e-05	0	4.50642e-05	0
4.00673e-05	0	4.72223e-05	0	4.94458e-05	0	4.50917e-05	0
4.00959e-05	0	4.72492e-05	0	4.9474e-05	0	4.51191e-05	0
4.01244e-05	0	4.72761e-05	0	4.95021e-05	0	4.51466e-05	0
4.01529e-05	0	4.7303e-05	0	4.95303e-05	0	4.51741e-05	0
4.01814e-05	0	4.73299e-05	0	4.95584e-05	0	4.52016e-05	0
4.021e-05	0	4.73568e-05	260	4.95865e-05	0	4.5229e-05	0
4.02385e-05	0	4.73837e-05	0	4.96147e-05	0	4.52565e-05	0
4.0267e-05	0	4.74106e-05	0	4.96428e-05	239	4.5284e-05	0
4.02956e-05	0	4.74375e-05	0	4.9671e-05	0	4.53114e-05	0
4.03241e-05	0	4.74644e-05	0	4.96991e-05	0	4.53389e-05	0
4.03526e-05	0	4.74913e-05	0	4.97272e-05	0	4.53664e-05	0
4.03812e-05	0	4.75182e-05	0	4.97554e-05	0	4.53938e-05	0
4.04097e-05	0	4.75451e-05	0	4.97835e-05	0	4.54213e-05	0
4.04382e-05	0	4.75719e-05	0	4.98117e-05	0	4.54488e-05	0
4.04667e-05	0	4.75988e-05	0	4.98398e-05	0	4.54762e-05	0
4.04953e-05	0	4.76257e-05	0	4.9868e-05	0	4.55037e-05	0
4.05238e-05	0	4.76526e-05	0	4.98961e-05	0	4.55312e-05	210
4.05523e-05	0	4.76795e-05	0	4.99242e-05	0	4.55586e-05	0
4.05809e-05	0	4.77064e-05	0	4.99524e-05	0	4.55861e-05	0
4.06094e-05	0	4.77333e-05	0	4.99805e-05	0	4.56136e-05	0
4.06379e-05	0	4.77602e-05	0	5.00087e-05	0	4.5641e-05	0
4.06664e-05	0	4.77871e-05	0	5.00368e-05	0	4.56685e-05	0
4.0695e-05	0	4.7814e-05	0	5.0065e-05	0	4.5696e-05	0
4.07235e-05	0	4.78409e-05	0	5.00931e-05	0	4.57234e-05	0
4.0752e-05	0	4.78678e-05	0	5.01212e-05	0	4.57509e-05	0
4.07806e-05	0	4.78947e-05	0	5.01494e-05	0	4.57784e-05	0
4.08091e-05	0	4.79216e-05	0	5.01775e-05	0	4.58058e-05	0
4.08376e-05	0	4.79485e-05	0	5.02057e-05	0	4.58333e-05	0
4.08661e-05	0	4.79754e-05	0	5.02338e-05	0	4.58608e-05	0
4.08947e-05	0	4.80022e-05	0	5.0262e-05	0	4.58883e-05	0
4.09232e-05	0	4.80291e-05	0	5.02901e-05	0	4.59157e-05	0
4.09517e-05	0	4.8056e-05	0	5.03182e-05	0	4.59432e-05	0
4.09803e-05	0	4.80829e-05	0	5.03464e-05	0	4.59707e-05	0
4.10088e-05	0	4.81098e-05	0	5.03745e-05	0	4.59981e-05	0
4.10373e-05	0	4.81367e-05	0	5.04027e-05	0	4.60256e-05	0
4.10659e-05	0	4.81636e-05	0	5.04308e-05	0	4.60531e-05	0
4.10944e-05	264	4.81905e-05	0	5.0459e-05	0	4.60805e-05	0
4.11229e-05	0	4.82174e-05	0	5.04871e-05	0	4.6108e-05	0
4.11514e-05	0	4.82443e-05	0	5.05152e-05	0	4.61355e-05	0
4.118e-05	0	4.82712e-05	0	5.05434e-05	0	4.61629e-05	0
4.12085e-05	0	4.82981e-05	0	5.05715e-05	0	4.61904e-05	0
4.1237e-05	0	4.8325e-05	0	5.05997e-05	0	4.62179e-05	0
4.12656e-05	0	4.83519e-05	0	5.06278e-05	0	4.62453e-05	0
4.12941e-05	0	4.83788e-05	0	5.0656e-05	0	4.62728e-05	0
4.13226e-05	0	4.84056e-05	0	5.06841e-05	0	4.63003e-05	0
4.13511e-05	0	4.84325e-05	0	5.07122e-05	0	4.63277e-05	0
4.13797e-05	0	4.84594e-05	0	5.07404e-05	0	4.63552e-05	0
4.14082e-05	0	4.84863e-05	0	5.07685e-05	0	4.63827e-05	0
4.14367e-05	0	4.85132e-05	0	5.07967e-05	0	4.64102e-05	0
4.14653e-05	0	4.85401e-05	0	5.08248e-05	0	4.64376e-05	0
4.14938e-05	0	4.8567e-05	0	5.08529e-05	0	4.64651e-05	0
4.15223e-05	0	4.85939e-05	0	5.08811e-05	0	4.64926e-05	0
4.15508e-05	0	4.86208e-05	0	5.09092e-05	0	4.652e-05	0
4.15794e-05	0	4.86477e-05	0	5.09374e-05	0	4.65475e-05	0
4.16079e-05	0	4.86746e-05	0	5.09655e-05	0	4.6575e-05	0
4.16364e-05	0	4.87015e-05	0	5.09937e-05	0	4.66024e-05	0
4.1665e-05	0	4.87284e-05	0	5.10218e-05	0	4.66299e-05	0
4.16935e-05	0	4.87553e-05	0	5.10499e-05	0	4.66574e-05	0
4.1722e-05	0	4.87822e-05	0	5.10781e-05	0	4.66848e-05	229
4.17506e-05	0	4.8809e-05	0	5.11062e-05	0	4.67123e-05	0
4.17791e-05	0	4.88359e-05	0	5.11344e-05	0	4.67398e-05	0
4.18076e-05	0	4.88628e-05	191	5.11625e-05	0	4.67672e-05	0
4.18361e-05	0	4.88897e-05	55	5.11907e-05	0	4.67947e-05	0
4.18647e-05	0	4.89166e-05	0	5.12188e-05	0	4.68222e-05	0
4.18932e-05	0	4.89435e-05	0	5.12469e-05	204	4.68496e-05	0
4.19217e-05	0	4.89704e-05	0	5.12751e-05	0	4.68771e-05	0
4.19503e-05	0	4.89973e-05	0	5.13032e-05	0	4.69046e-05	0
4.19788e-05	0	4.90242e-05	0	5.13314e-05	0	4.6932e-05	0
4.20073e-05	0	4.90511e-05	0	5.13595e-05	0	4.69595e-05	0
4.20358e-05	0	4.9078e-05	0	5.13877e-05	0	4.6987e-05	0
4.20644e-05	0	4.91049e-05	0	5.14158e-05	0	4.70145e-05	0
4.20929e-05	0	4.91318e-05	0	5.14439e-05	0	4.70419e-05	0
4.21214e-05	0	4.91587e-05	0	5.14721e-05	0	4.70694e-05	0
4.215e-05	0	4.91856e-05	0	5.15002e-05	0	4.70969e-05	0
4.21785e-05	0	4.92124e-05	0	5.15284e-05	0	4.71243e-05	0
4.2207e-05	0	4.92393e-05	0	5.15565e-05	0	4.71518e-05	0
4.22355e-05	0	4.92662e-05	0	5.15846e-05	0	4.71793e-05	0
4.22641e-05	0	4.92931e-05	0	5.16128e-05	0	4.72067e-05	0
4.22926e-05	0	4.932e-05	0	5.16409e-05	0	4.72342e-05	0
4.23211e-05	0	4.93469e-05	0	5.16691e-05	0	4.72617e-05	0
4.23497e-05	0	4.93738e-05	0	5.16972e-05	0	4.72891e-05	0
4.23782e-05	0	4.94007e-05	0	5.17254e-05	0	4.73166e-05	0
4.24067e-05	0	4.94276e-05	0	5.17535e-05	0	4.73441e-05	0
4.24353e-05	0	4.94545e-05	0	5.17816e-05	0	4.73715e-05	0
4.24638e-05	0	4.94814e-05	0	5.18098e-05	0	4.7399e-05	0
4.24923e-05	0	4.95083e-05	0	5.18379e-05	0	4.74265e-05	0
4.25208e-05	0	4.95352e-05	0	5.18661e-05	0	4.74539e-05	0
4.25494e-05	238	4.95621e-05	0	5.18942e-05	0	4.74814e-05	0
4.25779e-05	0	4.9589e-05	0	5.19224e-05	0	4.75089e-05	0
4.26064e-05	0	4.96158e-05	0	5.19505e-05	0	4.75363e-05	0
4.2635e-05	0	4.96427e-05	0	5.19786e-05	0	4.75638e-05	0
4.26635e-05	0	4.96696e-05	0	5.20068e-05	0	4.75913e-05	0
4.2692e-05	0	4.96965e-05	0	5.20349e-05	0	4.76187e-05	0
4.27205e-05	0	4.97234e-05	0	5.20631e-05	0	4.76462e-05	0
4.27491e-05	0	4.97503e-05	0	5.20912e-05	0	4.76737e-05	0
4.27776e-05	0	4.97772e-05	0	5.21194e-05	0	4.77012e-05	0
4.28061e-05	0	4.98041e-05	0	5.21475e-05	0	4.77286e-05	0
4.28347e-05	0	4.9831e-05	0	5.21756e-05	0	4.77561e-05	0
4.28632e-05	0	4.98579e-05	0	5.22038e-05	0	4.77836e-05	0
4.28917e-05	0	4.98848e-05	0	5.22319e-05	0	4.7811e-05	0
4.29202e-05	0	4.99117e-05	0	5.22601e-05	0	4.78385e-05	0
4.29488e-05	0	4.99386e-05	0	5.22882e-05	0	4.7866e-05	230
4.29773e-05	0	4.99655e-05	0	5.23164e-05	0	4.78934e-05	0
4.30058e-05	0	4.99924e-05	0	5.23445e-05	0	4.79209e-05	0
4.30344e-05	0	5.00192e-05	0	5.23726e-05	0	4.79484e-05	0
4.30629e-05	0	5.00461e-05	0	5.24008e-05	0	4.79758e-05	0
4.30914e-05	0	5.0073e-05	0	5.24289e-05	0	4.80033e-05	0
4.312e-05	0	5.00999e-05	0	5.24571e-05	0	4.80308e-05	0
4.31485e-05	0	5.01268e-05	0	5.24852e-05	0	4.80582e-05	0
4.3177e-05	0	5.01537e-05	0	5.25134e-05	0	4.80857e-05	0
4.32055e-05	0	5.01806e-05	0	5.25415e-05	0	4.81132e-05	0
4.32341e-05	0	5.02075e-05	0	5.25696e-05	0	4.81406e-05	0
4.32626e-05	0	5.02344e-05	0	5.25978e-05	0	4.81681e-05	0
4.32911e-05	0	5.02613e-05	0	5.26259e-05	0	4.81956e-05	0
4.33197e-05	0	5.02882e-05	0	5.26541e-05	0	4.8223e-05	0
4.33482e-05	0	5.03151e-05	0	5.26822e-05	0	4.82505e-05	0
4.33767e-05	0	5.0342e-05	0	5.27103e-05	0	4.8278e-05	0
4.34052e-05	0	5.03689e-05	0	5.27385e-05	0	4.83055e-05	0
4.34338e-05	0	5.03958e-05	218	5.27666e-05	0	4.83329e-05	0
4.34623e-05	0	5.04226e-05	0	5.27948e-05	0	4.83604e-05	0
4.34908e-05	0	5.04495e-05	0	5.28229e-05	0	4.83879e-05	0
4.35194e-05	0	5.04764e-05	0	5.28511e-05	234	4.84153e-05	0
4.35479e-05	0	5.05033e-05	0	5.28792e-05	0	4.84428e-05	0
4.35764e-05	0	5.05302e-05	0	5.29073e-05	0	4.84703e-05	0
4.36049e-05	0	5.05571e-05	0	5.29355e-05	0	4.84977e-05	0
4.36335e-05	0	5.0584e-05	0	5.29636e-05	0	4.85252e-05	0
4.3662e-05	0	5.06109e-05	0	5.29918e-05	0	4.85527e-05	0
4.36905e-05	0	5.06378e-05	0	5.30199e-05	0	4.85801e-05	0
4.37191e-05	0	5.06647e-05	0	5.30481e-05	0	4.86076e-05	0
4.37476e-05	0	5.06916e-05	0	5.30762e-05	0	4.86351e-05	0
4.37761e-05	0	5.07185e-05	0	5.31043e-05	0	4.86625e-05	0
4.38047e-05	0	5.07454e-05	0	5.31325e-05	0	4.869e-05	0
4.38332e-05	0	5.07723e-05	0	5.31606e-05	0	4.87175e-05	0
4.38617e-05	0	5.07992e-05	0	5.31888e-05	0	4.87449e-05	0
4.38902e-05	0	5.0826e-05	0	5.32169e-05	0	4.87724e-05	0
4.39188e-05	0	5.08529e-05	0	5.32451e-05	0	4.87999e-05	0
4.39473e-05	0	5.08798e-05	0	5.32732e-05	0	4.88273e-05	0
4.39758e-05	0	5.09067e-05	0	5.33013e-05	0	4.88548e-05	0
4.40044e-05	0	5.09336e-05	0	5.33295e-05	0	4.88823e-05	0
4.40329e-05	241	5.09605e-05	0	5.33576e-05	0	4.89098e-05	0
4.40614e-05	0	5.09874e-05	0	5.33858e-05	0	4.89372e-05	0
4.40899e-05	0	5.10143e-05	0	5.34139e-05	0	4.89647e-05	0
4.41185e-05	0	5.10412e-05	0	5.3442e-05	0	4.89922e-05	0
4.4147e-05	0	5.10681e-05	0	5.34702e-05	0	4.90196e-05	209
4.41755e-05	0	5.1095e-05	0	5.34983e-05	0	4.90471e-05	29
4.42041e-05	0	5.11219e-05	0	5.35265e-05	0	4.90746e-05	0
4.42326e-05	0	5.11488e-05	0	5.35546e-05	0	4.9102e-05	0
4.42611e-05	0	5.11757e-05	0	5.35828e-05	0	4.91295e-05	0
4.42896e-05	0	5.12026e-05	0	5.36109e-05	0	4.9157e-05	0
4.43182e-05	0	5.12295e-05	0	5.3639e-05	0	4.91844e-05	0
4.43467e-05	0	5.12563e-05	0	5.36672e-05	0	4.92119e-05	0
4.43752e-05	0	5.12832e-05	0	5.36953e-05	0	4.92394e-05	0
4.44038e-05	0	5.13101e-05	0	5.37235e-05	0	4.92668e-05	0
4.44323e-05	0	5.1337e-05	0	5.37516e-05	0	4.92943e-05	0
4.44608e-05	0	5.13639e-05	0	5.37798e-05	0	4.93218e-05	0
4.44894e-05	0	5.13908e-05	0	5.38079e-05	0	4.93492e-05	0
4.45179e-05	0	5.14177e-05	0	5.3836e-05	0	4.93767e-05	0
4.45464e-05	0	5.14446e-05	0	5.38642e-05	0	4.94042e-05	0
4.45749e-05	0	5.14715e-05	0	5.38923e-05	0	4.94316e-05	0
4.46035e-05	0	5.14984e-05	0	5.39205e-05	0	4.94591e-05	0
4.4632e-05	0	5.15253e-05	0	5.39486e-05	0	4.94866e-05	0
4.46605e-05	0	5.15522e-05	0	5.39768e-05	0	4.95141e-05	0
4.46891e-05	0	5.15791e-05	0	5.40049e-05	0	4.95415e-05	0
4.47176e-05	0	5.1606e-05	0	5.4033e-05	0	4.9569e-05	0
4.47461e-05	0	5.16329e-05	0	5.40612e-05	0	4.95965e-05	0
4.47746e-05	0	5.16597e-05	0	5.40893e-05	0	4.96239e-05	0
4.48032e-05	0	5.16866e-05	0	5.41175e-05	0	4.96514e-05	0
4.48317e-05	0	5.17135e-05	0	5.41456e-05	0	4.96789e-05	0
4.48602e-05	0	5.17404e-05	0	5.41738e-05	0	4.97063e-05	0
4.48888e-05	0	5.17673e-05	0	5.42019e-05	0	4.97338e-05	0
4.49173e-05	0	5.17942e-05	0	5.423e-05	0	4.97613e-05	0
4.49458e-05	0	5.18211e-05	0	5.42582e-05	0	4.97887e-05	0
4.49743e-05	0	5.1848e-05	0	5.42863e-05	0	4.98162e-05	0
4.50029e-05	0	5.18749e-05	0	5.43145e-05	0	4.98437e-05	0
4.50314e-05	0	5.19018e-05	0	5.43426e-05	0	4.98711e-05	0
4.50599e-05	0	5.19287e-05	228	5.43708e-05	0	4.98986e-05	0
4.50885e-05	0	5.19556e-05	0	5.43989e-05	0	4.99261e-05	0
4.5117e-05	0	5.19825e-05	0	5.4427e-05	0	4.99535e-05	0
4.51455e-05	0	5.20094e-05	0	5.44552e-05	251	4.9981e-05	0
4.51741e-05	0	5.20363e-05	0	5.44833e-05	0	5.00085e-05	0
4.52026e-05	0	5.20631e-05	0	5.45115e-05	0	5.00359e-05	0
4.52311e-05	0	5.209e-05	0	5.45396e-05	0	5.00634e-05	0
4.52596e-05	0	5.21169e-05	0	5.45677e-05	0	5.00909e-05	0
4.52882e-05	0	5.21438e-05	0	5.45959e-05	0	5.01184e-05	0
4.53167e-05	0	5.21707e-05	0	5.4624e-05	0	5.01458e-05	0
4.53452e-05	0	5.21976e-05	0	5.46522e-05	0	5.01733e-05	0
4.53738e-05	0	5.22245e-05	0	5.46803e-05	0	5.02008e-05	212
4.54023e-05	0	5.22514e-05	0	5.47085e-05	0	5.02282e-05	0
4.54308e-05	0	5.22783e-05	0	5.47366e-05	0	5.02557e-05	0
4.54593e-05	0	5.23052e-05	0	5.47647e-05	0	5.02832e-05	0
4.54879e-05	241	5.23321e-05	0	5.47929e-05	0	5.03106e-05	0
4.55164e-05	0	5.2359e-05	0	5.4821e-05	0	5.03381e-05	0
4.55449e-05	0	5.23859e-05	0	5.48492e-05	0	5.03656e-05	0
4.55735e-05	0	5.24128e-05	0	5.48773e-05	0	5.0393e-05	0
4.5602e-05	0	5.24397e-05	0	5.49055e-05	0	5.04205e-05	0
4.56305e-05	0	5.24665e-05	0	5.49336e-05	0	5.0448e-05	0
4.56591e-05	0	5.24934e-05	0	5.49617e-05	0	5.04754e-05	0
4.56876e-05	0	5.25203e-05	0	5.49899e-05	0	5.05029e-05	0
4.57161e-05	0	5.25472e-05	0	5.5018e-05	0	5.05304e-05	0
4.57446e-05	0	5.25741e-05	0	5.50462e-05	0	5.05578e-05	0
4.57732e-05	0	5.2601e-05	0	5.50743e-05	0	5.05853e-05	0
4.58017e-05	0	5.26279e-05	0	5.51024e-05	0	5.06128e-05	0
4.58302e-05	0	5.26548e-05	0	5.51306e-05	0	5.06402e-05	0
4.58588e-05	0	5.26817e-05	0	5.51587e-05	0	5.06677e-05	0
4.58873e-05	0	5.27086e-05	0	5.51869e-05	0	5.06952e-05	0
4.59158e-05	0	5.27355e-05	0	5.5215e-05	0	5.07227e-05	0
4.59443e-05	0	5.27624e-05	0	5.52432e-05	0	5.07501e-05	0
4.59729e-05	0	5.27893e-05	0	5.52713e-05	0	5.07776e-05	0
4.60014e-05	0	5.28162e-05	0	5.52994e-05	0	5.08051e-05	0
4.60299e-05	0	5.28431e-05	0	5.53276e-05	0	5.08325e-05	0
4.60585e-05	0	5.28699e-05	0	5.53557e-05	0	5.086e-05	0
4.6087e-05	0	5.28968e-05	0	5.53839e-05	0	5.08875e-05	0
4.61155e-05	0	5.29237e-05	0	5.5412e-05	0	5.09149e-05	0
4.6144e-05	0	5.29506e-05	0	5.54402e-05	0	5.09424e-05	0
4.61726e-05	0	5.29775e-05	0	5.54683e-05	0	5.09699e-05	0
4.62011e-05	0	5.30044e-05	0	5.54964e-05	0	5.09973e-05	0
4.62296e-05	0	5.30313e-05	0	5.55246e-05	0	5.10248e-05	0
4.62582e-05	0	5.30582e-05	0	5.55527e-05	0	5.10523e-05	0
4.62867e-05	0	5.30851e-05	0	5.55809e-05	0	5.10797e-05	0
4.63152e-05	0	5.3112e-05	0	5.5609e-05	0	5.11072e-05	0
4.63438e-05	0	5.31389e-05	0	5.56372e-05	0	5.11347e-05	0
4.63723e-05	0	5.31658e-05	0	5.56653e-05	0	5.11621e-05	0
4.64008e-05	0	5.31927e-05	0	5.56934e-05	0	5.11896e-05	0
4.64293e-05	0	5.32196e-05	0	5.57216e-05	0	5.12171e-05	0
4.64579e-05	0	5.32465e-05	0	5.57497e-05	0	5.12445e-05	0
4.64864e-05	0	5.32734e-05	0	5.57779e-05	0	5.1272e-05	0
4.65149e-05	0	5.33002e-05	0	5.5806e-05	0	5.12995e-05	0
4.65435e-05	0	5.33271e-05	0	5.58341e-05	0	5.1327e-05	0
4.6572e-05	0	5.3354e-05	0	5.58623e-05	0	5.13544e-05	22
4.66005e-05	0	5.33809e-05	0	5.58904e-05	0	5.13819e-05	183
4.6629e-05	0	5.34078e-05	0	5.59186e-05	0	5.14094e-05	0
4.66576e-05	0	5.34347e-05	0	5.59467e-05	0	5.14368e-05	0
4.66861e-05	0	5.34616e-05	237	5.59749e-05	0	5.14643e-05	0
4.67146e-05	0	5.34885e-05	0	5.6003e-05	0	5.14918e-05	0
4.67432e-05	0	5.35154e-05	0	5.60312e-05	0	5.15192e-05	0
4.67717e-05	0	5.35423e-05	0	5.60593e-05	245	5.15467e-05	0
4.68002e-05	0	5.35692e-05	0	5.60874e-05	0	5.15742e-05	0
4.68287e-05	0	5.35961e-05	0	5.61156e-05	0	5.16016e-05	0
4.68573e-05	0	5.3623e-05	0	5.61437e-05	0	5.16291e-05	0
4.68858e-05	0	5.36499e-05	0	5.61719e-05	0	5.16566e-05	0
4.69143e-05	0	5.36768e-05	0	5.62e-05	0	5.1684e-05	0
4.69429e-05	0	5.37036e-05	0	5.62281e-05	0	5.17115e-05	0
4.69714e-05	244	5.37305e-05	0	5.62563e-05	0	5.1739e-05	0
4.69999e-05	0	5.37574e-05	0	5.62844e-05	0	5.17664e-05	0
4.70285e-05	0	5.37843e-05	0	5.63126e-05	0	5.17939e-05	0
4.7057e-05	0	5.38112e-05	0	5.63407e-05	0	5.18214e-05	0
4.70855e-05	0	5.38381e-05	0	5.63689e-05	0	5.18488e-05	0
4.7114e-05	0	5.3865e-05	0	5.6397e-05	0	5.18763e-05	0
4.71426e-05	0	5.38919e-05	0	5.64251e-05	0	5.19038e-05	0
4.71711e-05	0	5.39188e-05	0	5.64533e-05	0	5.19313e-05	0
4.71996e-05	0	5.39457e-05	0	5.64814e-05	0	5.19587e-05	0
4.72282e-05	0	5.39726e-05	0	5.65096e-05	0	5.19862e-05	0
4.72567e-05	0	5.39995e-05	0	5.65377e-05	0	5.20137e-05	0
4.72852e-05	0	5.40264e-05	0	5.65659e-05	0	5.20411e-05	0
4.73137e-05	0	5.40533e-05	0	5.6594e-05	0	5.20686e-05	0
4.73423e-05	0	5.40802e-05	0	5.66221e-05	0	5.20961e-05	0
4.73708e-05	0	5.4107e-05	0	5.66503e-05	0	5.21235e-05	0
4.73993e-05	0	5.41339e-05	0	5.66784e-05	0	5.2151e-05	0
4.74279e-05	0	5.41608e-05	0	5.67066e-05	0	5.21785e-05	0
4.74564e-05	0	5.41877e-05	0	5.67347e-05	0	5.22059e-05	0
4.74849e-05	0	5.42146e-05	0	5.67629e-05	0	5.22334e-05	0
4.75134e-05	0	5.42415e-05	0	5.6791e-05	0	5.22609e-05	0
4.7542e-05	0	5.42684e-05	0	5.68191e-05	0	5.22883e-05	0
4.75705e-05	0	5.42953e-05	0	5.68473e-05	0	5.23158e-05	0
4.7599e-05	0	5.43222e-05	0	5.68754e-05	0	5.23433e-05	0
4.76276e-05	0	5.43491e-05	0	5.69036e-05	0	5.23707e-05	0
4.76561e-05	0	5.4376e-05	0	5.69317e-05	0	5.23982e-05	0
4.76846e-05	0	5.44029e-05	0	5.69598e-05	0	5.24257e-05	0
4.77132e-05	0	5.44298e-05	0	5.6988e-05	0	5.24531e-05	0
4.77417e-05	0	5.44567e-05	0	5.70161e-05	0	5.24806e-05	0
4.77702e-05	0	5.44836e-05	0	5.70443e-05	0	5.25081e-05	0
4.77987e-05	0	5.45104e-05	0	5.70724e-05	0	5.25355e-05	182
4.78273e-05	0	5.45373e-05	0	5.71006e-05	0	5.2563e-05	0
4.78558e-05	0	5.45642e-05	0	5.71287e-05	0	5.25905e-05	0
4.78843e-05	0	5.45911e-05	0	5.71568e-05	0	5.2618e-05	0
4.79129e-05	0	5.4618e-05	0	5.7185e-05	0	5.26454e-05	0
4.79414e-05	0	5.46449e-05	0	5.72131e-05	0	5.26729e-05	0
4.79699e-05	0	5.46718e-05	0	5.72413e-05	0	5.27004e-05	0
4.79984e-05	0	5.46987e-05	0	5.72694e-05	0	5.27278e-05	0
4.8027e-05	0	5.47256e-05	0	5.72976e-05	0	5.27553e-05	0
4.80555e-05	0	5.47525e-05	0	5.73257e-05	0	5.27828e-05	0
4.8084e-05	0	5.47794e-05	0	5.73538e-05	0	5.28102e-05	0
4.81126e-05	0	5.48063e-05	0	5.7382e-05	0	5.28377e-05	0
4.81411e-05	0	5.48332e-05	0	5.74101e-05	0	5.28652e-05	0
4.81696e-05	0	5.48601e-05	0	5.74383e-05	0	5.28926e-05	0
4.81981e-05	0	5.4887e-05	0	5.74664e-05	0	5.29201e-05	0
4.82267e-05	0	5.49138e-05	0	5.74946e-05	0	5.29476e-05	0
4.82552e-05	0	5.49407e-05	0	5.75227e-05	0	5.2975e-05	0
4.82837e-05	0	5.49676e-05	0	5.75508e-05	0	5.30025e-05	0
4.83123e-05	0	5.49945e-05	260	5.7579e-05	0	5.303e-05	0
4.83408e-05	0	5.50214e-05	0	5.76071e-05	0	5.30574e-05	0
4.83693e-05	0	5.50483e-05	0	5.76353e-05	0	5.30849e-05	0
4.83979e-05	0	5.50752e-05	0	5.76634e-05	218	5.31124e-05	0
4.84264e-05	0	5.51021e-05	0	5.76915e-05	0	5.31399e-05	0
4.84549e-05	247	5.5129e-05	0	5.77197e-05	0	5.31673e-05	0
4.84834e-05	0	5.51559e-05	0	5.77478e-05	0	5.31948e-05	0
4.8512e-05	0	5.51828e-05	0	5.7776e-05	0	5.32223e-05	0
4.85405e-05	0	5.52097e-05	0	5.78041e-05	0	5.32497e-05	0
4.8569e-05	0	5.52366e-05	0	5.78323e-05	0	5.32772e-05	0
4.85976e-05	0	5.52635e-05	0	5.78604e-05	0	5.33047e-05	0
4.86261e-05	0	5.52904e-05	0	5.78885e-05	0	5.33321e-05	0
4.86546e-05	0	5.53173e-05	0	5.79167e-05	0	5.33596e-05	0
4.86831e-05	0	5.53441e-05	0	5.79448e-05	0	5.33871e-05	0
4.87117e-05	0	5.5371e-05	0	5.7973e-05	0	5.34145e-05	0
4.87402e-05	0	5.53979e-05	0	5.80011e-05	0	5.3442e-05	0
4.87687e-05	0	5.54248e-05	0	5.80293e-05	0	5.34695e-05	0
4.87973e-05	0	5.54517e-05	0	5.80574e-05	0	5.34969e-05	0
4.88258e-05	0	5.54786e-05	0	5.80855e-05	0	5.35244e-05	0
4.88543e-05	0	5.55055e-05	0	5.81137e-05	0	5.35519e-05	0
4.88829e-05	0	5.55324e-05	0	5.81418e-05	0	5.35793e-05	0
4.89114e-05	0	5.55593e-05	0	5.817e-05	0	5.36068e-05	0
4.89399e-05	0	5.55862e-05	0	5.81981e-05	0	5.36343e-05	0
4.89684e-05	0	5.56131e-05	0	5.82263e-05	0	5.36617e-05	0
4.8997e-05	0	5.564e-05	0	5.82544e-05	0	5.36892e-05	0
4.90255e-05	0	5.56669e-05	0	5.82825e-05	0	5.37167e-05	243
4.9054e-05	0	5.56938e-05	0	5.83107e-05	0	5.37442e-05	0
4.90826e-05	0	5.57207e-05	0	5.83388e-05	0	5.37716e-05	0
4.91111e-05	0	5.57475e-05	0	5.8367e-05	0	5.37991e-05	0
4.91396e-05	0	5.57744e-05	0	5.83951e-05	0	5.38266e-05	0
4.91681e-05	0	5.58013e-05	0	5.84233e-05	0	5.3854e-05	0
4.91967e-05	0	5.58282e-05	0	5.84514e-05	0	5.38815e-05	0
4.92252e-05	0	5.58551e-05	0	5.84795e-05	0	5.3909e-05	0
4.92537e-05	0	5.5882e-05	0	5.85077e-05	0	5.39364e-05	0
4.92823e-05	0	5.59089e-05	0	5.85358e-05	0	5.39639e-05	0
4.93108e-05	0	5.59358e-05	0	5.8564e-05	0	5.39914e-05	0
4.93393e-05	0	5.59627e-05	0	5.85921e-05	0	5.40188e-05	0
4.93678e-05	0	5.59896e-05	0	5.86203e-05	0	5.40463e-05	0
4.93964e-05	0	5.60165e-05	0	5.86484e-05	0	5.40738e-05	0
4.94249e-05	0	5.60434e-05	0	5.86765e-05	0	5.41012e-05	0
4.94534e-05	0	5.60703e-05	0	5.87047e-05	0	5.41287e-05	0
4.9482e-05	0	5.60972e-05	0	5.87328e-05	0	5.41562e-05	0
4.95105e-05	0	5.61241e-05	0	5.8761e-05	0	5.41836e-05	0
4.9539e-05	0	5.61509e-05	0	5.87891e-05	0	5.42111e-05	0
4.95676e-05	0	5.61778e-05	0	5.88172e-05	0	5.42386e-05	0
4.95961e-05	0	5.62047e-05	0	5.88454e-05	0	5.4266e-05	0
4.96246e-05	0	5.62316e-05	0	5.88735e-05	0	5.42935e-05	0
4.96531e-05	0	5.62585e-05	0	5.89017e-05	0	5.4321e-05	0
4.96817e-05	0	5.62854e-05	0	5.89298e-05	0	5.43484e-05	0
4.97102e-05	0	5.63123e-05	0	5.8958e-05	0	5.43759e-05	0
4.97387e-05	0	5.63392e-05	0	5.89861e-05	0	5.44034e-05	0
4.97673e-05	0	5.63661e-05	0	5.90142e-05	0	5.44309e-05	0
4.97958e-05	0	5.6393e-05	0	5.90424e-05	0	5.44583e-05	0
4.98243e-05	0	5.64199e-05	0	5.90705e-05	0	5.44858e-05	0
4.98528e-05	0	5.64468e-05	0	5.90987e-05	0	5.45133e-05	0
4.98814e-05	0	5.64737e-05	0	5.91268e-05	0	5.45407e-05	0
4.99099e-05	0	5.65006e-05	221	5.9155e-05	0	5.45682e-05	0
4.99384e-05	226	5.65275e-05	0	5.91831e-05	0	5.45957e-05	0
4.9967e-05	0	5.65543e-05	0	5.92112e-05	0	5.46231e-05	0
4.99955e-05	0	5.65812e-05	0	5.92394e-05	0	5.46506e-05	0
5.0024e-05	0	5.66081e-05	0	5.92675e-05	189	5.46781e-05	0
5.00525e-05	0	5.6635e-05	0	5.92957e-05	0	5.47055e-05	0
5.00811e-05	0	5.66619e-05	0	5.93238e-05	0	5.4733e-05	0
5.01096e-05	0	5.66888e-05	0	5.9352e-05	0	5.47605e-05	0
5.01381e-05	0	5.67157e-05	0	5.93801e-05	0	5.47879e-05	0
5.01667e-05	0	5.67426e-05	0	5.94082e-05	0	5.48154e-05	0
5.01952e-05	0	5.67695e-05	0	5.94364e-05	0	5.48429e-05	0
5.02237e-05	0	5.67964e-05	0	5.94645e-05	0	5.48703e-05	204
5.02523e-05	0	5.68233e-05	0	5.94927e-05	0	5.48978e-05	0
5.02808e-05	0	5.68502e-05	0	5.95208e-05	0	5.49253e-05	0
5.03093e-05	0	5.68771e-05	0	5.95489e-05	0	5.49528e-05	0
5.03378e-05	0	5.6904e-05	0	5.95771e-05	0	5.49802e-05	0
5.03664e-05	0	5.69309e-05	0	5.96052e-05	0	5.50077e-05	0
5.03949e-05	0	5.69577e-05	0	5.96334e-05	0	5.50352e-05	0
5.04234e-05	0	5.69846e-05	0	5.96615e-05	0	5.50626e-05	0
5.0452e-05	0	5.70115e-05	0	5.96897e-05	0	5.50901e-05	0
5.04805e-05	0	5.70384e-05	0	5.97178e-05	0	5.51176e-05	0
5.0509e-05	0	5.70653e-05	0	5.97459e-05	0	5.5145e-05	0
5.05375e-05	0	5.70922e-05	0	5.97741e-05	0	5.51725e-05	0
5.05661e-05	0	5.71191e-05	0	5.98022e-05	0	5.52e-05	0
5.05946e-05	0	5.7146e-05	0	5.98304e-05	0	5.52274e-05	0
5.06231e-05	0	5.71729e-05	0	5.98585e-05	0	5.52549e-05	0
5.06517e-05	0	5.71998e-05	0	5.98867e-05	0	5.52824e-05	0
5.06802e-05	0	5.72267e-05	0	5.99148e-05	0	5.53098e-05	0
5.07087e-05	0	5.72536e-05	0	5.99429e-05	0	5.53373e-05	0
5.07372e-05	0	5.72805e-05	0	5.99711e-05	0	5.53648e-05	0
5.07658e-05	0	5.73074e-05	0	5.99992e-05	0	5.53922e-05	0
5.07943e-05	0	5.73343e-05	0	6.00274e-05	0	5.54197e-05	0
5.08228e-05	0	5.73611e-05	0	6.00555e-05	0	5.54472e-05	0
5.08514e-05	0	5.7388e-05	0	6.00837e-05	0	5.54746e-05	0
5.08799e-05	0	5.74149e-05	0	6.01118e-05	0	5.55021e-05	0
5.09084e-05	0	5.74418e-05	0	6.01399e-05	0	5.55296e-05	0
5.0937e-05	0	5.74687e-05	0	6.01681e-05	0	5.5557e-05	0
5.09655e-05	0	5.74956e-05	0	6.01962e-05	0	5.55845e-05	0
5.0994e-05	0	5.75225e-05	0	6.02244e-05	0	5.5612e-05	0
5.10225e-05	0	5.75494e-05	0	6.02525e-05	0	5.56395e-05	0
5.10511e-05	0	5.75763e-05	0	6.02807e-05	0	5.56669e-05	0
5.10796e-05	0	5.76032e-05	0	6.03088e-05	0	5.56944e-05	0
5.11081e-05	0	5.76301e-05	0	6.03369e-05	0	5.57219e-05	0
5.11367e-05	0	5.7657e-05	0	6.03651e-05	0	5.57493e-05	0
5.11652e-05	0	5.76839e-05	0	6.03932e-05	0	5.57768e-05	0
5.11937e-05	0	5.77108e-05	0	6.04214e-05	0	5.58043e-05	0
5.12222e-05	0	5.77377e-05	0	6.04495e-05	0	5.58317e-05	0
5.12508e-05	0	5.77645e-05	0	6.04777e-05	0	5.58592e-05	0
5.12793e-05	0	5.77914e-05	0	6.05058e-05	0	5.58867e-05	0
5.13078e-05	0	5.78183e-05	0	6.05339e-05	0	5.59141e-05	0
5.13364e-05	0	5.78452e-05	0	6.05621e-05	0	5.59416e-05	0
5.13649e-05	0	5.78721e-05	0	6.05902e-05	0	5.59691e-05	0
5.13934e-05	242	5.7899e-05	0	6.06184e-05	0	5.59965e-05	0
5.14219e-05	0	5.79259e-05	0	6.06465e-05	0	5.6024e-05	0
5.14505e-05	0	5.79528e-05	0	6.06746e-05	0	5.60515e-05	190
5.1479e-05	0	5.79797e-05	0	6.07028e-05	0	5.60789e-05	0
5.15075e-05	0	5.80066e-05	0	6.07309e-05	0	5.61064e-05	0
5.15361e-05	0	5.80335e-05	208	6.07591e-05	0	5.61339e-05	0
5.15646e-05	0	5.80604e-05	0	6.07872e-05	0	5.61613e-05	0
5.15931e-05	0	5.80873e-05	0	6.08154e-05	0	5.61888e-05	0
5.16217e-05	0	5.81142e-05	0	6.08435e-05	0	5.62163e-05	0
5.16502e-05	0	5.81411e-05	0	6.08716e-05	222	5.62438e-05	0
5.16787e-05	0	5.81679e-05	0	6.08998e-05	0	5.62712e-05	0
5.17072e-05	0	5.81948e-05	0	6.09279e-05	0	5.62987e-05	0
5.17358e-05	0	5.82217e-05	0	6.09561e-05	0	5.63262e-05	0
5.17643e-05	0	5.82486e-05	0	6.09842e-05	0	5.63536e-05	0
5.17928e-05	0	5.82755e-05	0	6.10124e-05	0	5.63811e-05	0
5.18214e-05	0	5.83024e-05	0	6.10405e-05	0	5.64086e-05	0
5.18499e-05	0	5.83293e-05	0	6.10686e-05	0	5.6436e-05	0
5.18784e-05	0	5.83562e-05	0	6.10968e-05	0	5.64635e-05	0
5.19069e-05	0	5.83831e-05	0	6.11249e-05	0	5.6491e-05	0
5.19355e-05	0	5.841e-05	0	6.11531e-05	0	5.65184e-05	0
5.1964e-05	0	5.84369e-05	0	6.11812e-05	0	5.65459e-05	0
5.19925e-05	0	5.84638e-05	0	6.12093e-05	0	5.65734e-05	0
5.20211e-05	0	5.84907e-05	0	6.12375e-05	0	5.66008e-05	0
5.20496e-05	0	5.85176e-05	0	6.12656e-05	0	5.66283e-05	0
5.20781e-05	0	5.85445e-05	0	6.12938e-05	0	5.66558e-05	0
5.21067e-05	0	5.85713e-05	0	6.13219e-05	0	5.66832e-05	0
5.21352e-05	0	5.85982e-05	0	6.13501e-05	0	5.67107e-05	0
5.21637e-05	0	5.86251e-05	0	6.13782e-05	0	5.67382e-05	0
5.21922e-05	0	5.8652e-05	0	6.14063e-05	0	5.67656e-05	0
5.22208e-05	0	5.86789e-05	0	6.14345e-05	0	5.67931e-05	0
5.22493e-05	0	5.87058e-05	0	6.14626e-05	0	5.68206e-05	0
5.22778e-05	0	5.87327e-05	0	6.14908e-05	0	5.68481e-05	0
5.23064e-05	0	5.87596e-05	0	6.15189e-05	0	5.68755e-05	0
5.23349e-05	0	5.87865e-05	0	6.15471e-05	0	5.6903e-05	0
5.23634e-05	0	5.88134e-05	0	6.15752e-05	0	5.69305e-05	0
5.23919e-05	0	5.88403e-05	0	6.16033e-05	0	5.69579e-05	0
5.24205e-05	0	5.88672e-05	0	6.16315e-05	0	5.69854e-05	0
5.2449e-05	0	5.88941e-05	0	6.16596e-05	0	5.70129e-05	0
5.24775e-05	0	5.8921e-05	0	6.16878e-05	0	5.70403e-05	0
5.25061e-05	0	5.89479e-05	0	6.17159e-05	0	5.70678e-05	0
5.25346e-05	0	5.89748e-05	0	6.17441e-05	0	5.70953e-05	0
5.25631e-05	0	5.90016e-05	0	6.17722e-05	0	5.71227e-05	0
5.25916e-05	0	5.90285e-05	0	6.18003e-05	0	5.71502e-05	0
5.26202e-05	0	5.90554e-05	0	6.18285e-05	0	5.71777e-05	0
5.26487e-05	0	5.90823e-05	0	6.18566e-05	0	5.72051e-05	215
5.26772e-05	0	5.91092e-05	0	6.18848e-05	0	5.72326e-05	0
5.27058e-05	0	5.91361e-05	0	6.19129e-05	0	5.72601e-05	0
5.27343e-05	0	5.9163e-05	0	6.19411e-05	0	5.72875e-05	0
5.27628e-05	0	5.91899e-05	0	6.19692e-05	0	5.7315e-05	0
5.27914e-05	0	5.92168e-05	0	6.19973e-05	0	5.73425e-05	0
5.28199e-05	0	5.92437e-05	0	6.20255e-05	0	5.73699e-05	0
5.28484e-05	45	5.92706e-05	0	6.20536e-05	0	5.73974e-05	0
5.28769e-05	181	5.92975e-05	0	6.20818e-05	0	5.74249e-05	0
5.29055e-05	0	5.93244e-05	0	6.21099e-05	0	5.74524e-05	0
5.2934e-05	0	5.93513e-05	0	6.21381e-05	0	5.74798e-05	0
5.29625e-05	0	5.93782e-05	0	6.21662e-05	0	5.75073e-05	0
5.29911e-05	0	5.9405e-05	0	6.21943e-05	0	5.75348e-05	0
5.30196e-05	0	5.94319e-05	0	6.22225e-05	0	5.75622e-05	0
5.30481e-05	0	5.94588e-05	0	6.22506e-05	0	5.75897e-05	0
5.30766e-05	0	5.94857e-05	0	6.22788e-05	0	5.76172e-05	0
5.31052e-05	0	5.95126e-05	0	6.23069e-05	0	5.76446e-05	0
5.31337e-05	0	5.95395e-05	0	6.2335e-05	0	5.76721e-05	0
5.31622e-05	0	5.95664e-05	214	6.23632e-05	0	5.76996e-05	0
5.31908e-05	0	5.95933e-05	0	6.23913e-05	0	5.7727e-05	0
5.32193e-05	0	5.96202e-05	0	6.24195e-05	0	5.77545e-05	0
5.32478e-05	0	5.96471e-05	0	6.24476e-05	0	5.7782e-05	0
5.32763e-05	0	5.9674e-05	0	6.24758e-05	199	5.78094e-05	0
5.33049e-05	0	5.97009e-05	0	6.25039e-05	0	5.78369e-05	0
5.33334e-05	0	5.97278e-05	0	6.2532e-05	0	5.78644e-05	0
5.33619e-05	0	5.97547e-05	0	6.25602e-05	0	5.78918e-05	0
5.33905e-05	0	5.97816e-05	0	6.25883e-05	0	5.79193e-05	0
5.3419e-05	0	5.98084e-05	0	6.26165e-05	0	5.79468e-05	0
5.34475e-05	0	5.98353e-05	0	6.26446e-05	0	5.79742e-05	0
5.34761e-05	0	5.98622e-05	0	6.26728e-05	0	5.80017e-05	0
5.35046e-05	0	5.98891e-05	0	6.27009e-05	0	5.80292e-05	0
5.35331e-05	0	5.9916e-05	0	6.2729e-05	0	5.80567e-05	0
5.35616e-05	0	5.99429e-05	0	6.27572e-05	0	5.80841e-05	0
5.35902e-05	0	5.99698e-05	0	6.27853e-05	0	5.81116e-05	0
5.36187e-05	0	5.99967e-05	0	6.28135e-05	0	5.81391e-05	0
5.36472e-05	0	6.00236e-05	0	6.28416e-05	0	5.81665e-05	0
5.36758e-05	0	6.00505e-05	0	6.28698e-05	0	5.8194e-05	0
5.37043e-05	0	6.00774e-05	0	6.28979e-05	0	5.82215e-05	0
5.37328e-05	0	6.01043e-05	0	6.2926e-05	0	5.82489e-05	0
5.37613e-05	0	6.01312e-05	0	6.29542e-05	0	5.82764e-05	0
5.37899e-05	0	6.01581e-05	0	6.29823e-05	0	5.83039e-05	0
5.38184e-05	0	6.0185e-05	0	6.30105e-05	0	5.83313e-05	0
5.38469e-05	0	6.02118e-05	0	6.30386e-05	0	5.83588e-05	0
5.38755e-05	0	6.02387e-05	0	6.30667e-05	0	5.83863e-05	265
5.3904e-05	0	6.02656e-05	0	6.30949e-05	0	5.84137e-05	0
5.39325e-05	0	6.02925e-05	0	6.3123e-05	0	5.84412e-05	0
5.3961e-05	0	6.03194e-05	0	6.31512e-05	0	5.84687e-05	0
5.39896e-05	0	6.03463e-05	0	6.31793e-05	0	5.84961e-05	0
5.40181e-05	0	6.03732e-05	0	6.32075e-05	0	5.85236e-05	0
5.40466e-05	0	6.04001e-05	0	6.32356e-05	0	5.85511e-05	0
5.40752e-05	0	6.0427e-05	0	6.32637e-05	0	5.85785e-05	0
5.41037e-05	0	6.04539e-05	0	6.32919e-05	0	5.8606e-05	0
5.41322e-05	0	6.04808e-05	0	6.332e-05	0	5.86335e-05	0
5.41608e-05	0	6.05077e-05	0	6.33482e-05	0	5.8661e-05	0
5.41893e-05	0	6.05346e-05	0	6.33763e-05	0	5.86884e-05	0
5.42178e-05	0	6.05615e-05	0	6.34045e-05	0	5.87159e-05	0
5.42463e-05	0	6.05884e-05	0	6.34326e-05	0	5.87434e-05	0
5.42749e-05	0	6.06152e-05	0	6.34607e-05	0	5.87708e-05	0
5.43034e-05	0	6.06421e-05	0	6.34889e-05	0	5.87983e-05	0
5.43319e-05	228	6.0669e-05	0	6.3517e-05	0	5.88258e-05	0
5.43605e-05	0	6.06959e-05	0	6.35452e-05	0	5.88532e-05	0
5.4389e-05	0	6.07228e-05	0	6.35733e-05	0	5.88807e-05	0
5.44175e-05	0	6.07497e-05	0	6.36015e-05	0	5.89082e-05	0
5.4446e-05	0	6.07766e-05	0	6.36296e-05	0	5.89356e-05	0
5.44746e-05	0	6.08035e-05	0	6.36577e-05	0	5.89631e-05	0
5.45031e-05	0	6.08304e-05	0	6.36859e-05	0	5.89906e-05	0
5.45316e-05	0	6.08573e-05	0	6.3714e-05	0	5.9018e-05	0
5.45602e-05	0	6.08842e-05	0	6.37422e-05	0	5.90455e-05	0
5.45887e-05	0	6.09111e-05	0	6.37703e-05	0	5.9073e-05	0
5.46172e-05	0	6.0938e-05	0	6.37984e-05	0	5.91004e-05	0
5.46457e-05	0	6.09649e-05	0	6.38266e-05	0	5.91279e-05	0
5.46743e-05	0	6.09918e-05	0	6.38547e-05	0	5.91554e-05	0
5.47028e-05	0	6.10187e-05	0	6.38829e-05	0	5.91828e-05	0
5.47313e-05	0	6.10455e-05	0	6.3911e-05	0	5.92103e-05	0
5.47599e-05	0	6.10724e-05	0	6.39392e-05	0	5.92378e-05	0
5.47884e-05	0	6.10993e-05	219	6.39673e-05	0	5.92653e-05	0
5.48169e-05	0	6.11262e-05	0	6.39954e-05	0	5.92927e-05	0
5.48455e-05	0	6.11531e-05	0	6.40236e-05	0	5.93202e-05	0
5.4874e-05	0	6.118e-05	0	6.40517e-05	0	5.93477e-05	0
5.49025e-05	0	6.12069e-05	0	6.40799e-05	183	5.93751e-05	0
5.4931e-05	0	6.12338e-05	0	6.4108e-05	0	5.94026e-05	0
5.49596e-05	0	6.12607e-05	0	6.41362e-05	0	5.94301e-05	0
5.49881e-05	0	6.12876e-05	0	6.41643e-05	0	5.94575e-05	0
5.50166e-05	0	6.13145e-05	0	6.41924e-05	0	5.9485e-05	0
5.50452e-05	0	6.13414e-05	0	6.42206e-05	0	5.95125e-05	0
5.50737e-05	0	6.13683e-05	0	6.42487e-05	0	5.95399e-05	188
5.51022e-05	0	6.13952e-05	0	6.42769e-05	0	5.95674e-05	0
5.51307e-05	0	6.1422e-05	0	6.4305e-05	0	5.95949e-05	0
5.51593e-05	0	6.14489e-05	0	6.43332e-05	0	5.96223e-05	0
5.51878e-05	0	6.14758e-05	0	6.43613e-05	0	5.96498e-05	0
5.52163e-05	0	6.15027e-05	0	6.43894e-05	0	5.96773e-05	0
5.52449e-05	0	6.15296e-05	0	6.44176e-05	0	5.97047e-05	0
5.52734e-05	0	6.15565e-05	0	6.44457e-05	0	5.97322e-05	0
5.53019e-05	0	6.15834e-05	0	6.44739e-05	0	5.97597e-05	0
5.53304e-05	0	6.16103e-05	0	6.4502e-05	0	5.97871e-05	0
5.5359e-05	0	6.16372e-05	0	6.45302e-05	0	5.98146e-05	0
5.53875e-05	0	6.16641e-05	0	6.45583e-05	0	5.98421e-05	0
5.5416e-05	0	6.1691e-05	0	6.45864e-05	0	5.98696e-05	0
5.54446e-05	0	6.17179e-05	0	6.46146e-05	0	5.9897e-05	0
5.54731e-05	0	6.17448e-05	0	6.46427e-05	0	5.99245e-05	0
5.55016e-05	0	6.17717e-05	0	6.46709e-05	0	5.9952e-05	0
5.55302e-05	0	6.17986e-05	0	6.4699e-05	0	5.99794e-05	0
5.55587e-05	0	6.18255e-05	0	6.47272e-05	0	6.00069e-05	0
5.55872e-05	0	6.18523e-05	0	6.47553e-05	0	6.00344e-05	0
5.56157e-05	0	6.18792e-05	0	6.47834e-05	0	6.00618e-05	0
5.56443e-05	0	6.19061e-05	0	6.48116e-05	0	6.00893e-05	0
5.56728e-05	0	6.1933e-05	0	6.48397e-05	0	6.01168e-05	0
5.57013e-05	0	6.19599e-05	0	6.48679e-05	0	6.01442e-05	0
5.57299e-05	0	6.19868e-05	0	6.4896e-05	0	6.01717e-05	0
5.57584e-05	0	6.20137e-05	0	6.49241e-05	0	6.01992e-05	0
5.57869e-05	251	6.20406e-05	0	6.49523e-05	0	6.02266e-05	0
5.58154e-05	0	6.20675e-05	0	6.49804e-05	0	6.02541e-05	0
5.5844e-05	0	6.20944e-05	0	6.50086e-05	0	6.02816e-05	0
5.58725e-05	0	6.21213e-05	0	6.50367e-05	0	6.0309e-05	0
5.5901e-05	0	6.21482e-05	0	6.50649e-05	0	6.03365e-05	0
5.59296e-05	0	6.21751e-05	0	6.5093e-05	0	6.0364e-05	0
5.59581e-05	0	6.2202e-05	0	6.51211e-05	0	6.03914e-05	0
5.59866e-05	0	6.22288e-05	0	6.51493e-05	0	6.04189e-05	0
5.60151e-05	0	6.22557e-05	0	6.51774e-05	0	6.04464e-05	0
5.60437e-05	0	6.22826e-05	0	6.52056e-05	0	6.04739e-05	0
5.60722e-05	0	6.23095e-05	0	6.52337e-05	0	6.05013e-05	0
5.61007e-05	0	6.23364e-05	0	6.52619e-05	0	6.05288e-05	0
5.61293e-05	0	6.23633e-05	0	6.529e-05	0	6.05563e-05	0
5.61578e-05	0	6.23902e-05	0	6.53181e-05	0	6.05837e-05	0
5.61863e-05	0	6.24171e-05	0	6.53463e-05	0	6.06112e-05	0
5.62149e-05	0	6.2444e-05	0	6.53744e-05	0	6.06387e-05	0
5.62434e-05	0	6.24709e-05	0	6.54026e-05	0	6.06661e-05	0
5.62719e-05	0	6.24978e-05	0	6.54307e-05	0	6.06936e-05	0
5.63004e-05	0	6.25247e-05	0	6.54589e-05	0	6.07211e-05	192
5.6329e-05	0	6.25516e-05	0	6.5487e-05	0	6.07485e-05	0
5.63575e-05	0	6.25785e-05	0	6.55151e-05	0	6.0776e-05	0
5.6386e-05	0	6.26054e-05	0	6.55433e-05	0	6.08035e-05	0
5.64146e-05	0	6.26323e-05	236	6.55714e-05	0	6.08309e-05	0
5.64431e-05	0	6.26591e-05	0	6.55996e-05	0	6.08584e-05	0
5.64716e-05	0	6.2686e-05	0	6.56277e-05	0	6.08859e-05	0
5.65001e-05	0	6.27129e-05	0	6.56558e-05	0	6.09133e-05	0
5.65287e-05	0	6.27398e-05	0	6.5684e-05	177	6.09408e-05	0
5.65572e-05	0	6.27667e-05	0	6.57121e-05	0	6.09683e-05	0
5.65857e-05	0	6.27936e-05	0	6.57403e-05	0	6.09957e-05	0
5.66143e-05	0	6.28205e-05	0	6.57684e-05	0	6.10232e-05	0
5.66428e-05	0	6.28474e-05	0	6.57966e-05	0	6.10507e-05	0
5.66713e-05	0	6.28743e-05	0	6.58247e-05	0	6.10781e-05	0
5.66998e-05	0	6.29012e-05	0	6.58528e-05	0	6.11056e-05	0
5.67284e-05	0	6.29281e-05	0	6.5881e-05	0	6.11331e-05	0
5.67569e-05	0	6.2955e-05	0	6.59091e-05	0	6.11606e-05	0
5.67854e-05	0	6.29819e-05	0	6.59373e-05	0	6.1188e-05	0
5.6814e-05	0	6.30088e-05	0	6.59654e-05	0	6.12155e-05	0
5.68425e-05	0	6.30357e-05	0	6.59936e-05	0	6.1243e-05	0
5.6871e-05	0	6.30625e-05	0	6.60217e-05	0	6.12704e-05	0
5.68996e-05	0	6.30894e-05	0	6.60498e-05	0	6.12979e-05	0
5.69281e-05	0	6.31163e-05	0	6.6078e-05	0	6.13254e-05	0
5.69566e-05	0	6.31432e-05	0	6.61061e-05	0	6.13528e-05	0
5.69851e-05	0	6.31701e-05	0	6.61343e-05	0	6.13803e-05	0
5.70137e-05	0	6.3197e-05	0	6.61624e-05	0	6.14078e-05	0
5.70422e-05	0	6.32239e-05	0	6.61906e-05	0	6.14352e-05	0
5.70707e-05	0	6.32508e-05	0	6.62187e-05	0	6.14627e-05	0
5.70993e-05	0	6.32777e-05	0	6.62468e-05	0	6.14902e-05	0
5.71278e-05	0	6.33046e-05	0	6.6275e-05	0	6.15176e-05	0
5.71563e-05	0	6.33315e-05	0	6.63031e-05	0	6.15451e-05	0
5.71848e-05	0	6.33584e-05	0	6.63313e-05	0	6.15726e-05	0
5.72134e-05	0	6.33853e-05	0	6.63594e-05	0	6.16e-05	0
5.72419e-05	0	6.34122e-05	0	6.63876e-05	0	6.16275e-05	0
5.72704e-05	223	6.34391e-05	0	6.64157e-05	0	6.1655e-05	0
5.7299e-05	0	6.3466e-05	0	6.64438e-05	0	6.16825e-05	0
5.73275e-05	0	6.34928e-05	0	6.6472e-05	0	6.17099e-05	0
5.7356e-05	0	6.35197e-05	0	6.65001e-05	0	6.17374e-05	0
5.73846e-05	0	6.35466e-05	0	6.65283e-05	0	6.17649e-05	0
5.74131e-05	0	6.35735e-05	0	6.65564e-05	0	6.17923e-05	0
5.74416e-05	0	6.36004e-05	0	6.65846e-05	0	6.18198e-05	0
5.74701e-05	0	6.36273e-05	0	6.66127e-05	0	6.18473e-05	0
5.74987e-05	0	6.36542e-05	0	6.66408e-05	0	6.18747e-05	211
5.75272e-05	0	6.36811e-05	0	6.6669e-05	0	6.19022e-05	0
5.75557e-05	0	6.3708e-05	0	6.66971e-05	0	6.19297e-05	0
5.75843e-05	0	6.37349e-05	0	6.67253e-05	0	6.19571e-05	0
5.76128e-05	0	6.37618e-05	0	6.67534e-05	0	6.19846e-05	0
5.76413e-05	0	6.37887e-05	0	6.67815e-05	0	6.20121e-05	0
5.76698e-05	0	6.38156e-05	0	6.68097e-05	0	6.20395e-05	0
5.76984e-05	0	6.38425e-05	0	6.68378e-05	0	6.2067e-05	0
5.77269e-05	0	6.38693e-05	0	6.6866e-05	0	6.20945e-05	0
5.77554e-05	0	6.38962e-05	0	6.68941e-05	0	6.21219e-05	0
5.7784e-05	0	6.39231e-05	0	6.69223e-05	0	6.21494e-05	0
5.78125e-05	0	6.395e-05	0	6.69504e-05	0	6.21769e-05	0
5.7841e-05	0	6.39769e-05	0	6.69785e-05	0	6.22043e-05	0
5.78695e-05	0	6.40038e-05	0	6.70067e-05	0	6.22318e-05	0
5.78981e-05	0	6.40307e-05	0	6.70348e-05	0	6.22593e-05	0
5.79266e-05	0	6.40576e-05	0	6.7063e-05	0	6.22868e-05	0
5.79551e-05	0	6.40845e-05	0	6.70911e-05	0	6.23142e-05	0
5.79837e-05	0	6.41114e-05	0	6.71193e-05	0	6.23417e-05	0
5.80122e-05	0	6.41383e-05	214	6.71474e-05	0	6.23692e-05	0
5.80407e-05	0	6.41652e-05	0	6.71755e-05	0	6.23966e-05	0
5.80693e-05	0	6.41921e-05	0	6.72037e-05	0	6.24241e-05	0
5.80978e-05	0	6.4219e-05	0	6.72318e-05	0	6.24516e-05	0
5.81263e-05	0	6.42459e-05	0	6.726e-05	0	6.2479e-05	0
5.81548e-05	0	6.42728e-05	0	6.72881e-05	211	6.25065e-05	0
5.81834e-05	0	6.42996e-05	0	6.73163e-05	0	6.2534e-05	0
5.82119e-05	0	6.43265e-05	0	6.73444e-05	0	6.25614e-05	0
5.82404e-05	0	6.43534e-05	0	6.73725e-05	0	6.25889e-05	0
5.8269e-05	0	6.43803e-05	0	6.74007e-05	0	6.26164e-05	0
5.82975e-05	0	6.44072e-05	0	6.74288e-05	0	6.26438e-05	0
5.8326e-05	0	6.44341e-05	0	6.7457e-05	0	6.26713e-05	0
5.83545e-05	0	6.4461e-05	0	6.74851e-05	0	6.26988e-05	0
5.83831e-05	0	6.44879e-05	0	6.75132e-05	0	6.27262e-05	0
5.84116e-05	0	6.45148e-05	0	6.75414e-05	0	6.27537e-05	0
5.84401e-05	0	6.45417e-05	0	6.75695e-05	0	6.27812e-05	0
5.84687e-05	0	6.45686e-05	0	6.75977e-05	0	6.28086e-05	0
5.84972e-05	0	6.45955e-05	0	6.76258e-05	0	6.28361e-05	0
5.85257e-05	0	6.46224e-05	0	6.7654e-05	0	6.28636e-05	0
5.85542e-05	0	6.46493e-05	0	6.76821e-05	0	6.2891e-05	0
5.85828e-05	0	6.46762e-05	0	6.77102e-05	0	6.29185e-05	0
5.86113e-05	0	6.4703e-05	0	6.77384e-05	0	6.2946e-05	0
5.86398e-05	0	6.47299e-05	0	6.77665e-05	0	6.29735e-05	0
5.86684e-05	0	6.47568e-05	0	6.77947e-05	0	6.30009e-05	0
5.86969e-05	0	6.47837e-05	0	6.78228e-05	0	6.30284e-05	0
5.87254e-05	240	6.48106e-05	0	6.7851e-05	0	6.30559e-05	192
5.8754e-05	0	6.48375e-05	0	6.78791e-05	0	6.30833e-05	0
5.87825e-05	0	6.48644e-05	0	6.79072e-05	0	6.31108e-05	0
5.8811e-05	0	6.48913e-05	0	6.79354e-05	0	6.31383e-05	0
5.88395e-05	0	6.49182e-05	0	6.79635e-05	0	6.31657e-05	0
5.88681e-05	0	6.49451e-05	0	6.79917e-05	0	6.31932e-05	0
5.88966e-05	0	6.4972e-05	0	6.80198e-05	0	6.32207e-05	0
5.89251e-05	0	6.49989e-05	0	6.8048e-05	0	6.32481e-05	0
5.89537e-05	0	6.50258e-05	0	6.80761e-05	0	6.32756e-05	0
5.89822e-05	0	6.50527e-05	0	6.81042e-05	0	6.33031e-05	0
5.90107e-05	0	6.50796e-05	0	6.81324e-05	0	6.33305e-05	0
5.90392e-05	0	6.51064e-05	0	6.81605e-05	0	6.3358e-05	0
5.90678e-05	0	6.51333e-05	0	6.81887e-05	0	6.33855e-05	0
5.90963e-05	0	6.51602e-05	0	6.82168e-05	0	6.34129e-05	0
5.91248e-05	0	6.51871e-05	0	6.8245e-05	0	6.34404e-05	0
5.91534e-05	0	6.5214e-05	0	6.82731e-05	0	6.34679e-05	0
5.91819e-05	0	6.52409e-05	0	6.83012e-05	0	6.34953e-05	0
5.92104e-05	0	6.52678e-05	0	6.83294e-05	0	6.35228e-05	0
5.92389e-05	0	6.52947e-05	0	6.83575e-05	0	6.35503e-05	0
5.92675e-05	0	6.53216e-05	0	6.83857e-05	0	6.35778e-05	0
5.9296e-05	0	6.53485e-05	0	6.84138e-05	0	6.36052e-05	0
5.93245e-05	0	6.53754e-05	0	6.8442e-05	0	6.36327e-05	0
5.93531e-05	0	6.54023e-05	0	6.84701e-05	0	6.36602e-05	0
5.93816e-05	0	6.54292e-05	0	6.84982e-05	0	6.36876e-05	0
5.94101e-05	0	6.54561e-05	0	6.85264e-05	0	6.37151e-05	0
5.94387e-05	0	6.5483e-05	0	6.85545e-05	0	6.37426e-05	0
5.94672e-05	0	6.55098e-05	0	6.85827e-05	0	6.377e-05	0
5.94957e-05	0	6.55367e-05	0	6.86108e-05	0	6.37975e-05	0
5.95242e-05	0	6.55636e-05	0	6.86389e-05	0	6.3825e-05	0
5.95528e-05	0	6.55905e-05	0	6.86671e-05	0	6.38524e-05	0
5.95813e-05	0	6.56174e-05	0	6.86952e-05	0	6.38799e-05	0
5.96098e-05	0	6.56443e-05	0	6.87234e-05	0	6.39074e-05	0
5.96384e-05	0	6.56712e-05	201	6.87515e-05	0	6.39348e-05	0
5.96669e-05	0	6.56981e-05	0	6.87797e-05	0	6.39623e-05	0
5.96954e-05	0	6.5725e-05	0	6.88078e-05	0	6.39898e-05	0
5.97239e-05	0	6.57519e-05	0	6.88359e-05	0	6.40172e-05	0
5.97525e-05	0	6.57788e-05	0	6.88641e-05	0	6.40447e-05	0
5.9781e-05	0	6.58057e-05	0	6.88922e-05	206	6.40722e-05	0
5.98095e-05	0	6.58326e-05	0	6.89204e-05	0	6.40996e-05	0
5.98381e-05	0	6.58595e-05	0	6.89485e-05	0	6.41271e-05	0
5.98666e-05	0	6.58864e-05	0	6.89767e-05	0	6.41546e-05	0
[truncated: 63,540 more rows]

## Sheet: Figure S6
Figure S6b
0% overlap rate		30% overlap rate		50% overlap rate		70% overlap rate
Diameter	Void volume	Diameter	Void volume	Diameter	Void volume	Diameter	Void volume
mm	10-3 m3	mm	10-3 m3	mm	10-3 m3	mm	10-3 m3
0.04687	0.0367	0.04886	0.01986	0.04222	0.02243	0.04212	0.01401
0.04822	0.0294	0.05984	0.04125	0.05093	0.03365	0.04342	0.01285
0.05133	0.0352	0.06202	0.04583	0.05613	0.04967	0.04739	0.02803
0.05184	0.0352	0.06308	0.05805	0.05701	0.06089	0.04826	0.02219
0.05209	0.0279	0.0639	0.04889	0.06405	0.04968	0.04889	0.02919
0.05267	0.0382	0.071	0.05958	0.06489	0.0673	0.04929	0.03503
0.05287	0.0397	0.0715	0.08249	0.06492	0.07531	0.04939	0.0362
0.05316	0.0411	0.07385	0.11152	0.06502	0.04807	0.05159	0.0327
0.05691	0.0499	0.07467	0.09471	0.07025	0.08813	0.05481	0.03854
0.06058	0.0617	0.07536	0.08707	0.07409	0.10416	0.05693	0.04087
0.06145	0.0587	0.07811	0.08555	0.07634	0.10416	0.05768	0.03387
0.06226	0.047	0.08367	0.10083	0.08233	0.10576	0.05896	0.06423
0.06346	0.0441	0.08458	0.1436	0.08561	0.16986	0.06005	0.06306
0.06349	0.0573	0.08922	0.15277	0.09214	0.08813	0.06328	0.04438
0.06915	0.0455	0.09136	0.14665	0.10852	0.18428	0.06523	0.05021
0.07055	0.0793	0.09375	0.18943	0.13291	0.2003	0.06536	0.0654
0.07105	0.1028	0.09415	0.0443	0.2545	0.8669	0.06537	0.08408
0.07189	0.069	0.09567	0.23831			0.06579	0.05138
0.07189	0.0455	0.09925	0.0886			0.06904	0.09459
0.07191	0.0808	0.10002	0.17415			0.06905	0.07824
0.07283	0.0558	0.10306	0.17262			0.0707	0.08175
0.07323	0.0705	0.10393	0.18484			0.07083	0.07474
0.07368	0.0866	0.10493	0.15429			0.0714	0.10627
0.07438	0.091	0.10556	0.10082			0.07371	0.10627
0.0766	0.13217	0.11107	0.2154			0.07371	0.04671
0.07709	0.11308	0.11166	0.14513			0.07893	0.07941
0.08073	0.15273	0.12101	0.43233			0.07899	0.05839
0.08361	0.1307	0.13332	0.33761			0.07949	0.1051
0.08414	0.0764	0.13916	0.37886			0.07982	0.09109
0.08973	0.18063	0.14712	0.38039			0.08074	0.09226
0.09011	0.19238	0.15537	0.31164			0.08292	0.11094
0.09052	0.0778					0.08381	0.13429
0.0917	0.10573					0.09004	0.0654
0.09208	0.2335					0.09059	0.12379
0.09442	0.12042					0.09121	0.09926
0.09782	0.18063					0.0954	0.16116
0.09982	0.20853					0.09779	0.15648
0.10496	0.21881					0.10583	0.17984
0.10716	0.25846					0.12371	0.2394
0.11024	0.19678					0.14027	0.41223
0.11182	0.25405					0.1526	0.30012
0.1211	0.23937					0.21088	0.53835
0.12923	0.25699
0.1301	0.27021
0.13875	0.48314
0.14063	0.30692
0.14102	0.38328
0.1546	0.34217
0.1759	0.73279
0.18193	0.50223
0.18241	0.81063

## Sheet: Figure S8
Figure S8i-l
0% overlap rate			30% overlap rate			50% overlap rate			70% overlap rate
Deviation	Surface area	Cumulative percentage	Deviation	Surface area	Cumulative percentage	Deviation	Surface area	Cumulative percentage	Deviation	Surface area	Cumulative percentage
mm	mm2	%	mm	mm2	%	mm	mm2	%	mm	mm2	%
-0.24951	0	0	-0.25	0	0	-0.25	0	0	-0.25	0	0
-0.24902	0	0	-0.24951	0	0	-0.24951	0	0	-0.24951	0	0
-0.24853	0	0	-0.24902	0	0	-0.24902	0	0	-0.24902	0	0
-0.24804	0	0	-0.24853	0	0	-0.24853	0	0	-0.24853	0	0
-0.24755	0	0	-0.24804	0	0	-0.24804	0	0	-0.24804	0	0
-0.24707	0	0	-0.24755	0	0	-0.24755	0	0	-0.24755	0	0
-0.24658	0	0	-0.24707	0	0	-0.24707	0	0	-0.24707	0	0
-0.24609	0	0	-0.24658	0	0	-0.24658	0	0	-0.24658	0	0
-0.2456	0	0	-0.24609	0	0	-0.24609	0	0	-0.24609	0	0
-0.24511	0	0	-0.2456	0	0	-0.2456	0	0	-0.2456	0	0
-0.24462	0	0	-0.24511	0	0	-0.24511	0	0	-0.24511	0	0
-0.24413	0	0	-0.24462	0	0	-0.24462	0	0	-0.24462	0	0
-0.24364	0	0	-0.24413	0	0	-0.24413	0	0	-0.24413	0	0
-0.24315	0	0	-0.24364	0	0	-0.24364	0	0	-0.24364	0	0
-0.24266	0	0	-0.24315	0	0	-0.24315	0	0	-0.24315	0	0
-0.24217	0	0	-0.24266	0	0	-0.24266	0	0	-0.24266	0	0
-0.24168	0	0	-0.24217	0	0	-0.24217	0	0	-0.24217	0	0
-0.24119	0	0	-0.24168	0	0	-0.24168	0	0	-0.24168	0	0
-0.24071	0	0	-0.24119	0	0	-0.24119	0	0	-0.24119	0	0
-0.24022	0	0	-0.24071	0	0	-0.24071	0	0	-0.24071	0	0
-0.23973	0	0	-0.24022	0	0	-0.24022	0	0	-0.24022	0	0
-0.23924	0	0	-0.23973	0	0	-0.23973	0	0	-0.23973	0	0
-0.23875	0	0	-0.23924	0	0	-0.23924	0	0	-0.23924	0	0
-0.23826	0	0	-0.23875	0	0	-0.23875	0	0	-0.23875	0	0
-0.23777	0	0	-0.23826	0	0	-0.23826	0	0	-0.23826	0	0
-0.23728	0	0	-0.23777	0	0	-0.23777	0	0	-0.23777	0	0
-0.23679	0	0	-0.23728	0	0	-0.23728	0	0	-0.23728	0	0
-0.2363	0	0	-0.23679	0	0	-0.23679	0	0	-0.23679	0	0
-0.23581	0	0	-0.2363	0	0	-0.2363	0	0	-0.2363	0	0
-0.23532	0	0	-0.23581	0	0	-0.23581	0	0	-0.23581	0	0
-0.23483	0	0	-0.23532	0	0	-0.23532	0	0	-0.23532	0	0
-0.23434	0	0	-0.23483	0	0	-0.23483	0	0	-0.23483	0	0
-0.23386	0	0	-0.23434	0	0	-0.23434	0	0	-0.23434	0	0
-0.23337	0	0	-0.23386	0	0	-0.23386	0	0	-0.23386	0	0
-0.23288	0	0	-0.23337	0	0	-0.23337	0	0	-0.23337	0	0
-0.23239	0	0	-0.23288	0	0	-0.23288	0	0	-0.23288	0	0
-0.2319	0	0	-0.23239	0	0	-0.23239	0	0	-0.23239	0	0
-0.23141	0	0	-0.2319	0	0	-0.2319	0	0	-0.2319	0	0
-0.23092	0	0	-0.23141	0	0	-0.23141	0	0	-0.23141	0	0
-0.23043	0	0	-0.23092	0	0	-0.23092	0	0	-0.23092	0	0
-0.22994	0	0	-0.23043	0	0	-0.23043	0	0	-0.23043	0	0
-0.22945	0	0	-0.22994	0	0	-0.22994	0	0	-0.22994	0	0
-0.22896	0	0	-0.22945	0	0	-0.22945	0	0	-0.22945	0	0
-0.22847	0	0	-0.22896	0	0	-0.22896	0	0	-0.22896	0	0
-0.22798	0	0	-0.22847	0	0	-0.22847	0	0	-0.22847	0	0
-0.2275	0	0	-0.22798	0	0	-0.22798	0	0	-0.22798	0	0
-0.22701	0	0	-0.2275	0	0	-0.2275	0	0	-0.2275	0	0
-0.22652	0	0	-0.22701	0	0	-0.22701	0	0	-0.22701	0	0
-0.22603	0	0	-0.22652	0	0	-0.22652	2.1139e-05	5.62244e-07	-0.22652	0	0
-0.22554	0	0	-0.22603	0	0	-0.22603	0	5.62244e-07	-0.22603	0	0
-0.22505	0	0	-0.22554	0	0	-0.22554	0	5.62244e-07	-0.22554	0	0
-0.22456	9.95001e-05	2.60649e-06	-0.22505	0	0	-0.22505	0	5.62244e-07	-0.22505	0	0
-0.22407	0	2.60649e-06	-0.22456	3.05183e-05	8.43184e-07	-0.22456	0	5.62244e-07	-0.22456	0	0
-0.22358	0	2.60649e-06	-0.22407	4.6616e-05	2.13113e-06	-0.22407	0	5.62244e-07	-0.22407	0	0
-0.22309	0.000104612	5.3469e-06	-0.22358	4.44442e-05	3.35907e-06	-0.22358	0	5.62244e-07	-0.22358	0	0
-0.2226	5.33683e-05	6.74493e-06	-0.22309	0	3.35907e-06	-0.22309	0	5.62244e-07	-0.22309	0	0
-0.22211	0.000237616	1.29695e-05	-0.2226	0	3.35907e-06	-0.2226	0	5.62244e-07	-0.2226	0	0
-0.22162	0.00038503	2.30557e-05	-0.22211	0	3.35907e-06	-0.22211	9.93523e-05	3.20476e-06	-0.22211	0	0
-0.22114	4.89239e-05	2.43373e-05	-0.22162	0	3.35907e-06	-0.22162	0	3.20476e-06	-0.22162	0	0
-0.22065	0	2.43373e-05	-0.22114	0	3.35907e-06	-0.22114	0	3.20476e-06	-0.22114	0	0
-0.22016	9.73661e-05	2.68879e-05	-0.22065	0	3.35907e-06	-0.22065	0	3.20476e-06	-0.22065	0	0
-0.21967	0	2.68879e-05	-0.22016	0	3.35907e-06	-0.22016	0	3.20476e-06	-0.22016	0	0
-0.21918	0.000202943	3.22042e-05	-0.21967	3.69053e-05	4.37872e-06	-0.21967	0	3.20476e-06	-0.21967	0	0
-0.21869	0.000178693	3.68852e-05	-0.21918	0	4.37872e-06	-0.21918	8.04592e-05	5.34477e-06	-0.21918	0	0
-0.2182	0.000214865	4.25138e-05	-0.21869	0	4.37872e-06	-0.21869	0.000100528	8.01856e-06	-0.21869	0	0
-0.21771	0.000277095	4.97725e-05	-0.2182	0	4.37872e-06	-0.2182	0	8.01856e-06	-0.2182	0	0
-0.21722	5.87254e-05	5.13109e-05	-0.21771	0	4.37872e-06	-0.21771	0.000180971	1.28319e-05	-0.21771	0	0
-0.21673	8.98133e-05	5.36636e-05	-0.21722	7.70384e-05	6.5072e-06	-0.21722	7.33831e-05	1.47837e-05	-0.21722	0	0
-0.21624	7.44613e-05	5.56142e-05	-0.21673	0	6.5072e-06	-0.21673	0	1.47837e-05	-0.21673	0	0
-0.21575	0.000132917	5.90961e-05	-0.21624	3.00772e-05	7.3382e-06	-0.21624	0.000260191	2.17042e-05	-0.21624	0	0
-0.21526	7.09155e-05	6.09538e-05	-0.21575	7.05553e-05	9.28756e-06	-0.21575	0	2.17042e-05	-0.21575	0	0
-0.21478	6.80142e-05	6.27355e-05	-0.21526	0	9.28756e-06	-0.21526	0.000155669	2.58446e-05	-0.21526	0	0
-0.21429	0	6.27355e-05	-0.21478	0	9.28756e-06	-0.21478	0.000332492	3.4688e-05	-0.21478	0	0
-0.2138	0.000200084	6.79768e-05	-0.21429	1.60589e-05	9.73124e-06	-0.21429	0	3.4688e-05	-0.21429	0	0
-0.21331	0.000279028	7.52862e-05	-0.2138	0	9.73124e-06	-0.2138	5.09687e-05	3.60436e-05	-0.2138	0	0
-0.21282	5.52089e-05	7.67325e-05	-0.21331	0	9.73124e-06	-0.21331	0.00014157	3.9809e-05	-0.21331	0	0
-0.21233	0.000586646	9.21002e-05	-0.21282	0	9.73124e-06	-0.21282	0.000278371	4.7213e-05	-0.21282	0	0
-0.21184	0.000407208	0.000102767	-0.21233	0.000109259	1.27499e-05	-0.21233	0.000113181	5.02233e-05	-0.21233	0	0
-0.21135	0.000687018	0.000120764	-0.21184	0.000309901	2.13121e-05	-0.21184	0.000198849	5.55122e-05	-0.21184	7.93232e-05	2.17374e-06
-0.21086	0.0011	0.000149458	-0.21135	0	2.13121e-05	-0.21135	0.000109014	5.84117e-05	-0.21135	0	2.17374e-06
-0.21037	0.000236477	0.000155653	-0.21086	0.00027827	2.90004e-05	-0.21086	0.000148377	6.23582e-05	-0.21086	0	2.17374e-06
-0.20988	0.000774388	0.000175938	-0.21037	0.00029198	3.70675e-05	-0.21037	7.6054e-05	6.4381e-05	-0.21037	0	2.17374e-06
-0.20939	0.000269316	0.000182993	-0.20988	0.00021513	4.30113e-05	-0.20988	0.000526424	7.83825e-05	-0.20988	0	2.17374e-06
-0.2089	0.000508728	0.00019632	-0.20939	0.000140636	4.68969e-05	-0.20939	0	7.83825e-05	-0.20939	0	2.17374e-06
-0.20842	0.000232835	0.000202419	-0.2089	0.000209445	5.26836e-05	-0.2089	0.000376369	8.8393e-05	-0.2089	0.000274478	9.69542e-06
-0.20793	0.000648952	0.000219419	-0.20842	0.000113199	5.58111e-05	-0.20842	0.000293465	9.61984e-05	-0.20842	0.000115112	1.28499e-05
-0.20744	0.000422529	0.000230488	-0.20793	9.99185e-05	5.85718e-05	-0.20793	1.79404e-05	9.66756e-05	-0.20793	6.62196e-05	1.46646e-05
-0.20695	0.00053768	0.000244573	-0.20744	0.000585644	7.47524e-05	-0.20744	0.000112224	9.96605e-05	-0.20744	0.000271008	2.20911e-05
-0.20646	0.000626286	0.000260979	-0.20695	0.000605125	9.14713e-05	-0.20695	0.000743782	0.000119443	-0.20695	6.29112e-05	2.38151e-05
-0.20597	0.000724208	0.00027995	-0.20646	0.000399922	0.000102521	-0.20646	0.000939583	0.000144434	-0.20646	0.000124369	2.72233e-05
-0.20548	0.00014896	0.000283852	-0.20597	0.000137535	0.000106321	-0.20597	0.000385157	0.000154678	-0.20597	0.000348581	3.67757e-05
-0.20499	0.000501863	0.000296999	-0.20548	0.000549647	0.000121507	-0.20548	0.000637071	0.000171622	-0.20548	0.000132406	4.04041e-05
-0.2045	0.000922969	0.000321177	-0.20499	0.000187792	0.000126695	-0.20499	0.00064996	0.00018891	-0.20499	0.000423994	5.2023e-05
-0.20401	0.00106	0.000348865	-0.2045	0.00076733	0.000147896	-0.2045	0.000315541	0.000197302	-0.2045	0.000187518	5.71617e-05
-0.20352	0.000963506	0.000374105	-0.20401	0.000399805	0.000158942	-0.20401	0.000555946	0.000212089	-0.20401	0.000390711	6.78686e-05
-0.20303	0.00126	0.000407155	-0.20352	0.00033811	0.000168283	-0.20352	0.000164334	0.00021646	-0.20352	0.000413916	7.92113e-05
-0.20254	0.00106	0.000434882	-0.20303	0.000567499	0.000183963	-0.20303	0.000338303	0.000225458	-0.20303	0.000301097	8.74625e-05
-0.20206	0.00131	0.000469071	-0.20254	0.000190714	0.000189232	-0.20254	0.000815136	0.000247138	-0.20254	0.000555498	0.000102685
-0.20157	0.00206	0.000523062	-0.20206	0.000317937	0.000198016	-0.20206	0.000643066	0.000264242	-0.20206	0.000246775	0.000109448
-0.20108	0.0017	0.000567663	-0.20157	0.000756434	0.000218915	-0.20157	0.000641579	0.000281307	-0.20157	0.000229272	0.000115731
-0.20059	0.00145	0.000605696	-0.20108	0.000681448	0.000237743	-0.20108	0.000532564	0.000295472	-0.20108	0.000334058	0.000124885
-0.2001	0.00149	0.000644708	-0.20059	0.000574547	0.000253617	-0.20059	0.00143	0.000333404	-0.20059	0.000394895	0.000135706
-0.19961	0.00171	0.000689606	-0.2001	0.00106	0.000282814	-0.2001	0.000565372	0.000348441	-0.2001	0.00046875	0.000148552
-0.19912	0.00152	0.000729485	-0.19961	0.000754448	0.000303659	-0.19961	0.000601851	0.000364449	-0.19961	0.000531674	0.000163122
-0.19863	0.0014	0.000766265	-0.19912	0.000458303	0.000316321	-0.19912	0.00129	0.000398716	-0.19912	0.0007308	0.000183148
-0.19814	0.0022	0.000823942	-0.19863	0.0014	0.000355014	-0.19863	0.000993709	0.000425146	-0.19863	0.000658037	0.000201181
-0.19765	0.00176	0.000869987	-0.19814	0.00138	0.000393101	-0.19814	0.00134	0.000460916	-0.19814	0.000707987	0.000220582
-0.19716	0.00202	0.000922984	-0.19765	0.000314286	0.000401784	-0.19765	0.00088099	0.000484348	-0.19765	0.000386599	0.000231176
-0.19667	0.00192	0.000973336	-0.19716	0.000968694	0.000428548	-0.19716	0.00063943	0.000501355	-0.19716	0.000915342	0.00025626
-0.19618	0.00243	0.00104	-0.19667	0.00195	0.000482399	-0.19667	0.000519776	0.00051518	-0.19667	0.00152	0.000297933
-0.1957	0.0015	0.00108	-0.19618	0.00153	0.000524707	-0.19618	0.00122	0.000547668	-0.19618	0.000870832	0.000321797
-0.19521	0.00157	0.00112	-0.1957	0.000729202	0.000544854	-0.1957	0.00136	0.000583738	-0.1957	0.00097065	0.000348396
-0.19472	0.00322	0.0012	-0.19521	0.00064539	0.000562686	-0.19521	0.000743083	0.000603503	-0.19521	0.00119	0.000380986
-0.19423	0.00233	0.00126	-0.19472	0.000776888	0.00058415	-0.19472	0.00163	0.000646904	-0.19472	0.000681988	0.000399675
-0.19374	0.00225	0.00132	-0.19423	0.00123	0.000618175	-0.19423	0.00198	0.000699573	-0.19423	0.00107	0.000429097
-0.19325	0.00197	0.00137	-0.19374	0.00046345	0.000630979	-0.19374	0.00142	0.000737234	-0.19374	0.00151	0.000470469
-0.19276	0.00241	0.00144	-0.19325	0.00103	0.000659333	-0.19325	0.00175	0.000783846	-0.19325	0.00121	0.000503661
-0.19227	0.00282	0.00151	-0.19276	0.0014	0.000697935	-0.19276	0.00184	0.000832754	-0.19276	0.00122	0.00053699
-0.19178	0.00254	0.00158	-0.19227	0.00147	0.000738469	-0.19227	0.00156	0.000874235	-0.19227	0.00207	0.000593718
-0.19129	0.0022	0.00163	-0.19178	0.00138	0.00077663	-0.19178	0.00236	0.000937062	-0.19178	0.00272	0.000668299
-0.1908	0.00334	0.00172	-0.19129	0.00174	0.000824688	-0.19129	0.00157	0.000978812	-0.19129	0.00735	0.000869809
-0.19031	0.00484	0.00185	-0.1908	0.00122	0.000858474	-0.1908	0.00308	0.00106	-0.1908	0.00786	0.00109
-0.18982	0.00398	0.00195	-0.19031	0.00143	0.000898077	-0.19031	0.00414	0.00117	-0.19031	0.01354	0.00146
-0.18934	0.00622	0.00212	-0.18982	0.00189	0.000950184	-0.18982	0.0049	0.0013	-0.18982	0.01343	0.00182
-0.18885	0.00691	0.0023	-0.18934	0.00417	0.00107	-0.18934	0.00657	0.00148	-0.18934	0.01619	0.00227
-0.18836	0.00975	0.00255	-0.18885	0.00558	0.00122	-0.18885	0.00861	0.0017	-0.18885	0.01736	0.00274
-0.18787	0.00892	0.00279	-0.18836	0.00709	0.00142	-0.18836	0.01049	0.00198	-0.18836	0.02041	0.0033
-0.18738	0.00901	0.00302	-0.18787	0.00741	0.00162	-0.18787	0.01419	0.00236	-0.18787	0.0199	0.00385
-0.18689	0.00896	0.00326	-0.18738	0.00718	0.00182	-0.18738	0.01169	0.00267	-0.18738	0.02219	0.00446
-0.1864	0.00926	0.0035	-0.18689	0.00822	0.00205	-0.18689	0.01156	0.00298	-0.18689	0.0187	0.00497
-0.18591	0.01108	0.00379	-0.1864	0.00871	0.00229	-0.1864	0.01252	0.00331	-0.1864	0.02332	0.00561
-0.18542	0.01091	0.00408	-0.18591	0.00895	0.00253	-0.18591	0.01436	0.00369	-0.18591	0.02552	0.00631
-0.18493	0.01108	0.00437	-0.18542	0.00793	0.00275	-0.18542	0.01644	0.00413	-0.18542	0.02606	0.00702
-0.18444	0.01079	0.00465	-0.18493	0.00955	0.00302	-0.18493	0.01505	0.00453	-0.18493	0.02518	0.00771
-0.18395	0.01101	0.00494	-0.18444	0.00776	0.00323	-0.18444	0.01471	0.00492	-0.18444	0.02483	0.00839
-0.18346	0.0109	0.00522	-0.18395	0.00921	0.00349	-0.18395	0.01553	0.00534	-0.18395	0.02615	0.00911
-0.18298	0.01291	0.00556	-0.18346	0.0097	0.00375	-0.18346	0.01461	0.00573	-0.18346	0.03042	0.00994
-0.18249	0.0109	0.00585	-0.18298	0.01174	0.00408	-0.18298	0.02158	0.0063	-0.18298	0.02952	0.01075
-0.182	0.01409	0.00621	-0.18249	0.01141	0.00439	-0.18249	0.01648	0.00674	-0.18249	0.02936	0.01156
-0.18151	0.01172	0.00652	-0.182	0.00942	0.00465	-0.182	0.01937	0.00725	-0.182	0.03274	0.01245
-0.18102	0.01232	0.00684	-0.18151	0.01051	0.00494	-0.18151	0.01991	0.00778	-0.18151	0.02961	0.01326
-0.18053	0.01262	0.00718	-0.18102	0.01409	0.00533	-0.18102	0.02054	0.00833	-0.18102	0.0315	0.01413
-0.18004	0.01374	0.00754	-0.18053	0.00992	0.00561	-0.18053	0.02116	0.00889	-0.18053	0.02882	0.01492
-0.17955	0.01199	0.00785	-0.18004	0.01142	0.00592	-0.18004	0.02034	0.00943	-0.18004	0.03471	0.01587
-0.17906	0.01471	0.00823	-0.17955	0.01082	0.00622	-0.17955	0.01985	0.00996	-0.17955	0.03483	0.01682
-0.17857	0.01311	0.00858	-0.17906	0.01296	0.00658	-0.17906	0.02062	0.01051	-0.17906	0.03537	0.01779
-0.17808	0.01674	0.00902	-0.17857	0.01149	0.0069	-0.17857	0.02068	0.01106	-0.17857	0.03669	0.0188
-0.17759	0.01529	0.00942	-0.17808	0.01301	0.00726	-0.17808	0.02111	0.01162	-0.17808	0.03837	0.01985
-0.1771	0.01459	0.0098	-0.17759	0.01377	0.00764	-0.17759	0.02665	0.01233	-0.17759	0.03892	0.02092
-0.17661	0.01681	0.01024	-0.1771	0.01472	0.00804	-0.1771	0.02454	0.01298	-0.1771	0.03746	0.02194
-0.17613	0.01649	0.01067	-0.17661	0.01333	0.00841	-0.17661	0.02299	0.01359	-0.17661	0.03675	0.02295
-0.17564	0.01637	0.0111	-0.17613	0.01506	0.00883	-0.17613	0.02338	0.01422	-0.17613	0.04569	0.0242
-0.17515	0.0156	0.01151	-0.17564	0.0149	0.00924	-0.17564	0.02363	0.01484	-0.17564	0.04414	0.02541
-0.17466	0.01936	0.01202	-0.17515	0.01871	0.00976	-0.17515	0.02718	0.01557	-0.17515	0.045	0.02664
-0.17417	0.01968	0.01253	-0.17466	0.01715	0.01023	-0.17466	0.02917	0.01634	-0.17466	0.04082	0.02776
-0.17368	0.01699	0.01298	-0.17417	0.01414	0.01062	-0.17417	0.02861	0.0171	-0.17417	0.04576	0.02902
-0.17319	0.01822	0.01345	-0.17368	0.01549	0.01105	-0.17368	0.02844	0.01786	-0.17368	0.04691	0.0303
-0.1727	0.02155	0.01402	-0.17319	0.01757	0.01153	-0.17319	0.02996	0.01866	-0.17319	0.0465	0.03158
-0.17221	0.02094	0.01457	-0.1727	0.0184	0.01204	-0.1727	0.02535	0.01933	-0.1727	0.04782	0.03289
-0.17172	0.01767	0.01503	-0.17221	0.01767	0.01253	-0.17221	0.03022	0.02013	-0.17221	0.05029	0.03427
-0.17123	0.02004	0.01556	-0.17172	0.01736	0.01301	-0.17172	0.0299	0.02093	-0.17172	0.04931	0.03562
-0.17074	0.02112	0.01611	-0.17123	0.01696	0.01348	-0.17123	0.03261	0.0218	-0.17123	0.05073	0.03701
-0.17025	0.02091	0.01666	-0.17074	0.02071	0.01405	-0.17074	0.03149	0.02263	-0.17074	0.04816	0.03833
-0.16977	0.02611	0.01734	-0.17025	0.01983	0.0146	-0.17025	0.02931	0.02341	-0.17025	0.05461	0.03982
-0.16928	0.02287	0.01794	-0.16977	0.02228	0.01521	-0.16977	0.03168	0.02426	-0.16977	0.0565	0.04137
-0.16879	0.02446	0.01858	-0.16928	0.02175	0.01582	-0.16928	0.03108	0.02508	-0.16928	0.0548	0.04287
-0.1683	0.02394	0.01921	-0.16879	0.02124	0.0164	-0.16879	0.03373	0.02598	-0.16879	0.05826	0.04447
-0.16781	0.02271	0.0198	-0.1683	0.01974	0.01695	-0.1683	0.03339	0.02687	-0.1683	0.05323	0.04593
-0.16732	0.02278	0.0204	-0.16781	0.02129	0.01754	-0.16781	0.03173	0.02771	-0.16781	0.05132	0.04734
-0.16683	0.02378	0.02102	-0.16732	0.02448	0.01821	-0.16732	0.0354	0.02865	-0.16732	0.05832	0.04893
-0.16634	0.02672	0.02172	-0.16683	0.02388	0.01887	-0.16683	0.03939	0.0297	-0.16683	0.06011	0.05058
-0.16585	0.02253	0.02231	-0.16634	0.02543	0.01957	-0.16634	0.03741	0.0307	-0.16634	0.06015	0.05223
-0.16536	0.02821	0.02305	-0.16585	0.02311	0.02021	-0.16585	0.03805	0.03171	-0.16585	0.05936	0.05386
-0.16487	0.02606	0.02373	-0.16536	0.02504	0.0209	-0.16536	0.03803	0.03272	-0.16536	0.06798	0.05572
-0.16438	0.02632	0.02442	-0.16487	0.02613	0.02163	-0.16487	0.04025	0.03379	-0.16487	0.065	0.0575
-0.16389	0.03079	0.02523	-0.16438	0.03007	0.02246	-0.16438	0.04152	0.03489	-0.16438	0.07044	0.05943
-0.16341	0.02633	0.02592	-0.16389	0.02709	0.02321	-0.16389	0.03974	0.03595	-0.16389	0.06324	0.06116
-0.16292	0.02643	0.02661	-0.16341	0.02552	0.02391	-0.16341	0.03801	0.03696	-0.16341	0.06396	0.06292
-0.16243	0.032	0.02745	-0.16292	0.02867	0.0247	-0.16292	0.04684	0.03821	-0.16292	0.06416	0.06467
-0.16194	0.02784	0.02818	-0.16243	0.02763	0.02547	-0.16243	0.04466	0.0394	-0.16243	0.07185	0.06664
-0.16145	0.02937	0.02895	-0.16194	0.02783	0.02624	-0.16194	0.04226	0.04052	-0.16194	0.07071	0.06858
-0.16096	0.03245	0.0298	-0.16145	0.03034	0.02707	-0.16145	0.04285	0.04166	-0.16145	0.07376	0.0706
-0.16047	0.03382	0.03068	-0.16096	0.03192	0.02796	-0.16096	0.04683	0.04291	-0.16096	0.07471	0.07265
-0.15998	0.03454	0.03159	-0.16047	0.03336	0.02888	-0.16047	0.04667	0.04415	-0.16047	0.07353	0.07466
-0.15949	0.03259	0.03244	-0.15998	0.03373	0.02981	-0.15998	0.04373	0.04531	-0.15998	0.07786	0.0768
-0.159	0.03483	0.03336	-0.15949	0.03089	0.03066	-0.15949	0.04286	0.04645	-0.15949	0.07568	0.07887
-0.15851	0.03165	0.03418	-0.159	0.03094	0.03152	-0.159	0.04897	0.04775	-0.159	0.08279	0.08114
-0.15802	0.03732	0.03516	-0.15851	0.03584	0.03251	-0.15851	0.05521	0.04922	-0.15851	0.07772	0.08327
-0.15753	0.0346	0.03607	-0.15802	0.03601	0.0335	-0.15802	0.05408	0.05066	-0.15802	0.08793	0.08568
-0.15705	0.03369	0.03695	-0.15753	0.03081	0.03435	-0.15753	0.0504	0.052	-0.15753	0.08285	0.08795
-0.15656	0.03391	0.03784	-0.15705	0.03706	0.03538	-0.15705	0.048	0.05328	-0.15705	0.08294	0.09022
-0.15607	0.04163	0.03893	-0.15656	0.03414	0.03632	-0.15656	0.05319	0.05469	-0.15656	0.08242	0.09248
-0.15558	0.03799	0.03992	-0.15607	0.03378	0.03725	-0.15607	0.0511	0.05605	-0.15607	0.08464	0.0948
-0.15509	0.03643	0.04088	-0.15558	0.03516	0.03823	-0.15558	0.05059	0.0574	-0.15558	0.08617	0.09716
-0.1546	0.03695	0.04185	-0.15509	0.03597	0.03922	-0.15509	0.05465	0.05885	-0.15509	0.08989	0.09963
-0.15411	0.03995	0.04289	-0.1546	0.03418	0.04016	-0.1546	0.05957	0.06043	-0.1546	0.08535	0.10197
-0.15362	0.04315	0.04402	-0.15411	0.0431	0.04136	-0.15411	0.06219	0.06209	-0.15411	0.08826	0.10438
-0.15313	0.04035	0.04508	-0.15362	0.03511	0.04232	-0.15362	0.05648	0.06359	-0.15362	0.0929	0.10693
-0.15264	0.0421	0.04618	-0.15313	0.03737	0.04336	-0.15313	0.06019	0.06519	-0.15313	0.08671	0.10931
-0.15215	0.04415	0.04734	-0.15264	0.0374	0.04439	-0.15264	0.05858	0.06675	-0.15264	0.09687	0.11196
-0.15166	0.04418	0.0485	-0.15215	0.04705	0.04569	-0.15215	0.06304	0.06843	-0.15215	0.09697	0.11462
-0.15117	0.03968	0.04954	-0.15166	0.04567	0.04695	-0.15166	0.06419	0.07013	-0.15166	0.09628	0.11726
-0.15069	0.04279	0.05066	-0.15117	0.04323	0.04815	-0.15117	0.06516	0.07187	-0.15117	0.09022	0.11973
-0.1502	0.04332	0.05179	-0.15069	0.04324	0.04934	-0.15069	0.06118	0.07349	-0.15069	0.0969	0.12238
-0.14971	0.04597	0.053	-0.1502	0.0434	0.05054	-0.1502	0.07142	0.07539	-0.1502	0.10005	0.12513
-0.14922	0.04566	0.05419	-0.14971	0.04269	0.05172	-0.14971	0.07006	0.07726	-0.14971	0.11021	0.12815
-0.14873	0.04185	0.05529	-0.14922	0.04118	0.05286	-0.14922	0.066	0.07901	-0.14922	0.09764	0.13082
-0.14824	0.04479	0.05646	-0.14873	0.04419	0.05408	-0.14873	0.06475	0.08073	-0.14873	0.10725	0.13376
-0.14775	0.0483	0.05773	-0.14824	0.04961	0.05545	-0.14824	0.0665	0.0825	-0.14824	0.10485	0.13663
-0.14726	0.04809	0.05899	-0.14775	0.04872	0.0568	-0.14775	0.06957	0.08435	-0.14775	0.10891	0.13962
-0.14677	0.04753	0.06023	-0.14726	0.04646	0.05808	-0.14726	0.06841	0.08617	-0.14726	0.11465	0.14276
-0.14628	0.04642	0.06145	-0.14677	0.0448	0.05932	-0.14677	0.07115	0.08806	-0.14677	0.10843	0.14573
-0.14579	0.0525	0.06282	-0.14628	0.04857	0.06066	-0.14628	0.07071	0.08995	-0.14628	0.11274	0.14882
-0.1453	0.04788	0.06408	-0.14579	0.05242	0.06211	-0.14579	0.07705	0.09199	-0.14579	0.10949	0.15182
-0.14481	0.05105	0.06541	-0.1453	0.04887	0.06346	-0.1453	0.07739	0.09405	-0.1453	0.10917	0.15481
-0.14433	0.0493	0.06671	-0.14481	0.04882	0.06481	-0.14481	0.07006	0.09592	-0.14481	0.11082	0.15785
-0.14384	0.05543	0.06816	-0.14433	0.0456	0.06607	-0.14433	0.07152	0.09782	-0.14433	0.11496	0.161
-0.14335	0.05171	0.06951	-0.14384	0.05283	0.06753	-0.14384	0.07963	0.09994	-0.14384	0.12402	0.1644
-0.14286	0.05521	0.07096	-0.14335	0.0582	0.06913	-0.14335	0.08402	0.10217	-0.14335	0.12888	0.16793
-0.14237	0.05186	0.07232	-0.14286	0.0534	0.07061	-0.14286	0.08059	0.10432	-0.14286	0.11817	0.17117
-0.14188	0.05994	0.07389	-0.14237	0.05322	0.07208	-0.14237	0.07888	0.10641	-0.14237	0.12221	0.17452
-0.14139	0.05874	0.07543	-0.14188	0.05349	0.07356	-0.14188	0.0815	0.10858	-0.14188	0.12566	0.17796
-0.1409	0.05897	0.07697	-0.14139	0.05644	0.07512	-0.14139	0.08784	0.11092	-0.14139	0.13324	0.18161
-0.14041	0.05815	0.0785	-0.1409	0.05621	0.07667	-0.1409	0.08171	0.11309	-0.1409	0.12746	0.18511
-0.13992	0.05974	0.08006	-0.14041	0.05601	0.07822	-0.14041	0.08506	0.11535	-0.14041	0.13134	0.1887
-0.13943	0.06484	0.08176	-0.13992	0.05611	0.07977	-0.13992	0.07385	0.11732	-0.13992	0.14182	0.19259
-0.13894	0.06076	0.08335	-0.13943	0.05825	0.08138	-0.13943	0.09004	0.11971	-0.13943	0.13596	0.19632
-0.13845	0.06107	0.08495	-0.13894	0.05792	0.08298	-0.13894	0.0918	0.12215	-0.13894	0.14074	0.20017
-0.13797	0.05198	0.08631	-0.13845	0.0588	0.0846	-0.13845	0.08727	0.12447	-0.13845	0.13277	0.20381
-0.13748	0.06761	0.08808	-0.13797	0.06122	0.08629	-0.13797	0.08982	0.12686	-0.13797	0.13971	0.20764
-0.13699	0.06341	0.08974	-0.13748	0.06186	0.088	-0.13748	0.10429	0.12964	-0.13748	0.14142	0.21152
-0.1365	0.06352	0.09141	-0.13699	0.06291	0.08974	-0.13699	0.09051	0.13204	-0.13699	0.14424	0.21547
-0.13601	0.06047	0.09299	-0.1365	0.06227	0.09146	-0.1365	0.09424	0.13455	-0.1365	0.14158	0.21935
-0.13552	0.06518	0.0947	-0.13601	0.05766	0.09305	-0.13601	0.09345	0.13704	-0.13601	0.1513	0.22349
-0.13503	0.0692	0.09651	-0.13552	0.06453	0.09484	-0.13552	0.10022	0.1397	-0.13552	0.14984	0.2276
-0.13454	0.06788	0.09829	-0.13503	0.07074	0.09679	-0.13503	0.10367	0.14246	-0.13503	0.15197	0.23177
-0.13405	0.05805	0.09981	-0.13454	0.06671	0.09863	-0.13454	0.09738	0.14505	-0.13454	0.15203	0.23593
-0.13356	0.06891	0.10162	-0.13405	0.06203	0.10035	-0.13405	0.10238	0.14777	-0.13405	0.15589	0.2402
-0.13307	0.07177	0.1035	-0.13356	0.06987	0.10228	-0.13356	0.1009	0.15046	-0.13356	0.16071	0.24461
-0.13258	0.07353	0.10542	-0.13307	0.07155	0.10426	-0.13307	0.11351	0.15348	-0.13307	0.16409	0.2491
-0.13209	0.06688	0.10717	-0.13258	0.06945	0.10617	-0.13258	0.10262	0.1562	-0.13258	0.17016	0.25377
-0.13161	0.06616	0.10891	-0.13209	0.06448	0.10796	-0.13209	0.10311	0.15895	-0.13209	0.15556	0.25803
-0.13112	0.06849	0.1107	-0.13161	0.07098	0.10992	-0.13161	0.10328	0.16169	-0.13161	0.17501	0.26283
-0.13063	0.07474	0.11266	-0.13112	0.07423	0.11197	-0.13112	0.11964	0.16488	-0.13112	0.16418	0.26732
-0.13014	0.07195	0.11454	-0.13063	0.07165	0.11395	-0.13063	0.1152	0.16794	-0.13063	0.17083	0.27201
-0.12965	0.071	0.1164	-0.13014	0.07408	0.11599	-0.13014	0.10995	0.17086	-0.13014	0.17008	0.27667
-0.12916	0.07698	0.11842	-0.12965	0.07051	0.11794	-0.12965	0.11607	0.17395	-0.12965	0.17638	0.2815
-0.12867	0.08541	0.12066	-0.12916	0.07444	0.12	-0.12916	0.12565	0.17729	-0.12916	0.17789	0.28638
-0.12818	0.07776	0.1227	-0.12867	0.07706	0.12213	-0.12867	0.12814	0.1807	-0.12867	0.19172	0.29163
-0.12769	0.07121	0.12456	-0.12818	0.07073	0.12408	-0.12818	0.12041	0.1839	-0.12818	0.18199	0.29662
-0.1272	0.07249	0.12646	-0.12769	0.06703	0.12593	-0.12769	0.11809	0.18705	-0.12769	0.18631	0.30172
-0.12671	0.08687	0.12874	-0.1272	0.07668	0.12805	-0.1272	0.11789	0.19018	-0.1272	0.18296	0.30674
-0.12622	0.07759	0.13077	-0.12671	0.08229	0.13033	-0.12671	0.13603	0.1938	-0.12671	0.18111	0.3117
-0.12573	0.07632	0.13277	-0.12622	0.07796	0.13248	-0.12622	0.1339	0.19736	-0.12622	0.20125	0.31721
-0.12525	0.07259	0.13467	-0.12573	0.07083	0.13444	-0.12573	0.12356	0.20065	-0.12573	0.1858	0.3223
-0.12476	0.07972	0.13676	-0.12525	0.07502	0.13651	-0.12525	0.12756	0.20404	-0.12525	0.20991	0.32806
-0.12427	0.08904	0.13909	-0.12476	0.08565	0.13888	-0.12476	0.13531	0.20764	-0.12476	0.19058	0.33328
-0.12378	0.07774	0.14113	-0.12427	0.08131	0.14112	-0.12427	0.13956	0.21135	-0.12427	0.19875	0.33873
-0.12329	0.07687	0.14314	-0.12378	0.07587	0.14322	-0.12378	0.139	0.21505	-0.12378	0.19621	0.3441
-0.1228	0.0816	0.14528	-0.12329	0.0826	0.1455	-0.12329	0.14142	0.21881	-0.12329	0.21194	0.34991
-0.12231	0.09181	0.14768	-0.1228	0.08088	0.14774	-0.1228	0.1495	0.22278	-0.1228	0.20165	0.35544
-0.12182	0.082	0.14983	-0.12231	0.091	0.15025	-0.12231	0.14693	0.22669	-0.12231	0.21983	0.36146
-0.12133	0.08492	0.15205	-0.12182	0.08709	0.15266	-0.12182	0.15047	0.23069	-0.12182	0.22609	0.36766
-0.12084	0.08632	0.15432	-0.12133	0.08242	0.15493	-0.12133	0.14182	0.23447	-0.12133	0.23057	0.37398
-0.12035	0.09462	0.15679	-0.12084	0.08569	0.1573	-0.12084	0.15706	0.23864	-0.12084	0.22931	0.38026
-0.11986	0.08995	0.15915	-0.12035	0.09896	0.16003	-0.12035	0.16643	0.24307	-0.12035	0.22202	0.38634
-0.11937	0.08255	0.16131	-0.11986	0.09361	0.16262	-0.11986	0.16677	0.24751	-0.11986	0.2402	0.39293
-0.11889	0.07946	0.16339	-0.11937	0.08839	0.16506	-0.11937	0.15545	0.25164	-0.11937	0.21864	0.39892
-0.1184	0.08811	0.1657	-0.11889	0.0969	0.16774	-0.11889	0.14685	0.25555	-0.11889	0.2491	0.40574
-0.11791	0.0963	0.16823	-0.1184	0.09792	0.17045	-0.1184	0.17844	0.26029	-0.1184	0.24456	0.41245
-0.11742	0.08471	0.17044	-0.11791	0.09501	0.17307	-0.11791	0.1736	0.26491	-0.11791	0.24528	0.41917
-0.11693	0.08167	0.17258	-0.11742	0.09259	0.17563	-0.11742	0.16877	0.2694	-0.11742	0.2407	0.42576
-0.11644	0.08654	0.17485	-0.11693	0.09544	0.17827	-0.11693	0.17023	0.27393	-0.11693	0.2651	0.43303
-0.11595	0.09979	0.17747	-0.11644	0.10079	0.18105	-0.11644	0.17718	0.27864	-0.11644	0.25117	0.43991
-0.11546	0.09119	0.17985	-0.11595	0.10557	0.18397	-0.11595	0.17783	0.28337	-0.11595	0.26906	0.44728
-0.11497	0.09184	0.18226	-0.11546	0.1094	0.18699	-0.11546	0.18209	0.28821	-0.11546	0.2613	0.45444
-0.11448	0.09127	0.18465	-0.11497	0.10688	0.18994	-0.11497	0.18247	0.29306	-0.11497	0.27583	0.462
-0.11399	0.09944	0.18726	-0.11448	0.11198	0.19304	-0.11448	0.18441	0.29797	-0.11448	0.2755	0.46955
-0.1135	0.09299	0.18969	-0.11399	0.11884	0.19632	-0.11399	0.20172	0.30333	-0.11399	0.27799	0.47717
-0.11301	0.08899	0.19202	-0.1135	0.11492	0.19949	-0.1135	0.20194	0.30871	-0.1135	0.29494	0.48525
-0.11252	0.08921	0.19436	-0.11301	0.11048	0.20255	-0.11301	0.19881	0.31399	-0.11301	0.28866	0.49316
-0.11204	0.09643	0.19689	-0.11252	0.11812	0.20581	-0.11252	0.20423	0.31942	-0.11252	0.3047	0.50151
-0.11155	0.10321	0.19959	-0.11204	0.12893	0.20937	-0.11204	0.21791	0.32522	-0.11204	0.30303	0.50982
-0.11106	0.09177	0.20199	-0.11155	0.12626	0.21286	-0.11155	0.22069	0.33109	-0.11155	0.31626	0.51848
-0.11057	0.08716	0.20428	-0.11106	0.12474	0.21631	-0.11106	0.21099	0.3367	-0.11106	0.3046	0.52683
-0.11008	0.09918	0.20687	-0.11057	0.12388	0.21973	-0.11057	0.21081	0.34231	-0.11057	0.32642	0.53578
-0.10959	0.10667	0.20967	-0.11008	0.12672	0.22323	-0.11008	0.2161	0.34806	-0.11008	0.32056	0.54456
-0.1091	0.09458	0.21215	-0.10959	0.14397	0.22721	-0.10959	0.24531	0.35458	-0.10959	0.3383	0.55383
-0.10861	0.09537	0.21464	-0.1091	0.13438	0.23092	-0.1091	0.23576	0.36085	-0.1091	0.3256	0.56275
-0.10812	0.10004	0.21727	-0.10861	0.13984	0.23479	-0.10861	0.22971	0.36696	-0.10861	0.35505	0.57248
-0.10763	0.103	0.21996	-0.10812	0.14292	0.23873	-0.10812	0.2297	0.37307	-0.10812	0.33742	0.58173
-0.10714	0.10219	0.22264	-0.10763	0.16731	0.24336	-0.10763	0.26342	0.38008	-0.10763	0.35317	0.59141
-0.10665	0.09479	0.22512	-0.10714	0.15998	0.24778	-0.10714	0.2568	0.38691	-0.10714	0.37403	0.60166
-0.10616	0.10137	0.22778	-0.10665	0.14972	0.25191	-0.10665	0.24686	0.39347	-0.10665	0.37689	0.61198
-0.10568	0.09962	0.23039	-0.10616	0.15986	0.25633	-0.10616	0.25296	0.4002	-0.10616	0.3883	0.62263
-0.10519	0.11403	0.23338	-0.10568	0.17039	0.26104	-0.10568	0.28291	0.40773	-0.10568	0.38841	0.63327
-0.1047	0.10173	0.23604	-0.10519	0.16891	0.2657	-0.10519	0.2786	0.41514	-0.10519	0.40802	0.64445
-0.10421	0.10139	0.2387	-0.1047	0.17192	0.27045	-0.1047	0.27432	0.42243	-0.1047	0.39158	0.65518
-0.10372	0.10162	0.24136	-0.10421	0.17458	0.27528	-0.10421	0.26568	0.4295	-0.10421	0.42964	0.66695
-0.10323	0.11316	0.24432	-0.10372	0.18328	0.28034	-0.10372	0.27383	0.43678	-0.10372	0.40705	0.67811
-0.10274	0.11265	0.24727	-0.10323	0.20802	0.28609	-0.10323	0.30698	0.44495	-0.10323	0.44318	0.69025
-0.10225	0.10568	0.25004	-0.10274	0.19482	0.29147	-0.10274	0.2889	0.45263	-0.10274	0.42858	0.702
-0.10176	0.09985	0.25266	-0.10225	0.19237	0.29679	-0.10225	0.29131	0.46038	-0.10225	0.45967	0.7146
-0.10127	0.10895	0.25551	-0.10176	0.20083	0.30234	-0.10176	0.29443	0.46821	-0.10176	0.43468	0.72651
-0.10078	0.10953	0.25838	-0.10127	0.21894	0.30838	-0.10127	0.31991	0.47672	-0.10127	0.47176	0.73943
-0.10029	0.10897	0.26124	-0.10078	0.22033	0.31447	-0.10078	0.31112	0.48499	-0.10078	0.46799	0.75226
-0.0998	0.10384	0.26396	-0.10029	0.21244	0.32034	-0.10029	0.31344	0.49333	-0.10029	0.48195	0.76547
-0.09932	0.11698	0.26702	-0.0998	0.21759	0.32635	-0.0998	0.31099	0.5016	-0.0998	0.49335	0.77899
-0.09883	0.12523	0.2703	-0.09932	0.21623	0.33233	-0.09932	0.34717	0.51084	-0.09932	0.49432	0.79253
-0.09834	0.11057	0.2732	-0.09883	0.24956	0.33922	-0.09883	0.33934	0.51986	-0.09883	0.51005	0.80651
-0.09785	0.10951	0.27607	-0.09834	0.23663	0.34576	-0.09834	0.33237	0.5287	-0.09834	0.48754	0.81987
-0.09736	0.11977	0.2792	-0.09785	0.23269	0.35219	-0.09785	0.3316	0.53752	-0.09785	0.54125	0.8347
-0.09687	0.12462	0.28247	-0.09736	0.25305	0.35918	-0.09736	0.34446	0.54668	-0.09736	0.5316	0.84927
-0.09638	0.12221	0.28567	-0.09687	0.27815	0.36686	-0.09687	0.38793	0.557	-0.09687	0.55327	0.86443
-0.09589	0.11603	0.28871	-0.09638	0.26918	0.3743	-0.09638	0.37132	0.56688	-0.09638	0.54693	0.87942
-0.0954	0.1211	0.29188	-0.09589	0.26326	0.38158	-0.09589	0.36202	0.57651	-0.09589	0.57531	0.89518
-0.09491	0.1283	0.29524	-0.0954	0.27964	0.3893	-0.0954	0.37321	0.58643	-0.0954	0.55822	0.91048
-0.09442	0.1258	0.29854	-0.09491	0.30121	0.39762	-0.09491	0.40954	0.59733	-0.09491	0.59904	0.9269
-0.09393	0.12206	0.30174	-0.09442	0.30593	0.40608	-0.09442	0.39379	0.6078	-0.09442	0.59452	0.94319
-0.09344	0.12381	0.30498	-0.09393	0.312	0.4147	-0.09393	0.38579	0.61806	-0.09393	0.60479	0.95976
-0.09296	0.12436	0.30824	-0.09344	0.29383	0.42281	-0.09344	0.40038	0.62871	-0.09344	0.62571	0.97691
-0.09247	0.12758	0.31158	-0.09296	0.31067	0.4314	-0.09296	0.43886	0.64038	-0.09296	0.62949	0.99416
-0.09198	0.12879	0.31495	-0.09247	0.34104	0.44082	-0.09247	0.45003	0.65235	-0.09247	0.65456	1.0121
-0.09149	0.12399	0.3182	-0.09198	0.33668	0.45012	-0.09198	0.43323	0.66387	-0.09198	0.62001	1.02909
-0.091	0.13762	0.3218	-0.09149	0.32967	0.45923	-0.09149	0.41878	0.67501	-0.09149	0.66945	1.04743
-0.09051	0.14399	0.32558	-0.091	0.34689	0.46882	-0.091	0.44024	0.68672	-0.091	0.67802	1.06601
-0.09002	0.13694	0.32916	-0.09051	0.36751	0.47897	-0.09051	0.50364	0.70012	-0.09051	0.71438	1.08559
-0.08953	0.13405	0.33268	-0.09002	0.35963	0.48891	-0.09002	0.47876	0.71285	-0.09002	0.6824	1.10429
-0.08904	0.13735	0.33627	-0.08953	0.3621	0.49891	-0.08953	0.47282	0.72543	-0.08953	0.72398	1.12413
-0.08855	0.14536	0.34008	-0.08904	0.3739	0.50924	-0.08904	0.48168	0.73824	-0.08904	0.71498	1.14372
-0.08806	0.14594	0.3439	-0.08855	0.40323	0.52038	-0.08855	0.5397	0.75259	-0.08855	0.73929	1.16398
-0.08757	0.14401	0.34768	-0.08806	0.40736	0.53164	-0.08806	0.52094	0.76645	-0.08806	0.75928	1.18479
-0.08708	0.14313	0.35143	-0.08757	0.38945	0.5424	-0.08757	0.49816	0.7797	-0.08757	0.75698	1.20553
-0.08659	0.15416	0.35546	-0.08708	0.40699	0.55364	-0.08708	0.51965	0.79352	-0.08708	0.76893	1.2266
-0.08611	0.17236	0.35998	-0.08659	0.41099	0.565	-0.08659	0.55908	0.80839	-0.08659	0.78254	1.24805
-0.08562	0.15997	0.36417	-0.08611	0.44373	0.57726	-0.08611	0.5638	0.82339	-0.08611	0.82695	1.27071
-0.08513	0.15356	0.36819	-0.08562	0.43115	0.58917	-0.08562	0.55802	0.83823	-0.08562	0.78267	1.29216
-0.08464	0.16092	0.37241	-0.08513	0.43289	0.60113	-0.08513	0.56582	0.85328	-0.08513	0.85089	1.31547
-0.08415	0.16923	0.37684	-0.08464	0.45267	0.61363	-0.08464	0.57894	0.86868	-0.08464	0.82866	1.33818
-0.08366	0.17168	0.38134	-0.08415	0.48293	0.62698	-0.08415	0.63588	0.88559	-0.08415	0.88038	1.36231
-0.08317	0.16573	0.38568	-0.08366	0.49209	0.64057	-0.08366	0.59333	0.90137	-0.08366	0.86819	1.3861
-0.08268	0.17791	0.39034	-0.08317	0.46026	0.65329	-0.08317	0.5936	0.91716	-0.08317	0.92998	1.41158
-0.08219	0.2011	0.39561	-0.08268	0.47866	0.66651	-0.08268	0.61169	0.93343	-0.08268	0.88758	1.43591
-0.0817	0.19133	0.40062	-0.08219	0.51662	0.68079	-0.08219	0.69559	0.95193	-0.08219	0.94264	1.46174
-0.08121	0.19603	0.40576	-0.0817	0.52223	0.69522	-0.0817	0.67236	0.96981	-0.0817	0.94319	1.48759
-0.08072	0.18637	0.41064	-0.08121	0.51287	0.70939	-0.08121	0.65671	0.98728	-0.08121	0.96964	1.51416
-0.08023	0.2011	0.41591	-0.08072	0.50964	0.72347	-0.08072	0.64962	1.00456	-0.08072	0.94037	1.53993
-0.07975	0.20434	0.42126	-0.08023	0.55	0.73866	-0.08023	0.71823	1.02366	-0.08023	0.97648	1.56669
-0.07926	0.20831	0.42672	-0.07975	0.58542	0.75484	-0.07975	0.72998	1.04307	-0.07975	1.04166	1.59523
-0.07877	0.20931	0.4322	-0.07926	0.56524	0.77045	-0.07926	0.70904	1.06193	-0.07926	0.98097	1.62211
-0.07828	0.21258	0.43777	-0.07877	0.53977	0.78537	-0.07877	0.71533	1.08096	-0.07877	1.05675	1.65107
-0.07779	0.24382	0.44415	-0.07828	0.5597	0.80083	-0.07828	0.72372	1.10021	-0.07828	1.03618	1.67947
-0.0773	0.24207	0.4505	-0.07779	0.59803	0.81735	-0.07779	0.83169	1.12233	-0.07779	1.09964	1.7096
-0.07681	0.22049	0.45627	-0.0773	0.59352	0.83375	-0.0773	0.78101	1.1431	-0.0773	1.06665	1.73883
-0.07632	0.22706	0.46222	-0.07681	0.59882	0.8503	-0.07681	0.77737	1.16378	-0.07681	1.1415	1.77011
-0.07583	0.24166	0.46855	-0.07632	0.6154	0.8673	-0.07632	0.79653	1.18496	-0.07632	1.09634	1.80016
-0.07534	0.24531	0.47498	-0.07583	0.67051	0.88583	-0.07583	0.91478	1.20929	-0.07583	1.16377	1.83205
-0.07485	0.24081	0.48128	-0.07534	0.66715	0.90426	-0.07534	0.88014	1.2327	-0.07534	1.16714	1.86403
-0.07436	0.25035	0.48784	-0.07485	0.6488	0.92218	-0.07485	0.83218	1.25484	-0.07485	1.21372	1.89729
-0.07387	0.26979	0.49491	-0.07436	0.66227	0.94048	-0.07436	0.85933	1.27769	-0.07436	1.17893	1.9296
-0.07339	0.27831	0.5022	-0.07387	0.67703	0.95919	-0.07387	0.93052	1.30244	-0.07387	1.23425	1.96342
-0.0729	0.28486	0.50966	-0.07339	0.7284	0.97931	-0.07339	0.9334	1.32727	-0.07339	1.29926	1.99903
-0.07241	0.27936	0.51698	-0.0729	0.7361	0.99965	-0.0729	0.94417	1.35238	-0.0729	1.23993	2.033
-0.07192	0.28559	0.52446	-0.07241	0.68775	1.01865	-0.07241	0.92369	1.37695	-0.07241	1.322	2.06923
-0.07143	0.31051	0.5326	-0.07192	0.73136	1.03886	-0.07192	0.94767	1.40215	-0.07192	1.30867	2.10509
-0.07094	0.30427	0.54057	-0.07143	0.76593	1.06002	-0.07143	1.08397	1.43099	-0.07143	1.4128	2.14381
-0.07045	0.29786	0.54837	-0.07094	0.76885	1.08126	-0.07094	1.01041	1.45786	-0.07094	1.34527	2.18068
-0.06996	0.31054	0.5565	-0.07045	0.75836	1.10221	-0.07045	1.03511	1.48539	-0.07045	1.43216	2.21992
-0.06947	0.33654	0.56532	-0.06996	0.77749	1.1237	-0.06996	1.04333	1.51314	-0.06996	1.40735	2.25849
-0.06898	0.3413	0.57426	-0.06947	0.82187	1.1464	-0.06947	1.16382	1.5441	-0.06947	1.47502	2.29891
-0.06849	0.34121	0.5832	-0.06898	0.83391	1.16944	-0.06898	1.10971	1.57361	-0.06898	1.45273	2.33872
-0.068	0.34465	0.59223	-0.06849	0.7989	1.19152	-0.06849	1.12144	1.60344	-0.06849	1.49182	2.3796
-0.06751	0.34901	0.60137	-0.068	0.81748	1.2141	-0.068	1.12162	1.63327	-0.068	1.48426	2.42027
-0.06703	0.38601	0.61148	-0.06751	0.82633	1.23693	-0.06751	1.155	1.66399	-0.06751	1.55353	2.46285
-0.06654	0.38011	0.62144	-0.06703	0.93005	1.26263	-0.06703	1.34266	1.6997	-0.06703	1.60828	2.50692
-0.06605	0.38515	0.63153	-0.06654	0.92077	1.28807	-0.06654	1.20892	1.73186	-0.06654	1.57536	2.55009
-0.06556	0.40511	0.64214	-0.06605	0.90377	1.31304	-0.06605	1.25282	1.76518	-0.06605	1.65282	2.59538
-0.06507	0.43761	0.6536	-0.06556	0.91697	1.33837	-0.06556	1.24137	1.7982	-0.06556	1.63879	2.64029
-0.06458	0.44343	0.66522	-0.06507	0.99268	1.3658	-0.06507	1.42189	1.83601	-0.06507	1.73178	2.68775
-0.06409	0.43389	0.67659	-0.06458	0.98257	1.39295	-0.06458	1.36887	1.87242	-0.06458	1.67921	2.73376
-0.0636	0.45356	0.68847	-0.06409	0.98472	1.42015	-0.06409	1.34771	1.90827	-0.06409	1.81706	2.78356
-0.06311	0.48225	0.7011	-0.0636	0.99018	1.44751	-0.0636	1.37394	1.94481	-0.0636	1.75393	2.83162
-0.06262	0.50938	0.71444	-0.06311	1.07284	1.47715	-0.06311	1.50443	1.98483	-0.06311	1.85689	2.88251
-0.06213	0.50413	0.72765	-0.06262	1.08383	1.5071	-0.06262	1.47408	2.02403	-0.06262	1.81143	2.93215
-0.06164	0.50705	0.74093	-0.06213	1.06851	1.53662	-0.06213	1.47191	2.06318	-0.06213	1.92077	2.98478
-0.06115	0.53821	0.75503	-0.06164	1.06121	1.56594	-0.06164	1.48074	2.10257	-0.06164	1.84539	3.03535
-0.06067	0.57053	0.76998	-0.06115	1.10622	1.5965	-0.06115	1.50644	2.14263	-0.06115	1.98193	3.08967
-0.06018	0.5858	0.78532	-0.06067	1.20429	1.62977	-0.06067	1.71913	2.18836	-0.06067	2.02189	3.14507
-0.05969	0.56977	0.80025	-0.06018	1.18497	1.66251	-0.06018	1.61083	2.2312	-0.06018	1.99299	3.19969
-0.0592	0.6052	0.8161	-0.05969	1.18017	1.69512	-0.05969	1.60274	2.27383	-0.05969	2.06763	3.25635
-0.05871	0.64091	0.83289	-0.0592	1.2071	1.72847	-0.0592	1.65839	2.31794	-0.0592	2.09506	3.31376
-0.05822	0.64792	0.84986	-0.05871	1.30978	1.76466	-0.05871	1.88079	2.36796	-0.05871	2.12649	3.37203
-0.05773	0.64876	0.86686	-0.05822	1.3182	1.80108	-0.05822	1.79463	2.4157	-0.05822	2.10667	3.42976
-0.05724	0.67272	0.88448	-0.05773	1.31261	1.83735	-0.05773	1.79093	2.46333	-0.05773	2.22942	3.49086
-0.05675	0.69798	0.90277	-0.05724	1.34371	1.87447	-0.05724	1.82353	2.51183	-0.05724	2.18687	3.55079
-0.05626	0.73626	0.92205	-0.05675	1.41406	1.91354	-0.05675	2.00848	2.56525	-0.05675	2.33367	3.61474
-0.05577	0.75923	0.94194	-0.05626	1.4991	1.95496	-0.05626	1.97428	2.61776	-0.05626	2.27364	3.67704
-0.05528	0.76496	0.96198	-0.05577	1.4207	1.99421	-0.05577	1.92026	2.66884	-0.05577	2.38315	3.74235
-0.05479	0.78303	0.98249	-0.05528	1.4307	2.03374	-0.05528	1.95167	2.72075	-0.05528	2.32459	3.80605
-0.05431	0.85057	1.00477	-0.05479	1.48589	2.07479	-0.05479	2.0011	2.77397	-0.05479	2.49555	3.87444
-0.05382	0.86709	1.02749	-0.05431	1.62003	2.11955	-0.05431	2.27959	2.8346	-0.05431	2.52532	3.94364
-0.05333	0.86388	1.05012	-0.05382	1.62363	2.16441	-0.05382	2.14348	2.89161	-0.05382	2.49233	4.01194
-0.05284	0.90295	1.07377	-0.05333	1.5755	2.20794	-0.05333	2.15457	2.94892	-0.05333	2.58365	4.08274
-0.05235	0.98158	1.09949	-0.05284	1.61807	2.25264	-0.05284	2.16424	3.00648	-0.05284	2.62186	4.15459
-0.05186	0.99738	1.12561	-0.05235	1.73447	2.30057	-0.05235	2.42734	3.07104	-0.05235	2.72827	4.22935
-0.05137	1.00381	1.15191	-0.05186	1.78151	2.34979	-0.05186	2.38053	3.13436	-0.05186	2.67782	4.30274
-0.05088	1.034	1.17899	-0.05137	1.73212	2.39764	-0.05137	2.33199	3.19638	-0.05137	2.81734	4.37994
-0.05039	1.04954	1.20649	-0.05088	1.77482	2.44668	-0.05088	2.36272	3.25923	-0.05088	2.80096	4.4567
-0.0499	1.13677	1.23627	-0.05039	1.87895	2.49859	-0.05039	2.61833	3.32887	-0.05039	2.92648	4.53689
-0.04941	1.15188	1.26644	-0.0499	1.94185	2.55224	-0.0499	2.55894	3.39693	-0.0499	2.85717	4.61519
-0.04892	1.1794	1.29734	-0.04941	1.96206	2.60645	-0.04941	2.52681	3.46414	-0.04941	3.03742	4.69843
-0.04843	1.22518	1.32943	-0.04892	1.92533	2.65965	-0.04892	2.53333	3.53152	-0.04892	2.90821	4.77812
-0.04795	1.30822	1.3637	-0.04843	2.00471	2.71504	-0.04843	2.64499	3.60187	-0.04843	3.12741	4.86382
-0.04746	1.32655	1.39845	-0.04795	2.20236	2.77588	-0.04795	2.96612	3.68076	-0.04795	3.10712	4.94897
-0.04697	1.32214	1.43309	-0.04746	2.18621	2.83629	-0.04746	2.78594	3.75486	-0.04746	3.18326	5.0362
-0.04648	1.38497	1.46937	-0.04697	2.13563	2.89529	-0.04697	2.81026	3.8296	-0.04697	3.12003	5.1217
-0.04599	1.48559	1.50828	-0.04648	2.1938	2.9559	-0.04648	2.87022	3.90594	-0.04648	3.25987	5.21104
-0.0455	1.53752	1.54856	-0.04599	2.36662	3.02129	-0.04599	3.17845	3.99048	-0.04599	3.43244	5.3051
-0.04501	1.50629	1.58802	-0.0455	2.42955	3.08842	-0.0455	3.09198	4.07272	-0.0455	3.2549	5.39429
-0.04452	1.57059	1.62916	-0.04501	2.37306	3.15398	-0.04501	3.06283	4.15418	-0.04501	3.47698	5.48957
-0.04403	1.64927	1.67237	-0.04452	2.40454	3.22042	-0.04452	3.08069	4.23612	-0.04452	3.41728	5.58322
-0.04354	1.79175	1.7193	-0.04403	2.55863	3.29111	-0.04403	3.41145	4.32686	-0.04403	3.61701	5.68234
-0.04305	1.79943	1.76644	-0.04354	2.59729	3.36287	-0.04354	3.4051	4.41742	-0.04354	3.54025	5.77935
-0.04256	1.78828	1.81329	-0.04305	2.66272	3.43644	-0.04305	3.32399	4.50583	-0.04305	3.74618	5.88201
-0.04207	1.86971	1.86226	-0.04256	2.64832	3.50961	-0.04256	3.39846	4.59622	-0.04256	3.63772	5.9817
-0.04159	2.00162	1.9147	-0.04207	2.70828	3.58443	-0.04207	3.49057	4.68907	-0.04207	3.80834	6.08606
-0.0411	2.03527	1.96801	-0.04159	2.96145	3.66625	-0.04159	3.88677	4.79244	-0.04159	3.85057	6.19158
-0.04061	2.00122	2.02044	-0.0411	2.88588	3.74599	-0.0411	3.67752	4.89026	-0.0411	3.96068	6.30012
-0.04012	2.09457	2.07531	-0.04061	2.88393	3.82567	-0.04061	3.676	4.98803	-0.04061	3.83155	6.40512
-0.03963	2.25522	2.13438	-0.04012	2.98111	3.90803	-0.04012	3.77689	5.08848	-0.04012	4.01316	6.51509
-0.03914	2.32195	2.19521	-0.03963	3.19079	3.99619	-0.03963	4.12637	5.19824	-0.03963	4.25695	6.63175
-0.03865	2.30274	2.25553	-0.03914	3.22873	4.08539	-0.03914	4.03712	5.30561	-0.03914	4.01743	6.74184
-0.03816	2.37797	2.31783	-0.03865	3.14711	4.17235	-0.03865	4.00698	5.41219	-0.03865	4.24286	6.85811
-0.03767	2.45353	2.3821	-0.03816	3.18111	4.26024	-0.03816	4.06709	5.52036	-0.03816	4.29509	6.97581
-0.03718	2.6679	2.45199	-0.03767	3.43309	4.35509	-0.03767	4.37193	5.63664	-0.03767	4.42804	7.09715
-0.03669	2.6852	2.52233	-0.03718	3.53866	4.45286	-0.03718	4.38347	5.75323	-0.03718	4.33901	7.21606
-0.0362	2.69869	2.59302	-0.03669	3.54765	4.55087	-0.03669	4.26996	5.8668	-0.03669	4.52252	7.33999
-0.03571	2.79336	2.6662	-0.0362	3.52836	4.64836	-0.0362	4.35791	5.98271	-0.0362	4.45237	7.462
-0.03523	3.01015	2.74505	-0.03571	3.66779	4.7497	-0.03571	4.51435	6.10278	-0.03571	4.6902	7.59053
-0.03474	3.10035	2.82627	-0.03523	3.96353	4.8592	-0.03523	5.01631	6.2362	-0.03523	4.66316	7.71832
-0.03425	3.04429	2.90601	-0.03474	3.95662	4.96852	-0.03474	4.72124	6.36178	-0.03474	4.8118	7.85018
-0.03376	3.14606	2.98843	-0.03425	3.93633	5.07728	-0.03425	4.71648	6.48722	-0.03425	4.68538	7.97857
-0.03327	3.40559	3.07764	-0.03376	4.0115	5.18811	-0.03376	4.8539	6.61632	-0.03376	4.86743	8.11196
-0.03278	3.51191	3.16964	-0.03327	4.27005	5.30608	-0.03327	5.30398	6.7574	-0.03327	5.11324	8.25208
-0.03229	3.46298	3.26035	-0.03278	4.42515	5.42835	-0.03278	5.18687	6.89535	-0.03278	4.9199	8.3869
-0.0318	3.57151	3.35391	-0.03229	4.31612	5.5476	-0.03229	5.11145	7.03131	-0.03229	5.12311	8.5273
-0.03131	3.70879	3.45107	-0.0318	4.39666	5.66907	-0.0318	5.15313	7.16837	-0.0318	5.19739	8.66972
-0.03082	4.04743	3.55709	-0.03131	4.54114	5.79454	-0.03131	5.63686	7.31829	-0.03131	5.42244	8.81832
-0.03033	4.03037	3.66267	-0.03082	4.89457	5.92977	-0.03082	5.52209	7.46517	-0.03082	5.25709	8.96238
-0.02984	4.00772	3.76766	-0.03033	4.83986	6.06349	-0.03033	5.50015	7.61146	-0.03033	5.48852	9.11279
-0.02935	4.17991	3.87716	-0.02984	4.79102	6.19586	-0.02984	5.56188	7.75939	-0.02984	5.39036	9.2605
-0.02887	4.52612	3.99572	-0.02935	4.95963	6.33289	-0.02935	5.67118	7.91023	-0.02935	5.73607	9.41769
-0.02838	4.57231	4.1155	-0.02887	5.3741	6.48137	-0.02887	6.184	8.07471	-0.02887	5.60661	9.57133
-0.02789	4.52547	4.23405	-0.02838	5.30571	6.62796	-0.02838	5.8629	8.23064	-0.02838	5.77965	9.72971
-0.0274	4.69249	4.35697	-0.02789	5.24379	6.77284	-0.02789	5.92315	8.38818	-0.02789	5.66297	9.8849
-0.02691	4.98242	4.48749	-0.0274	5.42256	6.92266	-0.0274	6.02944	8.54855	-0.0274	6.01038	10.0496
-0.02642	5.17426	4.62303	-0.02691	5.83891	7.08398	-0.02691	6.63191	8.72494	-0.02691	6.09646	10.2167
-0.02593	5.10308	4.75671	-0.02642	5.90953	7.24725	-0.02642	6.45781	8.89671	-0.02642	6.00029	10.3811
-0.02544	5.20584	4.89308	-0.02593	5.8011	7.40753	-0.02593	6.36062	9.06588	-0.02593	6.22909	10.5518
-0.02495	5.42752	5.03526	-0.02544	5.83766	7.56882	-0.02544	6.40522	9.23624	-0.02544	6.23828	10.7227
-0.02446	5.87259	5.1891	-0.02495	6.04231	7.73576	-0.02495	6.85956	9.41869	-0.02495	6.51993	10.9014
-0.02397	5.89482	5.34352	-0.02446	6.64801	7.91943	-0.02446	6.96489	9.60394	-0.02446	6.35001	11.0754
-0.02348	5.88514	5.49769	-0.02397	6.47193	8.09825	-0.02397	6.76557	9.78389	-0.02397	6.72879	11.2598
-0.02299	6.14898	5.65876	-0.02348	6.39822	8.27502	-0.02348	6.87472	9.96674	-0.02348	6.53639	11.439
-0.0225	6.55961	5.8306	-0.02299	6.62346	8.45802	-0.02299	6.99514	10.1528	-0.02299	6.96227	11.6297
-0.02202	6.64216	6.0046	-0.0225	7.12906	8.65499	-0.0225	7.63071	10.3558	-0.0225	6.74011	11.8144
-0.02153	6.60094	6.17751	-0.02202	7.18162	8.85341	-0.02202	7.38811	10.5523	-0.02202	7.10624	12.0092
-0.02104	6.841	6.35672	-0.02153	6.98172	9.0463	-0.02153	7.4009	10.7491	-0.02153	6.81476	12.1959
-0.02055	7.27956	6.54741	-0.02104	7.20306	9.24532	-0.02104	7.48875	10.9483	-0.02104	7.21435	12.3936
-0.02006	7.48563	6.74351	-0.02055	7.6647	9.45708	-0.02055	8.14879	11.165	-0.02055	7.34659	12.595
-0.01957	7.35689	6.93623	-0.02006	7.71915	9.67035	-0.02006	7.96852	11.377	-0.02006	7.22923	12.793
-0.01908	7.48567	7.13232	-0.01957	7.6508	9.88174	-0.01957	7.90308	11.5872	-0.01957	7.42671	12.9966
-0.01859	7.83007	7.33744	-0.01908	7.74769	10.0958	-0.01908	7.9039	11.7974	-0.01908	7.42735	13.2001
-0.0181	8.40252	7.55755	-0.01859	7.96402	10.3158	-0.01859	8.04986	12.0115	-0.01859	7.83019	13.4147
-0.01761	8.38849	7.77729	-0.0181	8.5757	10.5528	-0.0181	8.87782	12.2476	-0.0181	7.5623	13.6219
-0.01712	8.37109	7.99658	-0.01761	8.49333	10.7874	-0.01761	8.38658	12.4707	-0.01761	7.92745	13.8392
-0.01663	8.59759	8.2218	-0.01712	8.33765	11.0178	-0.01712	8.39071	12.6938	-0.01712	7.79821	14.0529
-0.01614	9.20164	8.46285	-0.01663	8.59805	11.2553	-0.01663	8.49106	12.9197	-0.01663	8.22036	14.2781
-0.01566	9.31762	8.70693	-0.01614	9.27516	11.5116	-0.01614	9.33243	13.1679	-0.01614	7.95241	14.4961
-0.01517	9.20863	8.94816	-0.01566	9.24367	11.767	-0.01566	8.92994	13.4054	-0.01566	8.22669	14.7215
-0.01468	9.47716	9.19642	-0.01517	9.07251	12.0177	-0.01517	8.90814	13.6424	-0.01517	8.06777	14.9426
-0.01419	10.1044	9.46112	-0.01468	9.27154	12.2738	-0.01468	9.02888	13.8825	-0.01468	8.46842	15.1746
-0.0137	10.3196	9.73145	-0.01419	9.93552	12.5483	-0.01419	9.67832	14.1399	-0.01419	8.45568	15.4064
-0.01321	10.0398	9.99445	-0.0137	9.94509	12.8231	-0.0137	9.49788	14.3925	-0.0137	8.41	15.6368
-0.01272	10.3127	10.2646	-0.01321	9.81601	13.0943	-0.01321	9.3469	14.6411	-0.01321	8.61333	15.8729
-0.01223	10.6724	10.5442	-0.01272	9.86492	13.3669	-0.01272	9.37401	14.8905	-0.01272	8.6482	16.1099
-0.01174	11.47	10.8446	-0.01223	10.1274	13.6467	-0.01223	9.61465	15.1462	-0.01223	9.16069	16.3609
-0.01125	11.3313	11.1415	-0.01174	10.8729	13.9471	-0.01174	10.4865	15.4251	-0.01174	8.61161	16.5969
-0.01076	11.2668	11.4366	-0.01125	10.6539	14.2414	-0.01125	9.81554	15.6862	-0.01125	9.17513	16.8483
-0.01027	11.6716	11.7424	-0.01076	10.5265	14.5323	-0.01076	9.96217	15.9512	-0.01076	9.01226	17.0953
-0.00978	12.4106	12.0675	-0.01027	10.8465	14.8319	-0.01027	10.1306	16.2206	-0.01027	9.44977	17.3542
-0.0093	12.4594	12.3939	-0.00978	11.4461	15.1482	-0.00978	10.9906	16.5129	-0.00978	9.14054	17.6047
-0.00881	12.3192	12.7166	-0.0093	11.4012	15.4632	-0.0093	10.5388	16.7932	-0.0093	9.49888	17.865
-0.00832	12.5687	13.0458	-0.00881	11.2554	15.7742	-0.00881	10.3757	17.0692	-0.00881	9.21581	18.1176
-0.00783	13.4925	13.3993	-0.00832	11.4592	16.0908	-0.00832	10.5516	17.3498	-0.00832	9.81458	18.3865
-0.00734	13.6319	13.7564	-0.00783	12.0705	16.4243	-0.00783	11.425	17.6537	-0.00783	9.64679	18.6509
-0.00685	13.249	14.1034	-0.00734	12.2027	16.7614	-0.00734	11.1216	17.9495	-0.00734	9.81871	18.9199
-0.00636	13.4601	14.456	-0.00685	11.8913	17.0899	-0.00685	10.8489	18.2381	-0.00685	9.6556	19.1845
-0.00587	13.9543	14.8216	-0.00636	11.9986	17.4215	-0.00636	10.9173	18.5284	-0.00636	9.86544	19.4549
-0.00538	14.9051	15.212	-0.00587	12.3398	17.7624	-0.00587	11.1196	18.8242	-0.00587	10.355	19.7386
-0.00489	14.5931	15.5943	-0.00538	13.0972	18.1242	-0.00538	12.1402	19.1471	-0.00538	9.775	20.0065
-0.0044	14.5445	15.9753	-0.00489	12.8476	18.4792	-0.00489	11.3507	19.449	-0.00489	10.3951	20.2914
-0.00391	14.9811	16.3678	-0.0044	12.6146	18.8277	-0.0044	11.3944	19.7521	-0.0044	10.2733	20.5729
-0.00342	15.7831	16.7812	-0.00391	12.9832	19.1864	-0.00391	11.5794	20.06	-0.00391	10.6688	20.8653
-0.00294	15.7006	17.1925	-0.00342	13.6895	19.5647	-0.00342	12.5422	20.3936	-0.00342	10.3682	21.1494
-0.00245	15.5103	17.5988	-0.00294	13.6102	19.9407	-0.00294	11.9783	20.7122	-0.00294	10.8563	21.4469
-0.00196	15.8006	18.0127	-0.00245	13.3018	20.3082	-0.00245	11.8305	21.0269	-0.00245	10.602	21.7374
-0.00147	16.8273	18.4535	-0.00196	13.407	20.6786	-0.00196	12.0021	21.3461	-0.00196	10.9714	22.0381
-0.00097847	16.8613	18.8952	-0.00147	14.1963	21.0709	-0.00147	12.7879	21.6862	-0.00147	10.8741	22.3361
-0.000489235	16.3849	19.3244	-0.00097847	14.3332	21.4669	-0.00097847	12.5239	22.0193	-0.00097847	11.2322	22.6439
0	16.4688	19.7558	-0.000489235	13.7905	21.8479	-0.000489235	12.1847	22.3434	-0.000489235	10.9034	22.9427
0.000489235	17.0048	20.2013	0	13.9264	22.2326	0	12.4091	22.6735	0	11.1488	23.2482
0.00097847	18.0502	20.6742	0.000489235	14.2519	22.6264	0.000489235	12.5164	23.0064	0.000489235	11.6344	23.567
0.00147	17.5741	21.1345	0.00097847	15.19	23.0461	0.00097847	13.5674	23.3672	0.00097847	11.0892	23.8709
0.00196	17.3584	21.5892	0.00147	14.7499	23.4536	0.00147	12.7838	23.7072	0.00147	11.5036	24.1861
0.00245	17.7434	22.054	0.00196	14.5468	23.8555	0.00196	12.7576	24.0466	0.00196	11.4083	24.4988
0.00294	18.7362	22.5449	0.00245	14.7237	24.2623	0.00245	12.8389	24.388	0.00245	11.8975	24.8248
0.00342	18.4351	23.0278	0.00294	15.6095	24.6936	0.00294	13.9219	24.7583	0.00294	11.4631	25.1389
0.00391	18.0361	23.5003	0.00342	15.3705	25.1183	0.00342	13.2849	25.1117	0.00342	11.9616	25.4667
0.0044	18.3208	23.9802	0.00391	14.9277	25.5307	0.00391	13.1181	25.4606	0.00391	11.7878	25.7898
0.00489	19.2936	24.4856	0.0044	15.1128	25.9483	0.0044	13.1628	25.8107	0.0044	12.1507	26.1227
0.00538	19.1365	24.9869	0.00489	15.91	26.3878	0.00489	14.1122	26.186	0.00489	11.8631	26.4478
0.00587	18.6541	25.4755	0.00538	15.8386	26.8254	0.00538	13.7476	26.5517	0.00538	12.2867	26.7845
0.00636	18.5707	25.962	0.00587	15.4079	27.2511	0.00587	13.3816	26.9076	0.00587	11.9555	27.1121
0.00685	19.1041	26.4625	0.00636	15.3899	27.6763	0.00636	13.4104	27.2643	0.00636	12.2377	27.4475
0.00734	20.0891	26.9887	0.00685	15.6751	28.1094	0.00685	13.616	27.6264	0.00685	12.6582	27.7944
0.00783	19.2849	27.4939	0.00734	16.651	28.5695	0.00734	14.7068	28.0176	0.00734	12.1803	28.1282
0.00832	19.0692	27.9934	0.00783	16.0791	29.0137	0.00783	13.7556	28.3835	0.00783	12.5752	28.4728
0.00881	19.3969	28.5016	0.00832	15.6929	29.4473	0.00832	13.7624	28.7495	0.00832	12.4362	28.8136
0.0093	20.2815	29.0329	0.00881	15.9842	29.8889	0.00881	13.8751	29.1185	0.00881	12.8663	29.1661
0.00978	19.8433	29.5527	0.0093	16.8706	30.355	0.0093	14.8944	29.5147	0.0093	12.4566	29.5075
0.01027	19.3183	30.0587	0.00978	16.4396	30.8092	0.00978	14.1615	29.8914	0.00978	12.9541	29.8625
0.01076	19.5812	30.5717	0.01027	15.9856	31.2509	0.01027	13.9072	30.2613	0.01027	12.6894	30.2102
0.01125	20.5089	31.1089	0.01076	16.0899	31.6954	0.01076	13.9456	30.6322	0.01076	13.1812	30.5714
0.01174	20.2678	31.6399	0.01125	16.9722	32.1644	0.01125	15.0161	31.0316	0.01125	12.7299	30.9203
0.01223	19.4825	32.1502	0.01174	16.8298	32.6294	0.01174	14.4625	31.4162	0.01174	13.2155	31.2824
0.01272	19.407	32.6586	0.01223	16.2504	33.0783	0.01223	14.1038	31.7914	0.01223	12.7419	31.6316
0.01321	19.7602	33.1762	0.01272	16.1795	33.5254	0.01272	14.1852	32.1686	0.01272	13.1539	31.9921
0.0137	20.7048	33.7186	0.01321	16.4462	33.9797	0.01321	14.2971	32.5489	0.01321	13.3505	32.3579
0.01419	20.0239	34.2432	0.0137	17.3009	34.4577	0.0137	15.4722	32.9604	0.0137	13.0692	32.7161
0.01468	19.5149	34.7544	0.01419	16.6347	34.9173	0.01419	14.3967	33.3434	0.01419	13.2369	33.0788
0.01517	19.7795	35.2725	0.01468	16.2526	35.3664	0.01468	14.252	33.7224	0.01468	13.194	33.4404
0.01566	20.6438	35.8133	0.01517	16.4674	35.8214	0.01517	14.3178	34.1032	0.01517	13.5184	33.8108
0.01614	20.1085	36.3401	0.01566	17.383	36.3016	0.01566	15.4889	34.5152	0.01566	13.1186	34.1703
0.01663	19.5107	36.8512	0.01614	16.7657	36.7649	0.01614	14.7554	34.9077	0.01614	13.593	34.5428
0.01712	19.492	37.3618	0.01663	16.2876	37.2148	0.01663	14.3681	35.2898	0.01663	13.3205	34.9078
0.01761	20.5724	37.9007	0.01712	16.3853	37.6676	0.01712	14.4503	35.6742	0.01712	13.725	35.2839
0.0181	20.1335	38.4281	0.01761	17.2403	38.1439	0.01761	15.4742	36.0857	0.01761	13.2383	35.6467
0.01859	19.3976	38.9362	0.0181	16.8194	38.6086	0.0181	14.9048	36.4822	0.0181	13.7246	36.0228
0.01908	19.3527	39.4432	0.01859	16.5646	39.0662	0.01859	14.4886	36.8675	0.01859	13.3309	36.3882
0.01957	19.6893	39.959	0.01908	16.3355	39.5176	0.01908	14.3542	37.2493	0.01908	13.6075	36.761
0.02006	20.4504	40.4947	0.01957	16.5063	39.9736	0.01957	14.5372	37.636	0.01957	13.6667	37.1356
0.02055	19.6478	41.0094	0.02006	17.4583	40.456	0.02006	15.7842	38.0558	0.02006	13.5058	37.5057
0.02104	19.0981	41.5097	0.02055	16.6939	40.9172	0.02055	14.6523	38.4455	0.02055	13.5479	37.8769
0.02153	19.2862	42.0149	0.02104	16.2307	41.3657	0.02104	14.4462	38.8297	0.02104	13.5142	38.2473
0.02202	20.1351	42.5423	0.02153	16.3699	41.8179	0.02153	14.5145	39.2158	0.02153	13.8617	38.6271
0.0225	19.5777	43.0552	0.02202	17.2378	42.2942	0.02202	15.8144	39.6364	0.02202	13.3451	38.9928
0.02299	18.8437	43.5488	0.0225	16.7862	42.758	0.0225	14.8875	40.0324	0.0225	13.8258	39.3717
0.02348	18.9359	44.0449	0.02299	16.1095	43.2031	0.02299	14.4836	40.4176	0.02299	13.5751	39.7437
0.02397	19.8565	44.565	0.02348	16.102	43.6479	0.02348	14.5065	40.8034	0.02348	13.8622	40.1236
0.02446	19.3751	45.0726	0.02397	17.0556	44.1192	0.02397	14.778	41.1965	0.02397	13.478	40.4929
0.02495	18.6687	45.5616	0.02446	16.6405	44.5789	0.02446	15.953	41.6208	0.02446	13.8574	40.8727
0.02544	18.5498	46.0476	0.02495	16.2151	45.0269	0.02495	14.6811	42.0113	0.02495	13.4218	41.2405
0.02593	18.8309	46.5408	0.02544	15.9277	45.467	0.02544	14.4441	42.3954	0.02544	13.7276	41.6167
0.02642	19.529	47.0524	0.02593	16.218	45.9151	0.02593	14.6001	42.7838	0.02593	13.6707	41.9913
0.02691	18.6653	47.5414	0.02642	17.1752	46.3896	0.02642	15.9251	43.2073	0.02642	13.635	42.3649
0.0274	18.2313	48.019	0.02691	16.2372	46.8382	0.02691	14.7415	43.5994	0.02691	13.6237	42.7383
0.02789	18.3977	48.5009	0.0274	15.798	47.2747	0.0274	14.465	43.9842	0.0274	13.5454	43.1095
0.02838	19.2259	49.0046	0.02789	15.9808	47.7162	0.02789	14.5069	44.37	0.02789	13.9422	43.4915
0.02887	18.6324	49.4926	0.02838	16.7637	48.1794	0.02838	15.715	44.788	0.02838	13.1823	43.8528
0.02935	17.9511	49.9629	0.02887	16.215	48.6274	0.02887	14.7536	45.1804	0.02887	13.8316	44.2318
0.02984	17.9272	50.4325	0.02935	15.6733	49.0604	0.02935	14.4694	45.5652	0.02935	13.5197	44.6023
0.03033	18.7771	50.9244	0.02984	15.5669	49.4905	0.02984	14.3992	45.9482	0.02984	13.7863	44.9801
0.03082	18.2492	51.4024	0.03033	16.3331	49.9418	0.03033	14.5744	46.3359	0.03033	13.2929	45.3444
0.03131	17.6914	51.8659	0.03082	16.0436	50.385	0.03082	15.8997	46.7588	0.03082	13.6925	45.7196
0.0318	17.4132	52.322	0.03131	15.6775	50.8182	0.03131	14.4289	47.1425	0.03131	13.3925	46.0866
0.03229	17.7517	52.7871	0.0318	15.2655	51.24	0.0318	14.2244	47.5209	0.0318	13.5659	46.4584
0.03278	18.4926	53.2715	0.03229	15.4517	51.6669	0.03229	14.3199	47.9017	0.03229	13.5011	46.8283
0.03327	17.6678	53.7343	0.03278	16.4307	52.1208	0.03278	15.5669	48.3158	0.03278	13.6384	47.2021
0.03376	16.9993	54.1796	0.03327	15.5541	52.5506	0.03327	14.4147	48.6992	0.03327	13.2737	47.5658
0.03425	17.2914	54.6326	0.03376	15.1081	52.968	0.03376	14.1071	49.0744	0.03376	13.2787	47.9297
0.03474	18.0015	55.1041	0.03425	15.2466	53.3892	0.03425	14.2171	49.4525	0.03425	13.7528	48.3066
0.03523	17.4506	55.5613	0.03474	16.1396	53.8352	0.03474	15.4106	49.8624	0.03474	13.0866	48.6652
0.03571	16.7503	56.0001	0.03523	15.4338	54.2616	0.03523	14.3298	50.2435	0.03523	13.5296	49.0359
0.0362	16.8911	56.4425	0.03571	14.8256	54.6712	0.03571	13.9867	50.6156	0.03571	13.2193	49.3982
0.03669	17.6267	56.9043	0.0362	14.9013	55.0829	0.0362	13.8938	50.9851	0.0362	13.5157	49.7686
0.03718	17.1626	57.3539	0.03669	15.0605	55.499	0.03669	14.1199	51.3606	0.03669	13.1272	50.1283
0.03767	16.6926	57.7912	0.03718	15.8127	55.9359	0.03718	15.4042	51.7704	0.03718	13.4831	50.4978
0.03816	16.2674	58.2173	0.03767	14.8517	56.3462	0.03767	13.9732	52.142	0.03767	13.1493	50.8581
0.03865	16.6941	58.6546	0.03816	14.4672	56.7459	0.03816	13.7632	52.5081	0.03816	13.2037	51.22
0.03914	17.33	59.1086	0.03865	14.6144	57.1497	0.03865	13.8197	52.8757	0.03865	13.1339	51.5799
0.03963	16.4933	59.5406	0.03914	15.5603	57.5796	0.03914	15.2064	53.2801	0.03914	13.3645	51.9461
0.04012	16.0383	59.9608	0.03963	14.5967	57.9829	0.03963	13.8717	53.6491	0.03963	12.8664	52.2987
0.04061	16.2386	60.3862	0.04012	14.2287	58.376	0.04012	13.6166	54.0112	0.04012	12.8924	52.652
0.0411	16.9121	60.8292	0.04061	14.3168	58.7716	0.04061	13.5348	54.3712	0.04061	13.3219	53.0171
0.04159	16.3226	61.2568	0.0411	15.2167	59.192	0.0411	14.8406	54.7659	0.0411	12.7912	53.3676
0.04207	15.6887	61.6678	0.04159	14.4001	59.5899	0.04159	13.8503	55.1343	0.04159	12.9106	53.7214
0.04256	15.7276	62.0798	0.04207	13.9413	59.9751	0.04207	13.3783	55.4901	0.04207	12.7233	54.0701
0.04305	16.4818	62.5115	0.04256	13.9524	60.3605	0.04256	13.2916	55.8437	0.04256	12.9637	54.4253
0.04354	15.9732	62.9299	0.04305	14.0135	60.7477	0.04305	13.456	56.2016	0.04305	12.5362	54.7689
0.04403	15.4576	63.3349	0.04354	14.8262	61.1574	0.04354	14.7573	56.5941	0.04354	12.8624	55.1213
0.04452	15.1443	63.7316	0.04403	13.787	61.5383	0.04403	13.2127	56.9455	0.04403	12.5674	55.4657
0.04501	15.4313	64.1358	0.04452	13.5143	61.9117	0.04452	13.0545	57.2927	0.04452	12.7856	55.8161
0.0455	16.1129	64.5579	0.04501	13.6686	62.2893	0.04501	13.1642	57.6429	0.04501	12.3611	56.1548
0.04599	15.3026	64.9588	0.0455	14.4507	62.6885	0.0455	14.536	58.0295	0.0455	12.7523	56.5043
0.04648	14.7754	65.3458	0.04599	13.6209	63.0649	0.04599	13.2307	58.3814	0.04599	12.2577	56.8402
0.04697	14.9533	65.7376	0.04648	13.1595	63.4285	0.04648	12.8384	58.7228	0.04648	12.297	57.1772
0.04746	15.5157	66.144	0.04697	13.2241	63.7938	0.04697	12.8776	59.0654	0.04697	12.5377	57.5207
0.04795	15.0314	66.5378	0.04746	14.0569	64.1822	0.04746	14.0704	59.4396	0.04746	12.1937	57.8549
0.04843	14.4457	66.9162	0.04795	13.4071	64.5526	0.04795	13.0987	59.788	0.04795	12.3438	58.1932
0.04892	14.4121	67.2937	0.04843	12.9248	64.9097	0.04843	12.5528	60.1219	0.04843	12.0246	58.5227
0.04941	15.0939	67.6891	0.04892	12.8775	65.2655	0.04892	12.4573	60.4532	0.04892	12.2838	58.8593
0.0499	14.6444	68.0727	0.04941	12.8878	65.6216	0.04941	12.6516	60.7897	0.04941	11.8828	59.1849
0.05039	14.2418	68.4458	0.0499	13.7274	66.0009	0.0499	13.9135	61.1598	0.0499	12.1994	59.5192
0.05088	13.9002	68.81	0.05039	12.6998	66.3517	0.05039	12.5092	61.4925	0.05039	11.8819	59.8449
0.05137	14.1602	69.1809	0.05088	12.3901	66.6941	0.05088	12.2483	61.8182	0.05088	12.1385	60.1775
0.05186	14.6498	69.5647	0.05137	12.4839	67.039	0.05137	12.2811	62.1449	0.05137	11.6246	60.496
0.05235	13.9116	69.9291	0.05186	13.2332	67.4046	0.05186	13.5393	62.505	0.05186	11.9453	60.8234
0.05284	13.472	70.282	0.05235	12.4628	67.7489	0.05235	12.413	62.8351	0.05235	11.4921	61.1383
0.05333	13.6066	70.6384	0.05284	12.0474	68.0818	0.05284	12.0979	63.1569	0.05284	11.6018	61.4562
0.05382	14.114	71.0082	0.05333	12.0748	68.4154	0.05333	12.06	63.4777	0.05333	11.6421	61.7753
0.05431	13.5779	71.3638	0.05382	12.8555	68.7706	0.05382	13.2461	63.83	0.05382	11.5411	62.0915
0.05479	13.0608	71.706	0.05431	12.201	69.1077	0.05431	12.1974	64.1544	0.05431	11.4751	62.406
0.05528	13.1344	72.05	0.05479	11.7216	69.4315	0.05479	11.7724	64.4675	0.05479	11.2315	62.7138
0.05577	13.4774	72.4031	0.05528	11.5178	69.7498	0.05528	11.7684	64.7805	0.05528	11.4781	63.0283
0.05626	13.1363	72.7472	0.05577	11.7577	70.0746	0.05577	11.8381	65.0954	0.05577	11.1268	63.3332
0.05675	12.8345	73.0834	0.05626	12.5184	70.4205	0.05626	12.9645	65.4402	0.05626	11.419	63.6462
0.05724	12.475	73.4102	0.05675	11.5787	70.7404	0.05675	11.673	65.7507	0.05675	11.0892	63.95
0.05773	12.5945	73.7401	0.05724	11.2058	71.05	0.05724	11.4622	66.0556	0.05724	11.22	64.2575
0.05822	13.1131	74.0837	0.05773	11.3303	71.363	0.05773	11.4549	66.3602	0.05773	10.8053	64.5536
0.05871	12.4183	74.409	0.05822	12.1679	71.6992	0.05822	12.6443	66.6965	0.05822	11.1185	64.8583
0.0592	12.032	74.7241	0.05871	11.2674	72.0105	0.05871	11.4741	67.0017	0.05871	10.696	65.1514
0.05969	12.0522	75.0399	0.0592	10.7995	72.3089	0.0592	11.0903	67.2967	0.0592	10.838	65.4484
0.06018	12.5432	75.3684	0.05969	10.9087	72.6103	0.05969	11.0944	67.5918	0.05969	10.82	65.7449
0.06067	12.0136	75.6832	0.06018	11.6627	72.9325	0.06018	12.1677	67.9154	0.06018	10.6809	66.0376
0.06115	11.548	75.9857	0.06067	10.9789	73.2358	0.06067	11.2424	68.2144	0.06067	10.5202	66.3259
0.06164	11.5153	76.2873	0.06115	10.4964	73.5259	0.06115	10.9069	68.5045	0.06115	10.3427	66.6093
0.06213	11.6142	76.5916	0.06164	10.3809	73.8127	0.06164	10.7685	68.7909	0.06164	10.5579	66.8987
0.06262	11.884	76.9029	0.06213	10.5765	74.1049	0.06213	10.8993	69.0808	0.06213	10.1838	67.1777
0.06311	11.2374	77.1972	0.06262	11.2334	74.4153	0.06262	12.0054	69.4001	0.06262	10.4872	67.4651
0.0636	10.9707	77.4846	0.06311	10.3357	74.7008	0.06311	10.7268	69.6855	0.06311	10.12	67.7424
0.06409	11.1436	77.7766	0.0636	10.0611	74.9788	0.0636	10.4426	69.9632	0.0636	10.4075	68.0276
0.06458	11.4611	78.0768	0.06409	10.163	75.2596	0.06409	10.4585	70.2414	0.06409	9.93183	68.2998
0.06507	10.9034	78.3624	0.06458	10.8232	75.5586	0.06458	11.5145	70.5476	0.06458	10.2165	68.5798
0.06556	10.5549	78.6389	0.06507	10.0694	75.8368	0.06507	10.5162	70.8273	0.06507	9.69318	68.8454
0.06605	10.5972	78.9165	0.06556	9.66605	76.1039	0.06556	10.1009	71.096	0.06556	9.87804	69.1161
0.06654	10.8996	79.202	0.06605	9.64224	76.3703	0.06605	10.1135	71.365	0.06605	9.88008	69.3868
0.06703	10.5346	79.478	0.06654	10.3284	76.6556	0.06654	10.8588	71.6538	0.06654	9.86119	69.6571
0.06751	10.0374	79.7409	0.06703	9.73064	76.9245	0.06703	10.5332	71.934	0.06703	9.44827	69.916
0.068	10.0299	80.0037	0.06751	9.3297	77.1823	0.06751	9.90617	72.1974	0.06751	9.40765	70.1738
0.06849	10.0457	80.2668	0.068	9.16604	77.4355	0.068	9.78027	72.4576	0.068	9.74656	70.4409
0.06898	10.3566	80.5381	0.06849	9.27263	77.6917	0.06849	9.78895	72.7179	0.06849	9.15176	70.6917
0.06947	9.75573	80.7937	0.06898	9.96454	77.967	0.06898	10.7988	73.0052	0.06898	9.49665	70.9519
0.06996	9.46576	81.0417	0.06947	9.1163	78.2189	0.06947	9.76532	73.2649	0.06947	9.14732	71.2026
0.07045	9.58947	81.2929	0.06996	8.82253	78.4626	0.06996	9.49648	73.5175	0.06996	9.31577	71.4579
0.07094	9.89278	81.552	0.07045	8.87571	78.7079	0.07045	9.49254	73.7699	0.07045	8.95582	71.7033
0.07143	9.4492	81.7995	0.07094	9.4727	78.9696	0.07094	10.4978	74.0491	0.07094	9.11909	71.9532
0.07192	9.04072	82.0364	0.07143	8.83204	79.2136	0.07143	9.47224	74.3011	0.07143	8.88923	72.1968
0.07241	9.20914	82.2776	0.07192	8.44103	79.4468	0.07192	9.24624	74.547	0.07192	8.80886	72.4382
0.0729	9.39629	82.5238	0.07241	8.47007	79.6808	0.07241	9.22562	74.7924	0.07241	8.80343	72.6794
0.07339	9.01034	82.7598	0.0729	9.14888	79.9336	0.0729	9.16253	75.0361	0.0729	8.91025	72.9236
0.07387	8.62987	82.9859	0.07339	8.53508	80.1694	0.07339	10.1523	75.3061	0.07339	8.51842	73.157
0.07436	8.63741	83.2121	0.07387	8.15273	80.3947	0.07387	8.98517	75.5451	0.07387	8.43587	73.3882
0.07485	8.60736	83.4376	0.07436	7.96315	80.6147	0.07436	8.82664	75.7799	0.07436	8.74729	73.6279
0.07534	8.86421	83.6698	0.07485	8.0797	80.8379	0.07485	8.88532	76.0162	0.07485	8.34913	73.8567
0.07583	8.35959	83.8888	0.07534	8.69561	81.0782	0.07534	9.77779	76.2763	0.07534	8.42712	74.0876
0.07632	8.11485	84.1014	0.07583	7.93565	81.2974	0.07583	8.74928	76.509	0.07583	8.26839	74.3142
0.07681	8.22553	84.3169	0.07632	7.57944	81.5068	0.07632	8.48684	76.7347	0.07632	8.39688	74.5443
0.0773	8.45419	84.5383	0.07681	7.68314	81.7191	0.07681	8.49134	76.9605	0.07681	8.0288	74.7644
0.07779	8.05292	84.7493	0.0773	8.23137	81.9465	0.0773	9.35104	77.2093	0.0773	8.27723	74.9912
0.07828	7.70204	84.951	0.07779	7.61735	82.157	0.07779	8.54577	77.4366	0.07779	7.93662	75.2087
0.07877	7.7202	85.1533	0.07828	7.28066	82.3581	0.07828	8.21037	77.6549	0.07828	8.07197	75.4299
0.07926	8.00703	85.363	0.07877	7.31507	82.5602	0.07877	8.1787	77.8725	0.07877	7.79122	75.6434
0.07975	7.64523	85.5633	0.07926	7.76621	82.7748	0.07926	8.19327	78.0904	0.07926	8.01543	75.863
0.08023	7.29782	85.7545	0.07975	7.33672	82.9775	0.07975	8.99286	78.3296	0.07975	7.58034	76.0708
0.08072	7.31035	85.946	0.08023	6.96328	83.1699	0.08023	7.98783	78.542	0.08023	7.63402	76.28
0.08121	7.21826	86.1351	0.08072	6.82077	83.3584	0.08072	7.85039	78.7508	0.08072	7.85936	76.4953
0.0817	7.47739	86.3309	0.08121	6.87076	83.5482	0.08121	7.87758	78.9604	0.08121	7.521	76.7014
0.08219	7.0447	86.5155	0.0817	7.39871	83.7526	0.0817	8.70869	79.192	0.0817	7.45589	76.9058
0.08268	6.79896	86.6936	0.08219	6.81693	83.941	0.08219	7.75263	79.3982	0.08219	7.395	77.1084
0.08317	6.85791	86.8732	0.08268	6.56586	84.1224	0.08268	7.4874	79.5973	0.08268	7.49636	77.3138
0.08366	7.01601	87.057	0.08317	6.55406	84.3034	0.08317	7.50726	79.797	0.08317	7.23993	77.5122
0.08415	6.69594	87.2324	0.08366	7.07334	84.4989	0.08366	8.26829	80.0169	0.08366	7.41823	77.7155
0.08464	6.41659	87.4005	0.08415	6.55004	84.6798	0.08415	7.54998	80.2177	0.08415	7.0992	77.9101
0.08513	6.4373	87.5691	0.08464	6.22178	84.8517	0.08464	7.23795	80.4102	0.08464	7.30387	78.1102
0.08562	6.62249	87.7426	0.08513	6.24891	85.0244	0.08513	7.11337	80.5994	0.08513	6.94038	78.3004
0.08611	6.44918	87.9116	0.08562	6.63896	85.2078	0.08562	7.19281	80.7908	0.08562	7.21663	78.4982
0.08659	6.13634	88.0723	0.08611	6.2133	85.3795	0.08611	7.90513	81.001	0.08611	6.85579	78.686
0.08708	6.08601	88.2317	0.08659	6.02912	85.5461	0.08659	7.0338	81.1881	0.08659	6.94872	78.8765
0.08757	6.04681	88.3901	0.08708	5.86928	85.7082	0.08708	6.81711	81.3694	0.08708	6.96265	79.0673
0.08806	6.25604	88.554	0.08757	5.86993	85.8704	0.08757	6.84116	81.5514	0.08757	6.83363	79.2545
0.08855	5.90353	88.7087	0.08806	6.3833	86.0468	0.08806	7.5174	81.7513	0.08806	6.73364	79.4391
0.08904	5.65097	88.8567	0.08855	5.87767	86.2091	0.08855	6.78687	81.9318	0.08855	6.60694	79.6201
0.08953	5.69514	89.0059	0.08904	5.58244	86.3634	0.08904	6.54044	82.1058	0.08904	6.80093	79.8065
0.09002	5.81401	89.1582	0.08953	5.64091	86.5192	0.08953	6.57552	82.2807	0.08953	6.41961	79.9824
0.09051	5.60834	89.3051	0.09002	6.02778	86.6858	0.09002	7.21426	82.4725	0.09002	6.62968	80.1641
0.091	5.3276	89.4447	0.09051	5.65249	86.8419	0.09051	6.55545	82.6469	0.09051	6.37795	80.3389
0.09149	5.34548	89.5847	0.091	5.30522	86.9885	0.091	6.30755	82.8147	0.091	6.51228	80.5173
0.09198	5.47311	89.7281	0.09149	5.28432	87.1345	0.09149	6.3086	82.9825	0.09149	6.16536	80.6863
0.09247	5.27687	89.8663	0.09198	5.68748	87.2917	0.09198	6.23958	83.1484	0.09198	6.37756	80.861
0.09296	5.02074	89.9978	0.09247	5.29509	87.438	0.09247	6.93137	83.3328	0.09247	6.0836	81.0277
0.09344	4.93307	90.1271	0.09296	5.18128	87.5811	0.09296	6.16714	83.4968	0.09296	6.19822	81.1976
0.09393	4.92559	90.2561	0.09344	5.01506	87.7197	0.09344	5.99828	83.6564	0.09344	6.18254	81.367
0.09442	5.09306	90.3895	0.09393	5.07919	87.86	0.09393	5.92478	83.8139	0.09393	6.08392	81.5337
0.09491	4.82193	90.5158	0.09442	5.40546	88.0093	0.09442	6.59163	83.9892	0.09442	5.95668	81.697
0.0954	4.6015	90.6364	0.09491	5.01296	88.1479	0.09491	5.86582	84.1453	0.09491	5.83542	81.8569
0.09589	4.62478	90.7575	0.0954	4.74645	88.279	0.0954	5.65392	84.2956	0.0954	6.02154	82.0219
0.09638	4.73192	90.8815	0.09589	4.72408	88.4095	0.09589	5.61316	84.4449	0.09589	5.71158	82.1784
0.09687	4.52866	91.0001	0.09638	5.07273	88.5497	0.09638	6.28624	84.6121	0.09638	5.85208	82.3388
0.09736	4.36185	91.1144	0.09687	4.76852	88.6814	0.09687	5.69208	84.7635	0.09687	5.62983	82.4931
0.09785	4.34256	91.2281	0.09736	4.48997	88.8055	0.09736	5.42626	84.9079	0.09736	5.83945	82.6531
0.09834	4.43568	91.3443	0.09785	4.46538	88.9288	0.09785	5.38763	85.0512	0.09785	5.53992	82.8049
0.09883	4.33765	91.4579	0.09834	4.73165	89.0596	0.09834	5.38363	85.1944	0.09834	5.58838	82.9581
0.09932	4.08631	91.565	0.09883	4.49642	89.1838	0.09883	5.98394	85.3535	0.09883	5.33382	83.1042
0.0998	4.01031	91.67	0.09932	4.40618	89.3055	0.09932	5.26829	85.4936	0.09932	5.48737	83.2546
0.10029	4.04066	91.7759	0.0998	4.23091	89.4224	0.0998	5.11683	85.6297	0.0998	5.43265	83.4035
0.10078	4.07791	91.8827	0.10029	4.23315	89.5394	0.10029	5.09181	85.7652	0.10029	5.36741	83.5506
0.10127	3.94586	91.9861	0.10078	4.57125	89.6657	0.10078	5.67432	85.9161	0.10078	5.20056	83.6931
0.10176	3.76198	92.0846	0.10127	4.20102	89.7818	0.10127	5.09059	86.0515	0.10127	5.17607	83.8349
0.10225	3.75884	92.1831	0.10176	4.04133	89.8934	0.10176	4.85319	86.1805	0.10176	5.34434	83.9814
0.10274	3.83221	92.2835	0.10225	3.97484	90.0032	0.10225	4.84133	86.3093	0.10225	4.95464	84.1171
0.10323	3.73281	92.3813	0.10274	4.30856	90.1223	0.10274	5.32028	86.4508	0.10274	5.14597	84.2582
0.10372	3.53205	92.4738	0.10323	4.05371	90.2343	0.10323	4.8641	86.5802	0.10323	4.97603	84.3945
0.10421	3.50777	92.5657	0.10372	3.82194	90.3399	0.10372	4.66137	86.7042	0.10372	5.10761	84.5345
0.1047	3.56107	92.659	0.10421	3.75063	90.4435	0.10421	4.57564	86.8259	0.10421	4.81784	84.6665
0.10519	3.49616	92.7506	0.1047	3.84006	90.5496	0.1047	4.56363	86.9473	0.1047	5.00037	84.8035
0.10568	3.31684	92.8374	0.10519	4.03997	90.6612	0.10519	5.09718	87.0828	0.10519	4.73319	84.9332
0.10616	3.26729	92.923	0.10568	3.71479	90.7639	0.10568	4.48371	87.2021	0.10568	4.85835	85.0664
0.10665	3.23779	93.0079	0.10616	3.53668	90.8616	0.10616	4.33145	87.3173	0.10616	4.78934	85.1976
0.10714	3.35962	93.0959	0.10665	3.56685	90.9601	0.10665	4.36307	87.4333	0.10665	4.77101	85.3284
0.10763	3.20633	93.1799	0.10714	3.8501	91.0665	0.10714	4.77291	87.5603	0.10714	4.53623	85.4527
0.10812	3.01687	93.2589	0.10763	3.53331	91.1641	0.10763	4.3216	87.6752	0.10763	4.57421	85.578
0.10861	3.01978	93.338	0.10812	3.38751	91.2577	0.10812	4.13148	87.7851	0.10812	4.77317	85.7088
0.1091	3.0869	93.4189	0.10861	3.29858	91.3488	0.10861	4.06539	87.8932	0.10861	4.41937	85.8299
0.10959	3.01378	93.4978	0.1091	3.6173	91.4488	0.1091	4.50812	88.0131	0.1091	4.52426	85.9539
0.11008	2.87367	93.5731	0.10959	3.38949	91.5424	0.10959	4.11405	88.1226	0.10959	4.3699	86.0737
0.11057	2.80904	93.6467	0.11008	3.2455	91.6321	0.11008	3.99282	88.2288	0.11008	4.51738	86.1975
0.11106	2.85621	93.7215	0.11057	3.15934	91.7194	0.11057	3.90283	88.3326	0.11057	4.28368	86.3148
0.11155	2.84313	93.796	0.11106	3.17011	91.807	0.11106	3.9234	88.4369	0.11106	4.37617	86.4348
0.11204	2.68495	93.8663	0.11155	3.37994	91.9004	0.11155	4.32135	88.5519	0.11155	4.19203	86.5496
0.11252	2.6372	93.9354	0.11204	3.16367	91.9878	0.11204	3.83764	88.6539	0.11204	4.25603	86.6663
0.11301	2.63656	94.0045	0.11252	2.98403	92.0702	0.11252	3.71152	88.7527	0.11252	4.23618	86.7824
0.1135	2.71025	94.0754	0.11301	2.96735	92.1522	0.11301	3.71962	88.8516	0.11301	4.20459	86.8976
0.11399	2.62189	94.1441	0.1135	3.20241	92.2407	0.1135	4.11281	88.961	0.1135	3.95	87.0058
0.11448	2.4831	94.2092	0.11399	2.98031	92.323	0.11399	3.69915	89.0594	0.11399	4.01744	87.1159
0.11497	2.49932	94.2746	0.11448	2.85129	92.4018	0.11448	3.52998	89.1533	0.11448	4.21617	87.2314
0.11546	2.54311	94.3413	0.11497	2.7852	92.4787	0.11497	3.51228	89.2467	0.11497	3.90456	87.3384
0.11595	2.44583	94.4053	0.11546	3.00918	92.5619	0.11546	3.52473	89.3404	0.11546	3.92199	87.4459
0.11644	2.33388	94.4665	0.11595	2.85458	92.6407	0.11595	3.89988	89.4441	0.11595	3.86465	87.5518
0.11693	2.29102	94.5265	0.11644	2.73202	92.7162	0.11644	3.44621	89.5358	0.11644	3.97792	87.6608
0.11742	2.38577	94.589	0.11693	2.6966	92.7907	0.11693	3.3364	89.6245	0.11693	3.75066	87.7636
0.11791	2.35027	94.6505	0.11742	2.64541	92.8638	0.11742	3.34726	89.7136	0.11742	3.83984	87.8688
0.1184	2.22109	94.7087	0.11791	2.85324	92.9427	0.11791	3.70918	89.8122	0.11791	3.68011	87.9697
0.11889	2.15312	94.7651	0.1184	2.6486	93.0158	0.1184	3.30279	89.9001	0.1184	3.8058	88.074
0.11937	2.14845	94.8214	0.11889	2.50631	93.0851	0.11889	3.24079	89.9863	0.11889	3.64065	88.1738
0.11986	2.25778	94.8806	0.11937	2.50405	93.1543	0.11937	3.22929	90.0722	0.11937	3.702	88.2752
0.12035	2.16065	94.9372	0.11986	2.69161	93.2286	0.11986	3.51549	90.1657	0.11986	3.48137	88.3706
0.12084	2.06503	94.9913	0.12035	2.53759	93.2987	0.12035	3.14175	90.2492	0.12035	3.5298	88.4673
0.12133	2.04215	95.0448	0.12084	2.40059	93.3651	0.12084	3.03508	90.33	0.12084	3.68621	88.5683
0.12182	2.12565	95.1004	0.12133	2.33036	93.4295	0.12133	3.0371	90.4107	0.12133	3.45604	88.6631
0.12231	2.06221	95.1545	0.12182	2.50909	93.4988	0.12182	3.02852	90.4913	0.12182	3.45248	88.7577
0.1228	1.96562	95.206	0.12231	2.42468	93.5658	0.12231	3.40684	90.5819	0.12231	3.38509	88.8504
0.12329	1.94365	95.2569	0.1228	2.262	93.6283	0.1228	2.9518	90.6604	0.1228	3.49553	88.9462
0.12378	1.96055	95.3082	0.12329	2.226	93.6898	0.12329	2.85196	90.7363	0.12329	3.29082	89.0364
0.12427	1.97009	95.3598	0.12378	2.2275	93.7513	0.12378	2.83517	90.8117	0.12378	3.37059	89.1288
0.12476	1.83756	95.408	0.12427	2.37787	93.817	0.12427	3.22286	90.8974	0.12427	3.2356	89.2174
0.12525	1.80062	95.4551	0.12476	2.21488	93.8782	0.12476	2.86231	90.9735	0.12476	3.39973	89.3106
0.12573	1.81604	95.5027	0.12525	2.12323	93.9369	0.12525	2.75802	91.0469	0.12525	3.18574	89.3979
0.12622	1.87088	95.5517	0.12573	2.11674	93.9954	0.12573	2.73428	91.1196	0.12573	3.24594	89.4869
0.12671	1.82606	95.5996	0.12622	2.23139	94.057	0.12622	3.06816	91.2012	0.12622	3.09406	89.5716
0.1272	1.74411	95.6453	0.12671	2.13775	94.1161	0.12671	2.77908	91.2751	0.12671	3.2092	89.6596
0.12769	1.69425	95.6896	0.1272	2.04057	94.1724	0.1272	2.66859	91.3461	0.1272	3.15849	89.7461
0.12818	1.7542	95.7356	0.12769	2.00033	94.2277	0.12769	2.60692	91.4154	0.12769	3.04359	89.8295
0.12867	1.71695	95.7806	0.12818	2.14035	94.2868	0.12818	2.62512	91.4853	0.12818	3.03185	89.9126
0.12916	1.63984	95.8235	0.12867	2.08557	94.3445	0.12867	2.90525	91.5625	0.12867	2.9664	89.9939
0.12965	1.62283	95.866	0.12916	1.94205	94.3981	0.12916	2.56605	91.6308	0.12916	3.04934	90.0775
0.13014	1.6575	95.9095	0.12965	1.87679	94.45	0.12965	2.46888	91.6964	0.12965	2.90968	90.1572
0.13063	1.66741	95.9531	0.13014	1.89363	94.5023	0.13014	2.48485	91.7626	0.13014	2.98779	90.2391
0.13112	1.56507	95.9941	0.13063	2.04654	94.5588	0.13063	2.79189	91.8368	0.13063	2.8535	90.3173
0.13161	1.52814	96.0341	0.13112	1.91421	94.6117	0.13112	2.48964	91.903	0.13112	2.97998	90.3989
0.13209	1.53455	96.0743	0.13161	1.79839	94.6614	0.13161	2.38239	91.9664	0.13161	2.77942	90.4751
0.13258	1.58499	96.1159	0.13209	1.78178	94.7106	0.13209	2.3913	92.03	0.13209	2.85573	90.5534
0.13307	1.55152	96.1565	0.13258	1.93804	94.7642	0.13258	2.64221	92.1003	0.13258	2.69367	90.6272
0.13356	1.46887	96.195	0.13307	1.82584	94.8146	0.13307	2.43909	92.1651	0.13307	2.85028	90.7053
0.13405	1.42681	96.2324	0.13356	1.74787	94.8629	0.13356	2.3286	92.2271	0.13356	2.78265	90.7815
0.13454	1.48423	96.2712	0.13405	1.70143	94.9099	0.13405	2.26458	92.2873	0.13405	2.68214	90.8551
0.13503	1.48171	96.3101	0.13454	1.82682	94.9604	0.13454	2.31763	92.349	0.13454	2.62547	90.927
0.13552	1.39956	96.3467	0.13503	1.8022	95.0102	0.13503	2.54211	92.4166	0.13503	2.65129	90.9997
0.13601	1.37461	96.3827	0.13552	1.66726	95.0563	0.13552	2.25751	92.4766	0.13552	2.72359	91.0743
0.1365	1.40979	96.4197	0.13601	1.63551	95.1014	0.13601	2.20162	92.5352	0.13601	2.5677	91.1447
0.13699	1.40935	96.4566	0.1365	1.60696	95.1458	0.1365	2.21947	92.5942	0.1365	2.64056	91.217
0.13748	1.34752	96.4919	0.13699	1.76277	95.1946	0.13699	2.44083	92.6591	0.13699	2.52021	91.2861
0.13797	1.3043	96.5261	0.13748	1.64684	95.24	0.13748	2.21815	92.7181	0.13748	2.65753	91.3589
0.13845	1.31108	96.5604	0.13797	1.59813	95.2842	0.13797	2.10471	92.7741	0.13797	2.48187	91.4269
0.13894	1.33916	96.5955	0.13845	1.53427	95.3266	0.13845	2.13569	92.8309	0.13845	2.54746	91.4967
0.13943	1.31239	96.6299	0.13894	1.64336	95.372	0.13894	2.35856	92.8936	0.13894	2.37689	91.5619
0.13992	1.25941	96.6629	0.13943	1.59727	95.4161	0.13943	2.18192	92.9517	0.13943	2.53669	91.6314
0.14041	1.22962	96.6951	0.13992	1.51004	95.4578	0.13992	2.03996	93.0059	0.13992	2.49345	91.6997
0.1409	1.27662	96.7285	0.14041	1.47474	95.4986	0.14041	2.03222	93.06	0.14041	2.43532	91.7664
0.14139	1.2792	96.762	0.1409	1.60269	95.5429	0.1409	2.05583	93.1146	0.1409	2.34237	91.8306
0.14188	1.20697	96.7936	0.14139	1.54603	95.5856	0.14139	2.27537	93.1752	0.14139	2.37283	91.8957
0.14237	1.19297	96.8249	0.14188	1.44536	95.6255	0.14188	2.07675	93.2304	0.14188	2.52915	91.965
0.14286	1.18331	96.8559	0.14237	1.41537	95.6646	0.14237	1.98969	93.2833	0.14237	2.22912	92.026
0.14335	1.21836	96.8878	0.14286	1.41061	95.7036	0.14286	1.98955	93.3362	0.14286	2.34326	92.0903
0.14384	1.17387	96.9185	0.14335	1.52523	95.7457	0.14335	2.17376	93.3941	0.14335	2.25799	92.1521
0.14433	1.14154	96.9484	0.14384	1.46242	95.7862	0.14384	1.98001	93.4467	0.14384	2.39979	92.2179
0.14481	1.12625	96.978	0.14433	1.40667	95.825	0.14433	1.89258	93.4971	0.14433	2.23911	92.2793
0.1453	1.16565	97.0085	0.14481	1.3947	95.8636	0.14481	1.90672	93.5478	0.14481	2.2894	92.342
0.14579	1.16377	97.039	0.1453	1.49914	95.905	0.1453	2.10412	93.6037	0.1453	2.17945	92.4017
0.14628	1.10687	97.068	0.14579	1.4104	95.9439	0.14579	1.94839	93.6556	0.14579	2.24765	92.4633
0.14677	1.09358	97.0966	0.14628	1.35477	95.9814	0.14628	1.84972	93.7048	0.14628	2.24225	92.5248
0.14726	1.10041	97.1254	0.14677	1.3216	96.0179	0.14677	1.82025	93.7532	0.14677	2.18266	92.5846
0.14775	1.1077	97.1545	0.14726	1.40276	96.0566	0.14726	1.84894	93.8024	0.14726	2.08319	92.6417
0.14824	1.06232	97.1823	0.14775	1.37481	96.0946	0.14775	2.05508	93.857	0.14775	2.15098	92.7006
0.14873	1.04166	97.2096	0.14824	1.27571	96.1299	0.14824	1.83497	93.9058	0.14824	2.23642	92.7619
0.14922	1.05572	97.2372	0.14873	1.27348	96.165	0.14873	1.79315	93.9535	0.14873	2.04482	92.8179
0.14971	1.05503	97.2649	0.14922	1.26131	96.1999	0.14922	1.80213	94.0014	0.14922	2.12428	92.8761
0.1502	1.04823	97.2923	0.14971	1.38735	96.2382	0.14971	1.96827	94.0538	0.14971	2.06191	92.9326
0.15069	1.02495	97.3192	0.1502	1.29158	96.2739	0.1502	1.82634	94.1024	0.1502	2.14372	92.9914
0.15117	1.00372	97.3455	0.15069	1.25356	96.3085	0.15069	1.72145	94.1482	0.15069	2.00955	93.0465
0.15166	1.02991	97.3725	0.15117	1.23407	96.3426	0.15117	1.71809	94.1938	0.15117	2.07569	93.1033
0.15215	1.01018	97.3989	0.15166	1.30854	96.3788	0.15166	1.88748	94.2441	0.15166	1.96352	93.1572
0.15264	0.99878	97.4251	0.15215	1.25624	96.4135	0.15215	1.7427	94.2904	0.15215	2.04364	93.2131
0.15313	0.97465	97.4506	0.15264	1.22721	96.4474	0.15264	1.7008	94.3356	0.15264	1.9926	93.2678
0.15362	0.98574	97.4764	0.15313	1.1742	96.4798	0.15313	1.67879	94.3803	0.15313	2.0168	93.323
0.15411	0.98877	97.5023	0.15362	1.25305	96.5145	0.15362	1.6853	94.4251	0.15362	1.88733	93.3747
0.1546	0.92896	97.5267	0.15411	1.22041	96.5482	0.15411	1.82866	94.4738	0.15411	1.91861	93.4273
0.15509	0.94634	97.5515	0.1546	1.16928	96.5805	0.1546	1.67127	94.5182	0.1546	2.04876	93.4835
0.15558	0.95277	97.5764	0.15509	1.15823	96.6125	0.15509	1.61592	94.5612	0.15509	1.86844	93.5347
0.15607	0.96521	97.6017	0.15558	1.12863	96.6437	0.15558	1.62576	94.6044	0.15558	1.916	93.5872
0.15656	0.96652	97.627	0.15607	1.2093	96.6771	0.15607	1.77487	94.6516	0.15607	1.87434	93.6385
0.15705	0.90461	97.6507	0.15656	1.15135	96.7089	0.15656	1.64263	94.6953	0.15656	1.98187	93.6929
0.15753	0.92031	97.6748	0.15705	1.11308	96.7397	0.15705	1.58915	94.7376	0.15705	1.84667	93.7434
0.15802	0.92594	97.6991	0.15753	1.09357	96.7699	0.15753	1.59128	94.7799	0.15753	1.90607	93.7957
0.15851	0.92184	97.7232	0.15802	1.16492	96.8021	0.15802	1.62813	94.8232	0.15802	1.81562	93.8454
0.159	0.8815	97.7463	0.15851	1.12917	96.8333	0.15851	1.69563	94.8683	0.15851	1.94041	93.8986
0.15949	0.8918	97.7697	0.159	1.08076	96.8631	0.159	1.56371	94.9099	0.159	1.78781	93.9476
0.15998	0.87563	97.7926	0.15949	1.05551	96.8923	0.15949	1.54242	94.9509	0.15949	1.85761	93.9985
0.16047	0.89606	97.8161	0.15998	1.1145	96.9231	0.15998	1.55154	94.9922	0.15998	1.72611	94.0458
0.16096	0.86936	97.8389	0.16047	1.07444	96.9527	0.16047	1.6829	95.037	0.16047	1.78855	94.0948
0.16145	0.84527	97.861	0.16096	1.0785	96.9826	0.16096	1.53487	95.0778	0.16096	1.86856	94.146
0.16194	0.85521	97.8834	0.16145	1.0366	97.0112	0.16145	1.48289	95.1172	0.16145	1.75401	94.1941
0.16243	0.87056	97.9062	0.16194	1.02483	97.0395	0.16194	1.49804	95.1571	0.16194	1.75098	94.2421
0.16292	0.84626	97.9284	0.16243	1.0798	97.0693	0.16243	1.63835	95.2006	0.16243	1.73877	94.2897
0.16341	0.82617	97.95	0.16292	1.05377	97.0984	0.16292	1.50045	95.2406	0.16292	1.82004	94.3396
0.16389	0.8111	97.9713	0.16341	1.02224	97.1267	0.16341	1.45973	95.2794	0.16341	1.71493	94.3866
0.16438	0.82847	97.993	0.16389	0.98426	97.1539	0.16389	1.44807	95.3179	0.16389	1.74334	94.4344
0.16487	0.8218	98.0145	0.16438	1.0294	97.1823	0.16438	1.43421	95.356	0.16438	1.70177	94.481
0.16536	0.80149	98.0355	0.16487	0.99916	97.2099	0.16487	1.59213	95.3984	0.16487	1.78656	94.53
0.16585	0.79468	98.0563	0.16536	0.98283	97.2371	0.16536	1.44761	95.4369	0.16536	1.68031	94.576
0.16634	0.78347	98.0768	0.16585	0.95285	97.2634	0.16585	1.40634	95.4743	0.16585	1.71529	94.623
0.16683	0.79712	98.0977	0.16634	0.99691	97.291	0.16634	1.42877	95.5123	0.16634	1.62015	94.6674
0.16732	0.77958	98.1181	0.16683	0.97443	97.3179	0.16683	1.53531	95.5531	0.16683	1.72968	94.7148
0.16781	0.77644	98.1385	0.16732	0.98791	97.3452	0.16732	1.41208	95.5907	0.16732	1.68864	94.7611
0.1683	0.75795	98.1583	0.16781	0.93857	97.3711	0.16781	1.36202	95.6269	0.16781	1.64059	94.806
0.16879	0.79854	98.1793	0.1683	0.9315	97.3969	0.1683	1.38151	95.6637	0.1683	1.63045	94.8507
0.16928	0.76291	98.1993	0.16879	0.97967	97.4239	0.16879	1.48638	95.7032	0.16879	1.61146	94.8949
0.16977	0.74208	98.2187	0.16928	0.93897	97.4499	0.16928	1.40378	95.7405	0.16928	1.68943	94.9412
0.17025	0.72943	98.2378	0.16977	0.9152	97.4751	0.16977	1.35363	95.7765	0.16977	1.5938	94.9849
0.17074	0.75201	98.2575	0.17025	0.88429	97.4996	0.17025	1.34099	95.8122	0.17025	1.64499	95.0299
0.17123	0.73921	98.2769	0.17074	0.96535	97.5263	0.17074	1.34352	95.8479	0.17074	1.58784	95.0734
0.17172	0.72504	98.2959	0.17123	0.92125	97.5517	0.17123	1.48442	95.8874	0.17123	1.69	95.1198
0.17221	0.70534	98.3143	0.17172	0.90147	97.5766	0.17172	1.34782	95.9233	0.17172	1.56168	95.1626
0.1727	0.7062	98.3328	0.17221	0.87475	97.6008	0.17221	1.33374	95.9587	0.17221	1.61737	95.2069
0.17319	0.72124	98.3517	0.1727	0.87452	97.6249	0.1727	1.3261	95.994	0.1727	1.49856	95.248
0.17368	0.69662	98.37	0.17319	0.90909	97.65	0.17319	1.44511	96.0324	0.17319	1.62622	95.2925
0.17417	0.70913	98.3885	0.17368	0.87377	97.6742	0.17368	1.3332	96.0679	0.17368	1.57329	95.3356
0.17466	0.68586	98.4065	0.17417	0.86691	97.6981	0.17417	1.2874	96.1021	0.17417	1.54224	95.3779
0.17515	0.69853	98.4248	0.17466	0.84143	97.7214	0.17466	1.28007	96.1362	0.17466	1.52738	95.4197
0.17564	0.68541	98.4428	0.17515	0.89686	97.7462	0.17515	1.40093	96.1735	0.17515	1.52496	95.4615
0.17613	0.65571	98.4599	0.17564	0.89474	97.7709	0.17564	1.29675	96.2079	0.17564	1.5908	95.5051
0.17661	0.65302	98.4771	0.17613	0.81629	97.7935	0.17613	1.27913	96.242	0.17613	1.47048	95.5454
0.1771	0.67257	98.4947	0.17661	0.82441	97.8162	0.17661	1.27745	96.2759	0.17661	1.54226	95.5877
0.17759	0.67578	98.5124	0.1771	0.8548	97.8398	0.1771	1.27304	96.3098	0.1771	1.49666	95.6287
0.17808	0.64577	98.5293	0.17759	0.85571	97.8635	0.17759	1.38395	96.3466	0.17759	1.57253	95.6718
0.17857	0.63322	98.5459	0.17808	0.82224	97.8862	0.17808	1.26219	96.3802	0.17808	1.47513	95.7122
0.17906	0.62591	98.5623	0.17857	0.80653	97.9085	0.17857	1.25392	96.4135	0.17857	1.51055	95.7536
0.17955	0.65592	98.5794	0.17906	0.79312	97.9304	0.17906	1.23899	96.4465	0.17906	1.44576	95.7932
0.18004	0.62569	98.5958	0.17955	0.83647	97.9535	0.17955	1.34455	96.4822	0.17955	1.51694	95.8348
0.18053	0.62252	98.6121	0.18004	0.80865	97.9758	0.18004	1.24499	96.5154	0.18004	1.47051	95.8751
0.18102	0.61276	98.6282	0.18053	0.78813	97.9976	0.18053	1.22149	96.5479	0.18053	1.48199	95.9157
0.18151	0.61571	98.6443	0.18102	0.78987	98.0195	0.18102	1.19055	96.5795	0.18102	1.4113	95.9544
0.182	0.61827	98.6605	0.18151	0.81834	98.0421	0.18151	1.32452	96.6148	0.18151	1.42824	95.9935
0.18249	0.5949	98.6761	0.182	0.77485	98.0635	0.182	1.22693	96.6474	0.182	1.51561	96.0351
0.18298	0.60154	98.6919	0.18249	0.76525	98.0846	0.18249	1.18802	96.679	0.18249	1.37099	96.0726
0.18346	0.60144	98.7076	0.18298	0.76024	98.1056	0.18298	1.18767	96.7106	0.18298	1.4398	96.1121
0.18395	0.61328	98.7237	0.18346	0.7784	98.1271	0.18346	1.19526	96.7424	0.18346	1.40382	96.1505
0.18444	0.57981	98.7389	0.18395	0.79315	98.149	0.18395	1.29164	96.7767	0.18395	1.46737	96.1908
0.18493	0.56984	98.7538	0.18444	0.76412	98.1702	0.18444	1.18177	96.8081	0.18444	1.37383	96.2284
0.18542	0.57888	98.769	0.18493	0.72488	98.1902	0.18493	1.15929	96.839	0.18493	1.44349	96.268
0.18591	0.57282	98.784	0.18542	0.73229	98.2104	0.18542	1.17628	96.8703	0.18542	1.3455	96.3048
0.1864	0.57928	98.7991	0.18591	0.75681	98.2313	0.18591	1.25484	96.9036	0.18591	1.39966	96.3432
0.18689	0.56976	98.8141	0.1864	0.75235	98.2521	0.1864	1.16927	96.9347	0.1864	1.39829	96.3815
0.18738	0.55383	98.8286	0.18689	0.71808	98.2719	0.18689	1.14948	96.9653	0.18689	1.39477	96.4197
0.18787	0.56197	98.8433	0.18738	0.72856	98.2921	0.18738	1.14138	96.9957	0.18738	1.31998	96.4559
0.18836	0.57244	98.8583	0.18787	0.74634	98.3127	0.18787	1.2304	97.0284	0.18787	1.35375	96.493
0.18885	0.5578	98.8729	0.18836	0.73694	98.3331	0.18836	1.17006	97.0595	0.18836	1.40275	96.5314
0.18934	0.54861	98.8873	0.18885	0.70335	98.3525	0.18885	1.12473	97.0894	0.18885	1.30302	96.5671
0.18982	0.54435	98.9015	0.18934	0.68911	98.3715	0.18934	1.12629	97.1194	0.18934	1.33209	96.6037
0.19031	0.53498	98.9156	0.18982	0.72278	98.3915	0.18982	1.11415	97.149	0.18982	1.30447	96.6394
0.1908	0.53022	98.9295	0.19031	0.71749	98.4113	0.19031	1.20507	97.1811	0.19031	1.35726	96.6766
0.19129	0.53025	98.9433	0.1908	0.68618	98.4303	0.1908	1.12223	97.2109	0.1908	1.28185	96.7117
0.19178	0.53228	98.9573	0.19129	0.66432	98.4486	0.19129	1.09185	97.24	0.19129	1.3552	96.7489
0.19227	0.51753	98.9708	0.19178	0.66996	98.4671	0.19178	1.08315	97.2688	0.19178	1.27408	96.7838
0.19276	0.51841	98.9844	0.19227	0.69421	98.4863	0.19227	1.17715	97.3001	0.19227	1.3456	96.8207
0.19325	0.5012	98.9976	0.19276	0.68395	98.5052	0.19276	1.11235	97.3297	0.19276	1.29785	96.8562
0.19374	0.49327	99.0105	0.19325	0.66345	98.5236	0.19325	1.08574	97.3585	0.19325	1.3085	96.8921
0.19423	0.50463	99.0237	0.19374	0.6498	98.5415	0.19374	1.0681	97.387	0.19374	1.25343	96.9264
0.19472	0.51516	99.0372	0.19423	0.67343	98.5601	0.19423	1.13227	97.4171	0.19423	1.27407	96.9613
0.19521	0.48384	99.0499	0.19472	0.66294	98.5784	0.19472	1.09179	97.4461	0.19472	1.31171	96.9973
0.1957	0.48511	99.0626	0.19521	0.64625	98.5963	0.19521	1.05108	97.4741	0.19521	1.25863	97.0318
0.19618	0.4795	99.0751	0.1957	0.63442	98.6138	0.1957	1.04876	97.502	0.1957	1.26829	97.0665
0.19667	0.48832	99.0879	0.19618	0.64296	98.6316	0.19618	1.04195	97.5297	0.19618	1.23672	97.1004
0.19716	0.47765	99.1004	0.19667	0.65681	98.6497	0.19667	1.1198	97.5595	0.19667	1.29508	97.1359
0.19765	0.46606	99.1126	0.19716	0.64713	98.6676	0.19716	1.04153	97.5872	0.19716	1.20917	97.169
0.19814	0.46728	99.1249	0.19765	0.62527	98.6849	0.19765	1.04265	97.6149	0.19765	1.26459	97.2037
0.19863	0.47428	99.1373	0.19814	0.61349	98.7018	0.19814	1.04145	97.6426	0.19814	1.2116	97.2369
0.19912	0.46565	99.1495	0.19863	0.64945	98.7198	0.19863	1.08116	97.6714	0.19863	1.25788	97.2714
0.19961	0.46472	99.1617	0.19912	0.623	98.737	0.19912	1.05863	97.6995	0.19912	1.18699	97.3039
0.2001	0.44802	99.1734	0.19961	0.60927	98.7538	0.19961	0.99647	97.726	0.19961	1.22439	97.3375
0.20059	0.45336	99.1853	0.2001	0.60103	98.7704	0.2001	1.00803	97.7528	0.2001	1.18375	97.3699
0.20108	0.45778	99.1973	0.20059	0.61743	98.7875	0.20059	1.06624	97.7812	0.20059	1.22949	97.4036
0.20157	0.44544	99.209	0.20108	0.60943	98.8043	0.20108	1.01814	97.8083	0.20108	1.21299	97.4368
0.20206	0.44017	99.2205	0.20157	0.59523	98.8208	0.20157	0.99586	97.8347	0.20157	1.18572	97.4693
0.20254	0.43257	99.2318	0.20206	0.57867	98.8367	0.20206	0.98697	97.861	0.20206	1.18035	97.5017
0.20303	0.43568	99.2432	0.20254	0.60494	98.8535	0.20254	1.01226	97.8879	0.20254	1.16327	97.5335
0.20352	0.43615	99.2546	0.20303	0.59369	98.8699	0.20303	1.07143	97.9164	0.20303	1.19259	97.5662
0.20401	0.42127	99.2657	0.20352	0.56901	98.8856	0.20352	0.9872	97.9427	0.20352	1.12217	97.597
0.2045	0.42294	99.2768	0.20401	0.56418	98.9012	0.20401	0.98362	97.9688	0.20401	1.18816	97.6295
0.20499	0.42961	99.288	0.2045	0.55719	98.9166	0.2045	0.98324	97.995	0.2045	1.13045	97.6605
0.20548	0.42281	99.2991	0.20499	0.57612	98.9325	0.20499	1.03909	98.0226	0.20499	1.17255	97.6926
0.20597	0.42215	99.3101	0.20548	0.5665	98.9481	0.20548	0.97547	98.0486	0.20548	1.10833	97.723
0.20646	0.40208	99.3207	0.20597	0.57305	98.964	0.20597	0.94971	98.0738	0.20597	1.15953	97.7548
0.20695	0.41352	99.3315	0.20646	0.56113	98.9795	0.20646	0.95445	98.0992	0.20646	1.09453	97.7848
0.20744	0.4251	99.3427	0.20695	0.57096	98.9952	0.20695	0.94226	98.1243	0.20695	1.12772	97.8157
0.20793	0.41495	99.3535	0.20744	0.55713	99.0106	0.20744	1.01644	98.1513	0.20744	1.11436	97.8462
0.20842	0.39551	99.3639	0.20793	0.53673	99.0255	0.20793	0.94122	98.1763	0.20793	1.10009	97.8764
0.2089	0.39123	99.3741	0.20842	0.54542	99.0405	0.20842	0.94336	98.2014	0.20842	1.09234	97.9063
0.20939	0.40928	99.3849	0.2089	0.55982	99.056	0.2089	0.95276	98.2268	0.2089	1.08722	97.9361
0.20988	0.39577	99.3952	0.20939	0.55142	99.0712	0.20939	1.00468	98.2535	0.20939	1.14136	97.9674
0.21037	0.38769	99.4054	0.20988	0.53347	99.086	0.20988	0.93188	98.2783	0.20988	1.05568	97.9963
0.21086	0.37767	99.4153	0.21037	0.53315	99.1007	0.21037	0.9247	98.3029	0.21037	1.11212	98.0268
0.21135	0.39887	99.4257	0.21086	0.52889	99.1153	0.21086	0.94362	98.328	0.21086	1.05792	98.0558
0.21184	0.37823	99.4356	0.21135	0.52615	99.1299	0.21135	0.98243	98.3541	0.21135	1.10091	98.0859
0.21233	0.3843	99.4457	0.21184	0.53772	99.1447	0.21184	0.92733	98.3788	0.21184	1.06387	98.1151
0.21282	0.36432	99.4552	0.21233	0.51932	99.1591	0.21233	0.91204	98.403	0.21233	1.08166	98.1447
0.21331	0.37418	99.465	0.21282	0.50089	99.1729	0.21282	0.92109	98.4275	0.21282	1.0417	98.1733
0.2138	0.3658	99.4746	0.21331	0.51176	99.187	0.21331	0.92128	98.452	0.21331	1.07882	98.2028
0.21429	0.3618	99.4841	0.2138	0.50936	99.2011	0.2138	0.97615	98.478	0.2138	1.04492	98.2315
0.21478	0.36146	99.4936	0.21429	0.50478	99.2151	0.21429	0.89008	98.5017	0.21429	1.04065	98.26
0.21526	0.36528	99.5031	0.21478	0.50191	99.2289	0.21478	0.87089	98.5248	0.21478	1.04182	98.2886
0.21575	0.35304	99.5124	0.21526	0.5021	99.2428	0.21526	0.90515	98.5489	0.21526	1.02852	98.3167
0.21624	0.36987	99.5221	0.21575	0.50204	99.2567	0.21575	0.9425	98.574	0.21575	1.05859	98.3457
0.21673	0.35006	99.5312	0.21624	0.49754	99.2704	0.21624	0.89214	98.5977	0.21624	0.99274	98.373
0.21722	0.34103	99.5402	0.21673	0.48082	99.2837	0.21673	0.86531	98.6207	0.21673	1.05257	98.4018
0.21771	0.35902	99.5496	0.21722	0.48552	99.2971	0.21722	0.90052	98.6447	0.21722	1.01138	98.4295
0.2182	0.35275	99.5588	0.21771	0.48645	99.3106	0.21771	0.92628	98.6693	0.21771	1.039	98.458
0.21869	0.33114	99.5675	0.2182	0.48977	99.3241	0.2182	0.90001	98.6933	0.2182	0.99098	98.4851
0.21918	0.3268	99.5761	0.21869	0.47895	99.3373	0.21869	0.86754	98.7163	0.21869	1.01786	98.513
0.21967	0.32829	99.5847	0.21918	0.45574	99.3499	0.21918	0.83493	98.7385	0.21918	0.9901	98.5402
0.22016	0.33335	99.5934	0.21967	0.47841	99.3631	0.21967	0.87604	98.7618	0.21967	1.00066	98.5676
0.22065	0.32003	99.6018	0.22016	0.46322	99.3759	0.22016	0.91388	98.7861	0.22016	1.00383	98.5951
0.22114	0.307	99.6098	0.22065	0.46451	99.3888	0.22065	0.84224	98.8085	0.22065	0.99709	98.6224
0.22162	0.31368	99.618	0.22114	0.43873	99.4009	0.22114	0.85013	98.8311	0.22114	0.96448	98.6488
0.22211	0.32238	99.6265	0.22162	0.46315	99.4137	0.22162	0.84157	98.8535	0.22162	0.97063	98.6754
0.2226	0.30154	99.6344	0.22211	0.46177	99.4264	0.22211	0.88008	98.8769	0.22211	0.99706	98.7028
0.22309	0.31302	99.6426	0.2226	0.43165	99.4384	0.2226	0.8412	98.8993	0.2226	0.93196	98.7283
0.22358	0.3093	99.6507	0.22309	0.44377	99.4506	0.22309	0.84362	98.9218	0.22309	0.98905	98.7554
0.22407	0.31438	99.6589	0.22358	0.44198	99.4628	0.22358	0.83143	98.9439	0.22358	0.95407	98.7815
0.22456	0.30797	99.667	0.22407	0.42914	99.4747	0.22407	0.87646	98.9672	0.22407	0.97841	98.8084
0.22505	0.30498	99.675	0.22456	0.43764	99.4868	0.22456	0.83948	98.9895	0.22456	0.93587	98.834
0.22554	0.30098	99.6829	0.22505	0.44186	99.499	0.22505	0.80816	99.011	0.22505	0.98351	98.861
0.22603	0.29614	99.6906	0.22554	0.42913	99.5109	0.22554	0.80077	99.0323	0.22554	0.91806	98.8861
0.22652	0.29996	99.6985	0.22603	0.43509	99.5229	0.22603	0.82695	99.0543	0.22603	0.93574	98.9118
0.22701	0.2941	99.7062	0.22652	0.42508	99.5346	0.22652	0.86458	99.0773	0.22652	0.93917	98.9375
0.2275	0.28912	99.7138	0.22701	0.42164	99.5463	0.22701	0.81781	99.099	0.22701	0.93646	98.9632
0.22798	0.28124	99.7211	0.2275	0.42945	99.5581	0.2275	0.80511	99.1205	0.2275	0.91228	98.9882
0.22847	0.29503	99.7288	0.22798	0.41044	99.5695	0.22798	0.81123	99.142	0.22798	0.91805	99.0133
0.22896	0.28357	99.7363	0.22847	0.41564	99.581	0.22847	0.83954	99.1644	0.22847	0.93272	99.0389
0.22945	0.27562	99.7435	0.22896	0.4094	99.5923	0.22896	0.79979	99.1856	0.22896	0.89639	99.0634
0.22994	0.28087	99.7509	0.22945	0.39673	99.6032	0.22945	0.78722	99.2066	0.22945	0.90565	99.0883
0.23043	0.2729	99.758	0.22994	0.39247	99.6141	0.22994	0.7992	99.2278	0.22994	0.89013	99.1127
0.23092	0.28082	99.7654	0.23043	0.40979	99.6254	0.23043	0.83429	99.25	0.23043	0.90535	99.1375
0.23141	0.27284	99.7725	0.23092	0.40538	99.6366	0.23092	0.79759	99.2712	0.23092	0.87758	99.1615
0.2319	0.26641	99.7795	0.23141	0.38867	99.6473	0.23141	0.77121	99.2917	0.23141	0.9037	99.1863
0.23239	0.27307	99.7866	0.2319	0.3806	99.6578	0.2319	0.77311	99.3123	0.2319	0.86753	99.21
0.23288	0.27245	99.7938	0.23239	0.39952	99.6689	0.23239	0.77358	99.3329	0.23239	0.88861	99.2344
0.23337	0.26751	99.8008	0.23288	0.38412	99.6795	0.23288	0.80959	99.3544	0.23288	0.84445	99.2575
0.23386	0.26028	99.8076	0.23337	0.3852	99.6901	0.23337	0.76	99.3746	0.23337	0.87299	99.2815
0.23434	0.25174	99.8142	0.23386	0.3755	99.7005	0.23386	0.75017	99.3946	0.23386	0.85619	99.3049
0.23483	0.26087	99.821	0.23434	0.38124	99.7111	0.23434	0.73957	99.4142	0.23434	0.8506	99.3282
0.23532	0.25376	99.8277	0.23483	0.39343	99.7219	0.23483	0.79871	99.4355	0.23483	0.8601	99.3518
0.23581	0.24728	99.8342	0.23532	0.36802	99.7321	0.23532	0.76847	99.4559	0.23532	0.84451	99.3749
0.2363	0.24986	99.8407	0.23581	0.36397	99.7421	0.23581	0.74402	99.4757	0.23581	0.86228	99.3986
0.23679	0.25048	99.8473	0.2363	0.36141	99.7521	0.2363	0.76338	99.496	0.2363	0.83391	99.4214
0.23728	0.24734	99.8537	0.23679	0.36175	99.7621	0.23679	0.77646	99.5167	0.23679	0.84574	99.4446
0.23777	0.24044	99.86	0.23728	0.3692	99.7723	0.23728	0.75339	99.5367	0.23728	0.80573	99.4667
0.23826	0.24253	99.8664	0.23777	0.35568	99.7822	0.23777	0.71766	99.5558	0.23777	0.85847	99.4902
0.23875	0.24159	99.8727	0.23826	0.35992	99.7921	0.23826	0.73067	99.5752	0.23826	0.7953	99.512
0.23924	0.24903	99.8792	0.23875	0.3494	99.8017	0.23875	0.71346	99.5942	0.23875	0.84141	99.5351
0.23973	0.22644	99.8852	0.23924	0.34163	99.8112	0.23924	0.76445	99.6145	0.23924	0.80921	99.5572
0.24022	0.23261	99.8913	0.23973	0.34715	99.8208	0.23973	0.7499	99.6345	0.23973	0.83075	99.58
0.24071	0.24073	99.8976	0.24022	0.3483	99.8304	0.24022	0.71916	99.6536	0.24022	0.78738	99.6016
0.24119	0.2365	99.9038	0.24071	0.33312	99.8396	0.24071	0.70447	99.6724	0.24071	0.80395	99.6236
0.24168	0.23203	99.9099	0.24119	0.35015	99.8493	0.24119	0.75123	99.6923	0.24119	0.79849	99.6455
0.24217	0.2281	99.9158	0.24168	0.34123	99.8587	0.24168	0.70893	99.7112	0.24168	0.78467	99.667
0.24266	0.22761	99.9218	0.24217	0.32413	99.8677	0.24217	0.68644	99.7294	0.24217	0.79979	99.6889
0.24315	0.2237	99.9276	0.24266	0.33522	99.8769	0.24266	0.69714	99.748	0.24266	0.76694	99.7099
0.24364	0.2214	99.9334	0.24315	0.32888	99.886	0.24315	0.71332	99.767	0.24315	0.79612	99.7318
0.24413	0.22328	99.9393	0.24364	0.3295	99.8951	0.24364	0.69918	99.7856	0.24364	0.75119	99.7523
0.24462	0.21729	99.945	0.24413	0.32086	99.904	0.24413	0.68502	99.8038	0.24413	0.78782	99.7739
0.24511	0.21963	99.9507	0.24462	0.33199	99.9132	0.24462	0.68629	99.822	0.24462	0.77349	99.7951
0.2456	0.22105	99.9565	0.24511	0.32026	99.922	0.24511	0.67453	99.84	0.24511	0.76925	99.8162
0.24609	0.21952	99.9623	0.2456	0.32783	99.9311	0.2456	0.70164	99.8586	0.2456	0.74153	99.8365
0.24658	0.21493	99.9679	0.24609	0.31988	99.9399	0.24609	0.66993	99.8765	0.24609	0.76524	99.8575
0.24707	0.20258	99.9732	0.24658	0.32933	99.949	0.24658	0.66809	99.8942	0.24658	0.72008	99.8772
0.24755	0.21256	99.9788	0.24707	0.30934	99.9575	0.24707	0.66396	99.9119	0.24707	0.75258	99.8979
0.24804	0.21326	99.9844	0.24755	0.2983	99.9658	0.24755	0.70339	99.9306	0.24755	0.76466	99.9188
0.24853	0.20053	99.9896	0.24804	0.31084	99.9744	0.24804	0.66392	99.9483	0.24804	0.75065	99.9394
0.24902	0.19786	99.9948	0.24853	0.30927	99.9829	0.24853	0.65143	99.9656	0.24853	0.73973	99.9596
0.24951	0.1982	100	0.24902	0.30809	99.9914	0.24902	0.64839	99.9828	0.24902	0.733	99.9797
			0.24951	0.31039	100	0.24951	0.64568	100	0.24951	0.7397	100

## Sheet: Figure S9
Figure S9
Overlap rate	Surface area
	CAD model	CT recontructed model
	103 mm2	103 mm2
0	2734.4	3775.6
0.3	2532.3	3648.15
0.5	2466.43	3843.61
0.7	2231.65	3749.94

## Sheet: Figure S10
Figure S10b
Overlap rate	Maximum Von Mises stress
	CAD model	CT recontructed model
	Pa	Pa
0	28.9459	46.325
0.3	35.7448	44.6217
0.5	40.6544	45.6457
0.7	42.1739	51.8464

## Sheet: Figure S11
Figure S11
degree (2θ)	intensity (a.u.)
10	7.07107
10.0143	7.28011
10.0286	7.61577
10.0429	8.3666
10.0572	8.83176
10.0715	8.77496
10.0858	9.27362
10.1001	9.89949
10.1144	10.7703
10.1287	10.7238
10.143	10.7703
10.1573	10.4881
10.1716	10.9545
10.1859	10.9545
10.2002	11
10.2145	10.4403
10.2288	11.2694
10.2431	10.8167
10.2574	11.4455
10.2717	10.583
10.286	12.1655
10.3003	11.225
10.3146	11.4018
10.3289	12.083
10.3432	12.083
10.3575	12.4499
10.3718	12.2882
10.3861	12.7671
10.4004	11.7898
10.4147	12.53
10.429	11.225
10.4433	11.4455
10.4576	10.7238
10.4719	10.583
10.4862	9.59166
10.5005	8.30662
10.5148	9.69536
10.5291	9.69536
10.5434	9.27362
10.5577	8.544
10.572	9.27362
10.5863	9.32738
10.6006	10.4403
10.6149	8.94427
10.6292	9.32738
10.6435	7.4162
10.6578	9.05539
10.6721	7.87401
10.6864	8.12404
10.7007	7.93725
10.715	7.74597
10.7293	8.42615
10.7436	7.93725
10.7579	8.94427
10.7722	7.93725
10.7865	9.74679
10.8008	9.27362
10.8151	9.48683
10.8294	10.2956
10.8437	10
10.858	10.3441
10.8723	10.247
10.8866	10.3441
10.9009	9.89949
10.9152	9.89949
10.9295	9.84886
10.9438	8.60233
10.9581	9.27362
10.9724	7.68115
10.9867	8.06226
11.001	5.74456
11.0153	5.83095
11.0296	4.12311
11.0439	3.16228
11.0582	0
11.0725	0
11.0868	1
11.1011	0
11.1154	0
11.1297	0
11.144	2.44949
11.1583	4.24264
11.1726	4.3589
11.1869	4.89898
11.2012	5.74456
11.2155	7.28011
11.2298	7.14143
11.2441	7.34847
11.2584	6.78233
11.2727	7.93725
11.287	8.60233
11.3013	6.40312
11.3156	7.34847
11.3299	6.16441
11.3442	5.56776
11.3585	6.32456
11.3728	7
11.3871	7.07107
11.4014	8.12404
11.4157	7.81025
11.43	8
11.4443	7.4162
11.4586	7.48331
11.4729	5.09902
11.4872	6.48074
11.5015	2
11.5158	2
11.5301	0
11.5444	0
11.5587	0
11.573	0
11.5873	0
11.6016	0
11.6159	1.41421
11.6302	0
11.6445	0
11.6588	0
11.6731	0
11.6874	0
11.7017	0
11.716	0
11.7303	0
11.7446	0
11.7589	0
11.7732	0
11.7875	0
11.8018	1.73205
11.8161	0
11.8304	1.41421
11.8447	1.41421
11.859	4.24264
11.8733	5.38516
11.8876	4.89898
11.9019	4.47214
11.9162	5.56776
11.9305	5.47723
11.9448	4.79583
11.9591	4.79583
11.9734	5.19615
11.9877	1.73205
12.002	3.4641
12.0163	0
12.0306	0
12.0449	0
12.0592	0
12.0735	0
12.0878	0
12.1021	1.73205
12.1164	0
12.1307	0
12.145	0
12.1593	1
12.1736	1.73205
12.1879	0
12.2022	0
12.2165	0
12.2308	0
12.2451	0
12.2594	0
12.2737	0
12.288	0
12.3023	0
12.3166	0
12.3309	4.79583
12.3452	1.41421
12.3595	7
12.3738	6.9282
12.3881	6.32456
12.4024	8.18535
12.4167	7.93725
12.431	9.11043
12.4453	8.60233
12.4596	8.24621
12.4739	7.54983
12.4882	7.2111
12.5025	4.79583
12.5168	3.60555
12.5311	3.16228
12.5454	0
12.5597	0
12.574	0
12.5883	0
12.6026	0
12.6169	0
12.6312	0
12.6455	0
12.6598	0
12.6741	0
12.6884	0
12.7027	0
12.717	0
12.7313	3.60555
12.7456	3.31662
12.7599	4.47214
12.7742	1.41421
12.7885	7.14143
12.8028	5.74456
12.8171	7
12.8314	6.245
12.8457	7.28011
12.86	7.14143
12.8743	7.93725
12.8886	7.34847
12.9029	8.544
12.9172	8.12404
12.9315	9.43398
12.9458	8.24621
12.9601	9.21954
12.9744	10.4403
12.9887	10.3923
13.003	10.198
13.0173	8.24621
13.0316	9.27362
13.0459	6.9282
13.0602	7.74597
13.0745	3
13.0888	5
13.1031	2.23607
13.1174	0
13.1317	4
13.146	2
13.1603	5.38516
13.1746	3.31662
13.1889	4.79583
13.2032	5.19615
13.2175	6.63325
13.2318	6.16441
13.2461	6.78233
13.2604	7.28011
13.2747	4.3589
13.289	7.93725
13.3033	6.48074
13.3176	7.2111
13.3319	6.85565
13.3462	7.2111
13.3605	7.07107
13.3748	8
13.3891	7.81025
13.4034	8.94427
13.4177	8.83176
13.432	8.48528
13.4463	8.66025
13.4606	7.68115
13.4749	8.42615
13.4892	7.93725
13.5035	7.74597
13.5178	5.38516
13.5321	4.12311
13.5464	4.24264
13.5607	0
13.575	0
13.5893	0
13.6036	0
13.6179	0
13.6322	0
13.6465	0
13.6608	0
13.6751	1
13.6894	1
13.7037	3.4641
13.718	3.31662
13.7323	6.78233
13.7466	7.07107
13.7609	6.78233
13.7752	7.28011
13.7895	6.7082
13.8038	7.61577
13.8181	5.09902
13.8324	7.54983
13.8467	6.16441
13.861	5.65685
13.8753	3.87298
13.8896	6.16441
13.9039	6.32456
13.9182	6.16441
13.9325	7.74597
13.9468	8.12404
13.9611	8.83176
13.9754	9.16515
13.9897	9.84886
14.004	9.27362
14.0183	10
14.0326	9.21954
14.0469	9.74679
14.0612	8.24621
14.0755	9
14.0898	7.74597
14.1041	8.18535
14.1184	7
14.1327	7
14.147	6
14.1613	4.89898
14.1756	6
14.1899	3.60555
14.2042	4.69042
14.2185	0
14.2328	4
14.2471	2.44949
14.2614	4.58258
14.2757	2.64575
14.29	5.47723
14.3043	5.38516
14.3186	7.54983
14.3329	6
14.3472	8.3666
14.3615	7.74597
14.3758	10
14.3901	8.3666
14.4044	10.5357
14.4187	9.48683
14.433	11.4891
14.4473	11
14.4616	11.3137
14.4759	11.4018
14.4902	11.9164
14.5045	12.49
14.5188	12.1655
14.5331	11.1803
14.5474	11.619
14.5617	10.3923
14.576	10.6771
14.5903	8.88819
14.6046	10.0995
14.6189	7.87401
14.6332	10.0499
14.6475	8.88819
14.6618	9.32738
14.6761	9.43398
14.6904	9.69536
14.7047	9.38083
14.719	10.5357
14.7333	8.30662
14.7476	9.05539
14.7619	7.48331
14.7762	8.77496
14.7905	7.54983
14.8048	8.83176
14.8191	8
14.8334	9
14.8477	9.21954
14.862	8.88819
14.8763	10.1489
14.8906	9.38083
14.9049	10.3441
14.9192	10.6771
14.9335	10.6301
14.9478	10.4403
14.9621	11.4455
14.9764	11.225
14.9907	12.0416
15.005	11.4891
15.0193	11.8743
15.0336	11.7898
15.0479	11.6619
15.0622	12.3288
15.0765	11.0905
15.0908	10.7703
15.1051	9.64365
15.1194	10.247
15.1337	6.85565
15.148	8.42615
15.1623	6.40312
15.1766	7.48331
15.1909	6.63325
15.2052	7.48331
15.2195	7.14143
15.2338	7.34847
15.2481	7.4162
15.2624	7.48331
15.2767	7.34847
15.291	7.2111
15.3053	6.9282
15.3196	7.74597
15.3339	6.40312
15.3482	7.07107
15.3625	7.14143
15.3768	7.54983
15.3911	8.42615
15.4054	7
15.4197	7.4162
15.434	8.12404
15.4483	9.21954
15.4626	10
15.4769	9.89949
15.4912	10.4403
15.5055	11
15.5198	11.1803
15.5341	11.5326
15.5484	10.3923
15.5627	11
15.577	10.8167
15.5913	10.4881
15.6056	9.48683
15.6199	8.48528
15.6342	9.32738
15.6485	8
15.6628	8.12404
15.6771	6.55744
15.6914	6.55744
15.7057	6.16441
15.72	7
15.7343	6.55744
15.7486	6.63325
15.7629	7
15.7772	6.55744
15.7915	7.28011
15.8058	6.48074
15.8201	6.40312
15.8344	5.91608
15.8487	6.32456
15.863	6.40312
15.8773	6.08276
15.8916	4
15.9059	6.55744
15.9202	4.58258
15.9345	5.47723
15.9488	3.4641
15.9631	7.34847
15.9774	6.32456
15.9917	9.11043
16.006	7.48331
16.0203	9.94987
16.0346	10.3441
16.0489	10.198
16.0632	10.0499
16.0775	8.7178
16.0918	8.66025
16.1061	8.48528
16.1204	6.55744
16.1347	3.31662
16.149	0
16.1633	4.69042
16.1776	0
16.1919	4.3589
16.2062	1.73205
16.2205	5.56776
16.2348	4.47214
16.2491	5.91608
16.2634	6.32456
16.2777	5.56776
16.292	6.245
16.3063	5.38516
16.3206	6.48074
16.3349	3.4641
16.3492	6.08276
16.3635	5.65685
16.3778	7.2111
16.3921	5.65685
16.4064	6.32456
16.4207	7.61577
16.435	6.40312
16.4493	9.53939
16.4636	7.14143
16.4779	8.3666
16.4922	7.87401
16.5065	9.38083
16.5208	8.42615
16.5351	8.30662
16.5494	8.42615
16.5637	6.40312
16.578	7.34847
16.5923	2
16.6066	4.89898
16.6209	0
16.6352	1.73205
16.6495	0
16.6638	0
16.6781	0
16.6924	0
16.7067	0
16.721	0
16.7353	0
16.7496	0
16.7639	0
16.7782	0
16.7925	0
16.8068	0
16.8211	0
16.8354	0
16.8497	0
16.864	2.64575
16.8783	3.4641
16.8926	4.58258
16.9069	5.47723
16.9212	6.32456
16.9355	5.2915
16.9498	7.54983
16.9641	4.79583
16.9784	7.4162
16.9927	6
17.007	6.9282
17.0213	5.09902
17.0356	6.40312
17.0499	4.58258
17.0642	6.16441
17.0785	3.16228
17.0928	4.24264
17.1071	0
17.1214	2.23607
17.1357	0
17.15	0
17.1643	0
17.1786	0
17.1929	0
17.2072	0
17.2215	0
17.2358	0
17.2501	0
17.2644	0
17.2787	0
17.293	0
17.3073	0
17.3216	0
17.3359	0
17.3502	0
17.3645	0
17.3788	1
17.3931	0
17.4074	3
17.4217	3.4641
17.436	4.47214
17.4503	6.55744
17.4646	6.245
17.4789	6.40312
17.4932	6.16441
17.5075	6.78233
17.5218	8
17.5361	6.78233
17.5504	6.48074
17.5647	7.74597
17.579	6.78233
17.5933	6.63325
17.6076	5.91608
17.6219	5.65685
17.6362	5.09902
17.6505	4.3589
17.6648	3.31662
17.6791	1
17.6934	0
17.7077	1.73205
17.722	0
17.7363	0
17.7506	2
17.7649	0
17.7792	0
17.7935	0
17.8078	0
17.8221	0
17.8364	0
17.8507	1
17.865	0
17.8793	4.58258
17.8936	2.44949
17.9079	5.65685
17.9222	4.47214
17.9365	6.7082
17.9508	6.08276
17.9651	7
17.9794	6.08276
17.9937	6.7082
18.008	5.65685
18.0223	6.16441
18.0366	6.16441
18.0509	6.9282
18.0652	7.07107
18.0795	6.40312
18.0938	6.85565
18.1081	6.245
18.1224	4.24264
18.1367	3.87298
18.151	5.19615
18.1653	2.44949
18.1796	2.82843
18.1939	0
18.2082	1
18.2225	0
18.2368	0
18.2511	0
18.2654	0
18.2797	3.74166
18.294	0
18.3083	2
18.3226	0
18.3369	0
18.3512	0
18.3655	0
18.3798	0
18.3941	0
18.4084	1
18.4227	0
18.437	0
18.4513	2.23607
18.4656	0
18.4799	4.3589
18.4942	3.60555
18.5085	4.3589
18.5228	2.23607
18.5371	5.65685
18.5514	3.31662
18.5657	6.245
18.58	0
18.5943	4.79583
18.6086	0
18.6229	4.89898
18.6372	0
18.6515	4
18.6658	0
18.6801	0
18.6944	0
18.7087	0
18.723	0
18.7373	0
18.7516	0
18.7659	0
18.7802	0
18.7945	0
18.8088	0
18.8231	0
18.8374	0
18.8517	0
18.866	0
18.8803	0
18.8946	3
18.9089	0
18.9232	1.41421
18.9375	0
18.9518	4.58258
18.9661	2.64575
18.9804	2.82843
18.9947	0
19.009	4.58258
19.0233	0
19.0376	0
19.0519	0
19.0662	0
19.0805	3.4641
19.0948	4.24264
19.1091	4.12311
19.1234	3
19.1377	4.58258
19.152	1.41421
19.1663	2.82843
19.1806	2.64575
19.1949	0
19.2092	0
19.2235	0
19.2378	0
19.2521	0
19.2664	0
19.2807	1.41421
19.295	0
19.3093	3.74166
19.3236	0
19.3379	2.23607
19.3522	0
19.3665	0
19.3808	0
19.3951	0
19.4094	0
19.4237	0
19.438	0
19.4523	0
19.4666	0
19.4809	0
19.4952	1
19.5095	0
19.5238	0
19.5381	2.82843
19.5524	5.38516
19.5667	5.65685
19.581	6.48074
19.5953	6.7082
19.6096	4.47214
19.6239	7.07107
19.6382	3.87298
19.6525	6.32456
19.6668	1.73205
19.6811	6
19.6954	0
19.7097	5.19615
19.724	0
19.7383	3.31662
19.7526	0
19.7669	3.74166
19.7812	0
19.7955	3.16228
19.8098	0
19.8241	3.74166
19.8384	0
19.8527	1.73205
19.867	0
19.8813	3.60555
19.8956	0
19.9099	5.47723
19.9242	0
19.9385	7.28011
19.9528	2.82843
19.9671	7.74597
19.9814	4.69042
19.9957	7.74597
20.01	5
20.0243	6.63325
20.0386	5.83095
20.0529	6.08276
20.0672	5.09902
20.0815	6.63325
20.0958	4.89898
20.1101	8.544
20.1244	5.47723
20.1387	8.12404
20.153	6.16441
20.1673	8.30662
20.1816	5.2915
20.1959	4.58258
20.2102	1.73205
20.2245	4.58258
20.2388	1.73205
20.2531	3.16228
20.2674	0
20.2817	4.12311
20.296	0
20.3103	3.4641
20.3246	0
20.3389	0
20.3532	0
20.3675	1
20.3818	0
20.3961	0
20.4104	0
20.4247	0
20.439	0
20.4533	0
20.4676	0
20.4819	0
20.4962	0
20.5105	3.16228
20.5248	0
20.5391	1.41421
20.5534	1.41421
20.5677	0
20.582	1
20.5963	3.16228
20.6106	3.60555
20.6249	4.3589
20.6392	5.91608
20.6535	4
20.6678	3
20.6821	5.19615
20.6964	1.73205
20.7107	0
20.725	0
20.7393	0
20.7536	0
20.7679	0
20.7822	0
20.7965	0
20.8108	0
20.8251	0
20.8394	0
20.8537	0
20.868	1
20.8823	0
20.8966	0
20.9109	0
20.9252	0
20.9395	0
20.9538	0
20.9681	0
20.9824	0
20.9967	3.60555
21.011	3
21.0253	3.4641
21.0396	0
21.0539	5.19615
21.0682	4.47214
21.0825	2.23607
21.0968	3.87298
21.1111	2.23607
21.1254	2
21.1397	0
21.154	0
21.1683	1.41421
21.1826	0
21.1969	0
21.2112	0
21.2255	0
21.2398	0
21.2541	0
21.2684	0
21.2827	0
21.297	0
21.3113	0
21.3256	0
21.3399	0
21.3542	0
21.3685	0
21.3828	0
21.3971	0
21.4114	0
21.4257	0
21.44	0
21.4543	0
21.4686	0
21.4829	0
21.4972	0
21.5115	0
21.5258	0
21.5401	0
21.5544	0
21.5687	0
21.583	0
21.5973	0
21.6116	0
21.6259	0
21.6402	0
21.6545	0
21.6688	3.4641
21.6831	0
21.6974	3.16228
21.7117	0
21.726	0
21.7403	0
21.7546	0
21.7689	0
21.7832	0
21.7975	0
21.8118	0
21.8261	0
21.8404	0
21.8547	0
21.869	0
21.8833	0
21.8976	0
21.9119	0
21.9262	0
21.9405	0
21.9548	0
21.9691	0
21.9834	0
21.9977	0
22.012	0
22.0263	0
22.0406	0
22.0549	0
22.0692	0
22.0835	0
22.0978	0
22.1121	0
22.1264	0
22.1407	0
22.155	0
22.1693	0
22.1836	0
22.1979	0
22.2122	0
22.2265	0
22.2408	0
22.2551	0
22.2694	0
22.2837	0
22.298	0
22.3123	0
22.3266	0
22.3409	0
22.3552	0
22.3695	0
22.3838	0
22.3981	0
22.4124	0
22.4267	0
22.441	0
22.4553	0
22.4696	0
22.4839	0
22.4982	0
22.5125	0
22.5268	0
22.5411	0
22.5554	0
22.5697	0
22.584	0
22.5983	0
22.6126	0
22.6269	0
22.6412	0
22.6555	0
22.6698	0
22.6841	0
22.6984	61.2617
22.7127	0
22.727	0
22.7413	0
22.7556	0
22.7699	0
22.7842	0
22.7985	0
22.8128	0
22.8271	0
22.8414	0
22.8557	0
22.87	0
22.8843	0
22.8986	0
22.9129	0
22.9272	0
22.9415	0
22.9558	0
22.9701	0
22.9844	0
22.9987	4.24264
23.013	0
23.0273	2.82843
23.0416	0
23.0559	3.4641
23.0702	0
23.0845	0
23.0988	0
23.1131	0
23.1274	0
23.1417	0
23.156	0
23.1703	0
23.1846	0
23.1989	0
23.2132	0
23.2275	0
23.2418	0
23.2561	0
23.2704	0
23.2847	0
23.299	0
23.3133	0
23.3276	0
23.3419	0
23.3562	0
23.3705	0
23.3848	0
23.3991	0
23.4134	0
23.4277	0
23.442	0
23.4563	0
23.4706	0
23.4849	0
23.4992	0
23.5135	0
23.5278	0
23.5421	0
23.5564	0
23.5707	0
23.585	0
23.5993	0
23.6136	0
23.6279	0
23.6422	0
23.6565	2.82843
23.6708	0
23.6851	0
23.6994	1.41421
23.7137	0
23.728	0
23.7423	0
23.7566	0
23.7709	0
23.7852	0
23.7995	3.74166
23.8138	0
23.8281	4.47214
23.8424	0
23.8567	4.3589
23.871	0
23.8853	0
23.8996	0
23.9139	0
23.9282	0
23.9425	0
23.9568	0
23.9711	0
23.9854	0
23.9997	0
24.014	0
24.0283	0
24.0426	0
24.0569	0
24.0712	0
24.0855	0
24.0998	0
24.1141	0
24.1284	0
24.1427	0
24.157	0
24.1713	3.16228
24.1856	2
24.1999	4.79583
24.2142	5.19615
24.2285	6.48074
24.2428	3.74166
24.2571	5.2915
24.2714	4.79583
24.2857	2.82843
24.3	1.73205
24.3143	0
24.3286	0
24.3429	0
24.3572	0
24.3715	0
24.3858	0
24.4001	0
24.4144	0
24.4287	0
24.443	0
24.4573	0
24.4716	0
24.4859	0
24.5002	0
24.5145	0
24.5288	0
24.5431	1.41421
24.5574	0
24.5717	4
24.586	2
24.6003	5.47723
24.6146	4.69042
24.6289	5.91608
24.6432	4.79583
24.6575	4.3589
24.6718	5.56776
24.6861	3.60555
24.7004	3.16228
24.7147	4.12311
24.729	3.31662
24.7433	2.23607
24.7576	0
24.7719	0
24.7862	0
24.8005	0
24.8148	0
24.8291	0
24.8434	0
24.8577	0
24.872	0
24.8863	1.73205
24.9006	0
24.9149	3.60555
24.9292	4.58258
24.9435	2.23607
24.9578	2.44949
24.9721	2.64575
24.9864	4.79583
25.0007	3.60555
25.015	3.87298
25.0293	3.74166
25.0436	5.74456
25.0579	6.245
25.0722	4.69042
25.0865	5.2915
25.1008	5.74456
25.1151	5.47723
25.1294	5.38516
25.1437	3.16228
25.158	4.3589
25.1723	2.82843
25.1866	5.38516
25.2009	2
25.2152	4
25.2295	5.47723
25.2438	4.69042
25.2581	4.69042
25.2724	5.38516
25.2867	6.16441
25.301	6.63325
25.3153	6.32456
25.3296	6.48074
25.3439	5.83095
25.3582	6.40312
25.3725	5.83095
25.3868	6.08276
25.4011	5.19615
25.4154	4.79583
25.4297	5.2915
25.444	4.24264
25.4583	4.24264
25.4726	5
25.4869	2.64575
25.5012	3.60555
25.5155	5.19615
25.5298	6.08276
25.5441	5.65685
25.5584	6.78233
25.5727	7.07107
25.587	8.24621
25.6013	7.87401
25.6156	8.18535
25.6299	7.93725
25.6442	8.60233
25.6585	8.48528
25.6728	8
25.6871	7.07107
25.7014	7.34847
25.7157	8.42615
25.73	7.2111
25.7443	8.18535
25.7586	6.08276
25.7729	7.81025
25.7872	5.65685
25.8015	5.65685
25.8158	4.3589
25.8301	5
25.8444	4.58258
25.8587	4.58258
25.873	4.24264
25.8873	5.56776
25.9016	7
25.9159	7.48331
25.9302	8
25.9445	7.54983
25.9588	8.12404
25.9731	9.32738
25.9874	9.48683
26.0017	8.7178
26.016	9.64365
26.0303	8.60233
26.0446	10.0499
26.0589	8.42615
26.0732	8.88819
26.0875	8.12404
26.1018	8.66025
26.1161	6.245
26.1304	7.2111
26.1447	5.91608
26.159	7.74597
26.1733	4
26.1876	7.2111
26.2019	0
26.2162	7.07107
26.2305	0
26.2448	5.38516
26.2591	0
26.2734	4
26.2877	0
26.302	4
26.3163	0
26.3306	3.16228
26.3449	0
26.3592	2
26.3735	2.64575
26.3878	2.44949
26.4021	5.19615
26.4164	3.4641
26.4307	7.14143
26.445	6.7082
26.4593	8.3666
26.4736	6.48074
26.4879	8.24621
26.5022	7.87401
26.5165	7.93725
26.5308	8
26.5451	8
26.5594	8.24621
26.5737	6.9282
26.588	7.4162
26.6023	6.55744
26.6166	7.54983
26.6309	6.7082
26.6452	6.245
26.6595	6.245
26.6738	7
26.6881	5.83095
26.7024	6.78233
26.7167	6
26.731	7.81025
26.7453	5.56776
26.7596	5.56776
26.7739	6.245
26.7882	5.47723
26.8025	5.09902
26.8168	5
26.8311	5.83095
26.8454	4.69042
26.8597	7.14143
26.874	6
26.8883	6.55744
26.9026	5.56776
26.9169	7.34847
26.9312	7
26.9455	7.4162
26.9598	6.48074
26.9741	7.68115
26.9884	6.48074
27.0027	5.65685
27.017	5.65685
27.0313	7.28011
27.0456	4.79583
27.0599	5
27.0742	4.24264
27.0885	6.7082
27.1028	3.87298
27.1171	6.55744
27.1314	5.56776
27.1457	6.40312
27.16	4.24264
27.1743	6
27.1886	3.31662
27.2029	5.65685
27.2172	4.3589
27.2315	3.60555
27.2458	0
27.2601	2.23607
27.2744	2.64575
27.2887	0
27.303	2.82843
27.3173	3.31662
27.3316	3.4641
27.3459	4
27.3602	5.91608
27.3745	2.23607
27.3888	4.58258
27.4031	3.87298
27.4174	5.47723
27.4317	4
27.446	5.19615
27.4603	6.32456
27.4746	4.24264
27.4889	5.38516
27.5032	4.69042
27.5175	5.38516
27.5318	4.12311
27.5461	6.245
27.5604	4.69042
27.5747	4.12311
27.589	5.19615
27.6033	5
27.6176	4.3589
27.6319	2.44949
27.6462	3.60555
27.6605	2
27.6748	3.60555
27.6891	3.60555
27.7034	4.69042
27.7177	4.89898
27.732	6.245
27.7463	6.78233
27.7606	6.85565
27.7749	8.66025
27.7892	7.68115
27.8035	9.16515
27.8178	8.48528
27.8321	8.18535
27.8464	6.245
27.8607	4.89898
27.875	4.47214
27.8893	0
27.9036	0
27.9179	1.73205
27.9322	1.73205
27.9465	3.60555
27.9608	2.64575
27.9751	5.2915
27.9894	4.69042
28.0037	7
28.018	5.09902
28.0323	6.32456
28.0466	6.48074
28.0609	7.54983
28.0752	6
28.0895	5.38516
28.1038	6.85565
28.1181	5.65685
28.1324	4.3589
28.1467	5.65685
28.161	0
28.1753	6.78233
28.1896	5.74456
28.2039	5.74456
28.2182	4.12311
28.2325	6.7082
28.2468	5.74456
28.2611	4.89898
28.2754	4.89898
28.2897	5.74456
28.304	3.60555
28.3183	4.47214
28.3326	0
28.3469	4.69042
28.3612	3.4641
28.3755	0
28.3898	0
28.4041	0
28.4184	4.89898
28.4327	1.41421
28.447	4
28.4613	4.24264
28.4756	5.2915
28.4899	4.69042
28.5042	6.63325
28.5185	5.83095
28.5328	5.74456
28.5471	6.9282
28.5614	6
28.5757	7.68115
28.59	6.55744
28.6043	7.54983
28.6186	6.16441
28.6329	7.07107
28.6472	6.40312
28.6615	7.54983
28.6758	5.2915
28.6901	6.48074
28.7044	3.31662
28.7187	5.38516
28.733	3.16228
28.7473	6.40312
28.7616	1
28.7759	3.31662
28.7902	0
28.8045	3.16228
28.8188	0
28.8331	1.73205
28.8474	0
28.8617	0
28.876	0
28.8903	0
28.9046	0
28.9189	0
28.9332	0
28.9475	0
28.9618	0
28.9761	2.44949
28.9904	0
29.0047	0
29.019	0
29.0333	1.41421
29.0476	0
29.0619	3
29.0762	0
29.0905	2.44949
29.1048	0
29.1191	5.09902
29.1334	0
29.1477	7.54983
29.162	4.69042
29.1763	7.2111
29.1906	2
29.2049	5.65685
29.2192	4.47214
29.2335	5.47723
29.2478	3.16228
29.2621	3.60555
29.2764	3.31662
29.2907	4.12311
29.305	3.16228
29.3193	4.12311
29.3336	4.12311
29.3479	4.79583
29.3622	0
29.3765	0
29.3908	0
29.4051	0
29.4194	0
29.4337	0
29.448	0
29.4623	0
29.4766	0
29.4909	0
29.5052	1.41421
29.5195	3
29.5338	5.83095
29.5481	3
29.5624	6.32456
29.5767	4.58258
29.591	6.85565
29.6053	0
29.6196	4.89898
29.6339	0
29.6482	4.89898
29.6625	0
29.6768	1
29.6911	0
29.7054	0
29.7197	0
29.734	0
29.7483	0
29.7626	1
29.7769	0
29.7912	4.79583
29.8055	2.64575
29.8198	5.38516
29.8341	3.74166
29.8484	4.12311
29.8627	2.23607
29.877	3
29.8913	0
29.9056	0
29.9199	0
29.9342	0
29.9485	2.23607
29.9628	0
29.9771	3.16228
29.9914	3
30.0057	5.2915
30.02	3.31662
30.0343	6
30.0486	5
30.0629	5.47723
30.0772	4.58258
30.0915	2.44949
30.1058	2
30.1201	0
30.1344	0
30.1487	0
30.163	0
30.1773	0
30.1916	0
30.2059	0
30.2202	0
30.2345	0
30.2488	0
30.2631	0
30.2774	0
30.2917	0
30.306	0
30.3203	2.44949
30.3346	0
30.3489	4.12311
30.3632	0
30.3775	4.47214
30.3918	2.23607
30.4061	3.4641
30.4204	1.73205
30.4347	0
30.449	0
30.4633	0
30.4776	0
30.4919	0
30.5062	0
30.5205	1
30.5348	0
30.5491	0
30.5634	1.41421
30.5777	0
30.592	3.74166
30.6063	0
30.6206	2.23607
30.6349	0
30.6492	5
30.6635	0
30.6778	0
30.6921	0
30.7064	0
30.7207	3.4641
30.735	0
30.7493	2.82843
30.7636	2.23607
30.7779	4.58258
30.7922	2.64575
30.8065	2.44949
30.8208	2.82843
30.8351	0
30.8494	2
30.8637	0
30.878	3.16228
30.8923	0
30.9066	2.64575
30.9209	0
30.9352	0
30.9495	0
30.9638	0
30.9781	0
30.9924	0
31.0067	0
31.021	0
31.0353	0
31.0496	0
31.0639	0
31.0782	0
31.0925	0
31.1068	0
31.1211	0
31.1354	2.64575
31.1497	0
31.164	0
31.1783	2.82843
31.1926	2.44949
31.2069	0
31.2212	0
31.2355	3.74166
31.2498	3.74166
31.2641	4.12311
31.2784	4.47214
31.2927	5
31.307	5.19615
31.3213	5.56776
31.3356	6.245
31.3499	5.74456
31.3642	6
31.3785	4.24264
31.3928	3.60555
31.4071	2.64575
31.4214	2
31.4357	0
31.45	0
31.4643	2.44949
31.4786	0
31.4929	2.23607
31.5072	0
31.5215	2.82843
31.5358	2
31.5501	3.60555
31.5644	3.4641
31.5787	4.3589
31.593	4.69042
31.6073	3.74166
31.6216	3
31.6359	3.4641
31.6502	2.44949
31.6645	5.09902
31.6788	2.44949
31.6931	6.9282
31.7074	4.58258
31.7217	7.2111
31.736	6.85565
31.7503	7.28011
31.7646	5.74456
31.7789	6.245
31.7932	5.2915
31.8075	5.38516
31.8218	5.65685
31.8361	3.16228
31.8504	4.69042
31.8647	4.24264
31.879	4.79583
31.8933	0
31.9076	0
31.9219	4.24264
31.9362	4.47214
31.9505	2.23607
31.9648	3
31.9791	1
31.9934	3.31662
32.0077	0
32.022	1.41421
32.0363	1
32.0506	0
32.0649	0
32.0792	0
32.0935	0
32.1078	0
32.1221	1
32.1364	1.41421
32.1507	0
32.165	1.73205
32.1793	2
32.1936	3.4641
32.2079	2.23607
32.2222	5.65685
32.2365	3.31662
32.2508	3.60555
32.2651	1.41421
32.2794	3.74166
32.2937	4.79583
32.308	4.47214
32.3223	4.12311
32.3366	2.64575
32.3509	5.2915
32.3652	4.12311
32.3795	5
32.3938	3.87298
32.4081	3.74166
32.4224	2.44949
32.4367	2.44949
32.451	0
32.4653	0
32.4796	0
32.4939	1
32.5082	0
32.5225	3.60555
32.5368	1.41421
32.5511	6
32.5654	4.89898
32.5797	4.24264
32.594	2.44949
32.6083	0
32.6226	3.4641
32.6369	0
32.6512	0
32.6655	0
32.6798	0
32.6941	0
32.7084	0
32.7227	0
32.737	0
32.7513	56.3915
32.7656	0
32.7799	1.73205
32.7942	1
32.8085	3.87298
32.8228	4.79583
32.8371	6
32.8514	5
32.8657	7.2111
32.88	6.7082
32.8943	5.74456
32.9086	6.245
32.9229	2.64575
32.9372	6.08276
32.9515	0
32.9658	3.60555
32.9801	0
32.9944	0
33.0087	0
33.023	0
33.0373	0
33.0516	0
33.0659	0
33.0802	0
33.0945	1
33.1088	0
33.1231	3.16228
33.1374	0
33.1517	2.23607
33.166	2.44949
33.1803	5.2915
33.1946	1
33.2089	4.3589
33.2232	2.82843
33.2375	4.79583
33.2518	3
33.2661	4.12311
33.2804	3.60555
33.2947	4.47214
33.309	3.4641
33.3233	1
33.3376	4.12311
33.3519	3.87298
33.3662	5.19615
33.3805	3.4641
33.3948	0
33.4091	2
33.4234	1.73205
33.4377	0
33.452	0
33.4663	0
33.4806	0
33.4949	0
33.5092	0
33.5235	0
33.5378	0
33.5521	2.23607
33.5664	3.16228
33.5807	1.73205
33.595	4.3589
33.6093	2.23607
33.6236	5.19615
33.6379	0
33.6522	3
33.6665	0
33.6808	0
33.6951	0
33.7094	0
33.7237	0
33.738	4
33.7523	3
33.7666	4.79583
33.7809	3
33.7952	5.19615
33.8095	4
33.8238	5.83095
33.8381	4
33.8524	5.56776
33.8667	4.58258
33.881	2.44949
33.8953	3
33.9096	0
33.9239	3.4641
33.9382	1
33.9525	3.4641
33.9668	0
33.9811	0
33.9954	0
34.0097	0
34.024	0
34.0383	0
34.0526	0
34.0669	0
34.0812	0
34.0955	0
34.1098	0
34.1241	0
34.1384	0
34.1527	3.16228
34.167	1
34.1813	3.60555
34.1956	4.12311
34.2099	6.16441
34.2242	4.89898
34.2385	4.47214
34.2528	4.79583
34.2671	5.2915
34.2814	2.82843
34.2957	3.31662
34.31	0
34.3243	2
34.3386	0
34.3529	3.60555
34.3672	0
34.3815	3
34.3958	1.41421
34.4101	2.44949
34.4244	0
34.4387	2
34.453	0
34.4673	1
34.4816	0
34.4959	0
34.5102	0
34.5245	0
34.5388	1
34.5531	0
34.5674	0
34.5817	0
34.596	0
34.6103	0
34.6246	0
34.6389	0
34.6532	0
34.6675	0
34.6818	0
34.6961	0
34.7104	0
34.7247	0
34.739	0
34.7533	2.23607
34.7676	2.82843
34.7819	4.12311
34.7962	4.3589
34.8105	4.79583
34.8248	4.58258
34.8391	4.47214
34.8534	4.89898
34.8677	7.07107
34.882	6.78233
34.8963	5.91608
34.9106	5
34.9249	6.63325
34.9392	6.245
34.9535	6.78233
34.9678	5.09902
34.9821	5.65685
34.9964	5.38516
35.0107	4.12311
35.025	5.09902
35.0393	4.12311
35.0536	4
35.0679	0
35.0822	3.16228
35.0965	0
35.1108	2
35.1251	3.16228
35.1394	4.47214
35.1537	0
35.168	3.16228
35.1823	0
35.1966	3.87298
35.2109	2.44949
35.2252	3.16228
35.2395	3.60555
35.2538	3.31662
35.2681	3.87298
35.2824	3.16228
35.2967	0
35.311	1
35.3253	0
35.3396	0
35.3539	0
35.3682	0
35.3825	0
35.3968	0
35.4111	1.41421
35.4254	0
35.4397	0
35.454	1.73205
35.4683	4
35.4826	0
35.4969	0
35.5112	0
35.5255	0
35.5398	0
35.5541	0
35.5684	0
35.5827	0
35.597	0
35.6113	0
35.6256	0
35.6399	1
35.6542	0
35.6685	2.23607
35.6828	0
35.6971	5.19615
35.7114	0
35.7257	5
35.74	0
35.7543	6.245
35.7686	2.23607
35.7829	5
35.7972	0
35.8115	5.47723
35.8258	3.31662
35.8401	5.38516
35.8544	4.58258
35.8687	4.12311
35.883	5.65685
35.8973	3.4641
35.9116	5.65685
35.9259	3.16228
35.9402	4.47214
35.9545	3.87298
35.9688	4.47214
35.9831	2.44949
35.9974	0
36.0117	0
36.026	0
36.0403	0
36.0546	0
36.0689	0
36.0832	0
36.0975	0
36.1118	0
36.1261	0
36.1404	0
36.1547	0
36.169	2
36.1833	0
36.1976	0
36.2119	0
36.2262	3.60555
36.2405	0
36.2548	2
36.2691	0
36.2834	5.09902
36.2977	0
36.312	1.73205
36.3263	0
36.3406	0
36.3549	0
36.3692	0
36.3835	0
36.3978	2.23607
36.4121	0
36.4264	0
36.4407	0
36.455	0
36.4693	0
36.4836	0
36.4979	0
36.5122	0
36.5265	2.44949
36.5408	0
36.5551	0
36.5694	0
36.5837	0
36.598	0
36.6123	0
36.6266	0
36.6409	0
36.6552	0
36.6695	0
36.6838	0
36.6981	0
36.7124	0
36.7267	0
36.741	0
36.7553	1.41421
36.7696	0
36.7839	3.31662
36.7982	1.41421
36.8125	2.23607
36.8268	0
36.8411	2
36.8554	0
36.8697	0
36.884	0
36.8983	0
36.9126	0
36.9269	0
36.9412	2
36.9555	0
36.9698	0
36.9841	0
36.9984	0
37.0127	0
37.027	0
37.0413	0
37.0556	0
37.0699	0
37.0842	0
37.0985	0
37.1128	0
37.1271	0
37.1414	0
37.1557	0
37.17	0
37.1843	0
37.1986	0
37.2129	0
37.2272	0
37.2415	0
37.2558	0
37.2701	0
37.2844	0
37.2987	0
37.313	0
37.3273	0
37.3416	0
37.3559	0
37.3702	0
37.3845	2.64575
37.3988	0
37.4131	4
37.4274	2.64575
37.4417	4.58258
37.456	3
37.4703	4.3589
37.4846	5.47723
37.4989	0
37.5132	3.16228
37.5275	0
37.5418	0
37.5561	0
37.5704	0
37.5847	0
37.599	0
37.6133	0
37.6276	0
37.6419	0
37.6562	0
37.6705	4.58258
37.6848	0
37.6991	3.60555
37.7134	3.4641
37.7277	4.3589
37.742	3.4641
37.7563	1
37.7706	2.64575
37.7849	3
37.7992	4
37.8135	4.47214
37.8278	2.44949
37.8421	6.16441
37.8564	4.89898
37.8707	6.245
37.885	5.91608
37.8993	6.55744
37.9136	6.48074
37.9279	5.91608
37.9422	8.06226
37.9565	6.85565
37.9708	6.32456
37.9851	6.08276
37.9994	5.47723
38.0137	4.47214
38.028	5.19615
38.0423	3.74166
38.0566	2.64575
38.0709	3.31662
38.0852	3
38.0995	4
38.1138	4.89898
38.1281	3.74166
38.1424	4
38.1567	4.58258
38.171	5
38.1853	4.89898
38.1996	4.79583
38.2139	4.47214
38.2282	3.4641
38.2425	3.87298
38.2568	3.87298
38.2711	3
38.2854	2.23607
38.2997	4.47214
38.314	2.82843
38.3283	0
38.3426	4.3589
38.3569	5.19615
38.3712	4.12311
38.3855	4.58258
38.3998	3.60555
38.4141	5.47723
38.4284	4.47214
38.4427	6.08276
38.457	6.40312
38.4713	6.32456
38.4856	7.68115
38.4999	6
38.5142	6.16441
38.5285	5.2915
38.5428	7.2111
38.5571	6.08276
[truncated: 3,598 more rows]

## Sheet: Figure S12
Figure S11
Strut diameter	Overlap rate	Normalized strength
mm		MPa
0.3	0	5.77763
0.3	0.3	6.5376
0.3	0.5	8.14902
0.3	0.7	16.4398
0.35	0	12.1151
0.35	0.3	20.1777
0.35	0.5	18.4244
0.35	0.7	28.2516
0.4	0	18.5093
0.4	0.3	30.2355
0.4	0.5	27.1306
0.4	0.7	36.7364

## Sheet: Figure S13
Figure S12
Sample 1		Sample 2		Sample 3
Strain	Stress	Strain	Stress	Strain	Stress
%	MPa	%	MPa	%	MPa
0.0011	0.74	-0.0028	1.2915	-0.0013	0.4301
0.0012	0.6316	-0.0026	1.2746	-0.0014	0.3842
0.0009	0.6155	-0.0027	1.1746	-0.0013	0.414
0.0009	0.6651	-0.0027	1.255	-0.0011	0.485
0.0012	0.8858	-0.0025	1.4907	-0.0011	0.6314
0.0011	0.8196	-0.0024	1.5938	-0.0011	0.6657
0.0009	0.7794	-0.0026	1.6922	-0.0009	0.6722
0.0012	0.8693	-0.0027	1.7618	-0.0008	0.6965
0.0013	1.037	-0.0024	2.0439	-0.0009	1.0271
0.0014	1.3871	-0.0015	3.262	-0.0007	1.6629
0.0017	1.719	-0.0008	5.0122	-0.0005	2.3066
0.0018	1.7902	-0.0001	6.7098	-0.0002	2.7797
0.0017	1.8841	0.0006	8.2435	0	3.0075
0.0017	1.9162	0.0013	9.6551	0.0001	3.037
0.0018	1.9629	0.002	11.0667	0	3.0374
0.0017	1.9303	0.0023	12.3294	0.0001	3.0994
0.0018	2.0164	0.0029	13.5135	0.0003	3.205
0.0022	2.0526	0.0036	14.6355	0.0002	3.3254
0.0021	2.0785	0.004	15.7408	0	3.4803
0.0019	2.064	0.0044	16.8825	0.0002	3.5647
0.0021	2.1265	0.005	17.8915	0.0005	3.5959
0.0022	2.1387	0.0055	18.8827	0.0006	3.7057
0.002	2.2251	0.006	19.8047	0.0005	3.8824
0.0021	2.2434	0.0063	20.7859	0.0006	3.9463
0.0024	2.2654	0.0068	21.8432	0.0009	4.0289
0.0022	2.2832	0.0074	22.8438	0.0008	4.1623
0.0021	2.2723	0.0077	23.8761	0.0006	4.2244
0.0025	2.3436	0.0081	24.8741	0.0005	4.348
0.0024	2.4467	0.0088	25.9232	0.0006	4.4781
0.0022	2.543	0.0094	26.9478	0.0007	4.5705
0.0025	2.6391	0.0098	27.9394	0.0007	4.6007
0.0026	2.6342	0.01	28.8578	0.0007	4.6516
0.0025	2.638	0.0106	29.7979	0.0007	4.7847
0.0025	2.7143	0.011	30.7946	0.0009	4.944
0.0028	2.8118	0.0115	31.8171	0.0011	5.0454
0.0027	2.9055	0.0118	32.7507	0.0011	5.0954
0.0026	3.0406	0.0123	33.6622	0.0012	5.1809
0.0028	3.1139	0.0128	34.6511	0.0013	5.2512
0.0028	3.1635	0.0131	35.6065	0.0014	5.3757
0.0027	3.291	0.0134	36.5958	0.0014	5.3822
0.0031	3.4485	0.014	37.6121	0.0013	5.3914
0.0032	3.5293	0.0146	38.5771	0.0013	5.4733
0.0031	3.5984	0.0149	39.5128	0.0016	5.5043
0.0033	3.6837	0.0154	40.5092	0.0017	5.5201
0.0034	3.7611	0.016	41.5383	0.0016	5.5205
0.0033	3.8586	0.0164	42.5136	0.0015	5.5705
0.0032	4.0081	0.0166	43.535	0.0017	5.6856
0.0036	4.1225	0.0172	44.5165	0.0017	5.7152
0.0035	4.2202	0.0179	45.5176	0.0016	5.8036
0.0034	4.2961	0.0184	46.5705	0.0015	5.8908
0.0037	4.4165	0.0187	47.5831	0.0016	5.877
0.0038	4.5199	0.0191	48.6164	0.0019	5.8275
0.0037	4.5694	0.0199	49.617	0.0021	5.9342
0.0039	4.6799	0.0203	50.7043	0.0022	6.0255
0.0039	4.772	0.0206	51.81	0.0021	6.1418
0.0037	4.8941	0.0211	52.7911	0.0022	6.216
0.0037	4.9772	0.0217	53.7555	0.0023	6.2113
0.0041	5.0396	0.022	54.8389	0.0023	6.1964
0.0042	5.0788	0.0224	55.9523	0.0022	6.3226
0.004	5.2605	0.023	57.0896	0.0022	6.4688
0.0043	5.3796	0.0238	58.1832	0.0025	6.5278
0.0044	5.5229	0.0241	59.1612	0.0025	6.6142
0.0044	5.657	0.0243	60.2234	0.0024	6.6965
0.0046	5.7344	0.0249	61.3226	0.0023	6.7663
0.0046	5.7646	0.0257	62.4219	0.0025	6.8592
0.0045	5.8811	0.0261	63.5094	0.0026	6.9634
0.0047	6.0109	0.0265	64.6042	0.0026	7.1198
0.0049	6.1595	0.027	65.6987	0.0026	7.1993
0.0047	6.2739	0.0276	66.7937	0.0028	7.2239
0.0047	6.4334	0.0281	67.8505	0.0031	7.2844
0.0049	6.6025	0.0285	68.9077	0.0031	7.4048
0.0048	6.6927	0.0293	69.9414	0.0031	7.601
0.0048	6.836	0.0298	70.9795	0.0032	7.8568
0.0051	7.0177	0.0301	71.9608	0.0036	8.1052
0.0051	7.1916	0.0303	72.9777	0.0038	8.3539
0.005	7.228	0.0308	73.9044	0.0039	8.6418
0.0053	7.269	0.0314	74.9482	0.0038	8.9712
0.0056	7.3782	0.0318	76.0737	0.0042	9.3355
0.0053	7.514	0.0322	77.174	0.0045	9.7305
0.0053	7.6062	0.033	78.1838	0.0047	10.2076
0.0055	7.6057	0.0336	79.2225	0.0048	10.6495
0.0053	7.4335	0.0339	80.3344	0.0051	11.1257
0.0051	7.3849	0.0343	81.4148	0.0054	11.6091
0.0054	7.5028	0.0349	82.4514	0.0055	12.1375
0.0055	7.6758	0.0355	83.5158	0.0058	12.6835
0.0054	7.9237	0.0358	84.6001	0.0062	13.1639
0.0059	8.2163	0.0364	85.705	0.0066	13.6648
0.0062	8.5985	0.037	86.9087	0.0069	14.1971
0.0062	8.9645	0.0376	88.0174	0.0072	14.7509
0.0064	9.2996	0.038	89.0829	0.0074	15.3461
0.0067	9.6814	0.0385	90.178	0.0078	16.0041
0.0068	10.1362	0.0391	91.1663	0.0083	16.619
0.0071	10.5808	0.0396	92.2002	0.0084	17.2337
0.0076	11.067	0.0399	93.2507	0.0087	17.825
0.0078	11.5867	0.0403	94.3039	0.0091	18.4197
0.0078	12.1315	0.0411	95.3378	0.0097	19.0175
0.0084	12.7216	0.0415	96.356	0.01	19.6024
0.0086	13.3353	0.0418	97.3967	0.0102	20.2273
0.0087	13.9143	0.0423	98.3908	0.0105	20.8667
0.0093	14.4969	0.043	99.3976	0.011	21.5249
0.0099	15.1536	0.0434	100.389	0.0114	22.1748
0.01	15.8007	0.0437	101.389	0.0117	22.8086
0.0102	16.4859	0.0443	102.368	0.0119	23.4495
0.0108	17.1232	0.0449	103.413	0.0122	24.1175
0.011	17.7276	0.0453	104.453	0.0128	24.7928
0.0113	18.3211	0.0457	105.506	0.0132	25.5301
0.012	19.0318	0.0462	106.535	0.0135	26.2417
0.0124	19.8098	0.0468	107.617	0.0138	26.9466
0.0124	20.5283	0.0473	108.671	0.0143	27.6637
0.0129	21.2139	0.0477	109.636	0.0148	28.445
0.0133	21.9113	0.0484	110.741	0.015	29.1771
0.0135	22.6709	0.0491	111.892	0.0151	29.9208
0.0141	23.4437	0.0496	112.937	0.0156	30.6788
0.0148	24.1547	0.05	114.007	0.0162	31.3786
0.0151	24.9067	0.0507	115.049	0.0165	32.0941
0.0155	25.6782	0.0512	116.113	0.0167	32.8491
0.016	26.4701	0.0515	117.198	0.017	33.6136
0.0162	27.3007	0.052	118.322	0.0177	34.3288
0.0164	28.0395	0.0527	119.423	0.0181	35.04
0.0171	28.8385	0.0533	120.443	0.0184	35.7822
0.0176	29.6322	0.0537	121.574	0.0187	36.4964
0.0178	30.4252	0.0541	122.629	0.0191	37.2698
0.0184	31.2538	0.0549	123.717	0.0196	37.9754
0.019	32.0428	0.0553	124.788	0.02	38.7327
0.0192	32.8619	0.0556	125.947	0.0203	39.5554
0.0195	33.7448	0.056	127	0.0208	40.3331
0.0201	34.6593	0.0569	128.143	0.0213	41.1071
0.0205	35.5193	0.0575	129.279	0.0217	41.8902
0.0209	36.3614	0.0578	130.386	0.022	42.7093
0.0216	37.2152	0.0583	131.498	0.0224	43.5267
0.0221	38.0856	0.0591	132.694	0.0229	44.3275
0.0224	38.9738	0.0595	133.796	0.0233	45.0925
0.023	39.8896	0.0599	134.899	0.0236	45.9131
0.0236	40.7859	0.0604	135.973	0.024	46.7639
0.0239	41.6114	0.061	137.048	0.0244	47.5317
0.0244	42.4695	0.0616	138.15	0.0249	48.3155
0.025	43.3326	0.0619	139.198	0.0253	49.1395
0.0253	44.1842	0.0624	140.226	0.0256	49.8899
0.0256	45.0041	0.063	141.351	0.026	50.6068
0.0264	45.8535	0.0636	142.428	0.0265	51.355
0.0269	46.6776	0.064	143.522	0.0269	52.1303
0.027	47.5199	0.0646	144.542	0.0272	52.9349
0.0276	48.4317	0.0651	145.579	0.0276	53.7152
0.0282	49.3011	0.0655	146.586	0.0281	54.4603
0.0284	50.1664	0.0659	147.602	0.0285	55.2527
0.029	51.0728	0.0665	148.666	0.0288	55.9853
0.0297	52.0039	0.0671	149.828	0.0289	56.7863
0.0299	52.8963	0.0675	150.977	0.0293	57.5682
0.0304	53.753	0.068	152.103	0.03	58.3323
0.0311	54.6812	0.0687	153.187	0.0304	59.1061
0.0314	55.6165	0.0694	154.326	0.0307	59.8772
0.0318	56.6097	0.0698	155.513	0.031	60.6913
0.0326	57.5866	0.0702	156.589	0.0317	61.5027
0.033	58.4647	0.071	157.697	0.0321	62.3008
0.0333	59.3368	0.0714	158.806	0.0324	63.1437
0.034	60.2476	0.0719	159.802	0.0326	63.9665
0.0346	61.1558	0.0725	160.885	0.0332	64.7564
0.0349	62.0616	0.0731	161.901	0.0337	65.5964
0.0353	62.9696	0.0734	162.932	0.034	66.4124
0.036	63.8833	0.0738	163.952	0.0343	67.2919
0.0363	64.8039	0.0743	164.967	0.0349	68.1517
0.0367	65.6893	0.075	165.997	0.0354	68.9674
0.0375	66.5145	0.0754	167.01	0.0358	69.7626
0.0377	67.4053	0.0759	168.014	0.036	70.6096
0.038	68.2713	0.0763	168.947	0.0365	71.4459
0.0388	69.1415	0.077	169.9	0.0371	72.3058
0.0392	70.0493	0.0774	170.849	0.0376	73.1724
0.0394	70.8767	0.0777	171.887	0.0379	74.0395
0.04	71.714	0.0782	172.93	0.0382	74.9354
0.0407	72.6351	0.0789	173.98	0.0388	75.8593
0.041	73.5806	0.0795	175.074	0.0393	76.7549
0.0414	74.4939	0.0798	176.107	0.0399	77.6513
0.0421	75.3821	0.0803	177.153	0.0401	78.5343
0.0424	76.243	0.0811	178.222	0.0406	79.3801
0.0427	77.1753	0.0814	179.286	0.0411	80.3159
0.0435	78.109	0.0816	180.34	0.0416	81.2366
0.044	79.0098	0.0823	181.332	0.042	82.1193
0.0444	79.98	0.0831	182.382	0.0423	83.0344
0.045	80.9576	0.0835	183.432	0.0428	83.8975
0.0456	81.9417	0.0838	184.511	0.0433	84.8015
0.0458	82.8733	0.0845	185.488	0.0438	85.6842
0.0463	83.827	0.0851	186.468	0.0443	86.5324
0.0471	84.778	0.0855	187.652	0.0448	87.4115
0.0475	85.726	0.0858	188.795	0.0452	88.2633
0.0478	86.6809	0.0865	189.825	0.0455	89.1318
0.0486	87.5876	0.0871	190.837	0.0457	90.0523
0.049	88.5265	0.0875	191.829	0.0462	90.951
0.0493	89.5112	0.0879	192.952	0.0469	91.8615
0.05	90.537	0.0887	194.049	0.0474	92.7424
0.0507	91.5499	0.0893	195.074	0.0477	93.6109
0.0511	92.5162	0.0897	196.155	0.0481	94.4794
0.0517	93.5204	0.0901	197.195	0.0487	95.3843
0.0524	94.633	0.0908	198.298	0.0493	96.31
0.0526	95.6133	0.0913	199.468	0.0497	97.2286
0.053	96.5869	0.0918	200.536	0.05	98.1423
0.0539	97.6252	0.0921	201.488	0.0504	99.0771
0.0544	98.6763	0.093	202.526	0.051	99.9955
0.0549	99.6965	0.0936	203.556	0.0515	100.965
0.0557	100.736	0.0938	204.625	0.0519	101.884
0.0561	101.737	0.0942	205.657	0.0523	102.769
0.0565	102.65	0.0949	206.699	0.0529	103.672
0.057	103.627	0.0955	207.766	0.0534	104.509
0.0575	104.601	0.0959	208.779	0.0538	105.376
0.0579	105.566	0.0965	209.762	0.0541	106.207
0.0584	106.557	0.0971	210.696	0.0546	107.013
0.0592	107.497	0.0975	211.602	0.0551	107.843
0.0597	108.443	0.0979	212.554	0.0555	108.657
0.06	109.431	0.0985	213.637	0.0559	109.525
0.0606	110.455	0.0991	214.686	0.0564	110.385
0.0613	111.441	0.0995	215.764	0.0569	111.216
0.0616	112.434	0.0999	216.802	0.0572	112.082
0.0622	113.479	0.1006	217.795	0.0576	112.981
0.0628	114.555	0.1012	218.849	0.0579	113.827
0.0632	115.618	0.1017	219.924	0.0585	114.694
0.0637	116.626	0.1021	220.985	0.0591	115.595
0.0645	117.657	0.1028	221.994	0.0594	116.454
0.065	118.674	0.1033	223.004	0.0598	117.349
0.0654	119.721	0.1036	223.987	0.0603	118.248
0.0662	120.773	0.1039	224.934	0.0609	119.136
0.0668	121.802	0.1047	225.995	0.0613	120.011
0.0671	122.853	0.1053	226.992	0.0617	120.893
0.0677	123.827	0.1056	227.952	0.0621	121.779
0.0684	124.811	0.1059	228.917	0.0628	122.681
0.0687	125.791	0.1066	229.742	0.0633	123.574
0.0692	126.723	0.1071	230.606	0.0637	124.483
0.0698	127.655	0.1074	231.47	0.064	125.402
0.0703	128.574	0.1078	232.436	0.0645	126.294
0.0707	129.525	0.1084	233.293	0.065	127.174
0.0715	130.512	0.1087	234.14	0.0654	128.033
0.0719	131.403	0.1091	234.981	0.0658	128.953
0.0721	132.375	0.1095	235.847	0.0662	129.933
0.0728	133.376	0.1101	236.753	0.0668	130.882
0.0734	134.321	0.1106	237.727	0.0673	131.761
0.0737	135.262	0.111	238.623	0.0675	132.719
0.0744	136.242	0.1113	239.52	0.0679	133.633
0.075	137.219	0.112	240.344	0.0686	134.574
0.0752	138.226	0.1124	241.227	0.0691	135.527
0.0756	139.252	0.1127	242.141	0.0695	136.468
0.0765	140.239	0.1133	243.07	0.07	137.422
0.077	141.236	0.1139	244.028	0.0705	138.393
0.0774	142.252	0.1142	244.96	0.071	139.301
0.0782	143.28	0.1144	245.89	0.0715	140.201
0.0786	144.251	0.115	246.738	0.0719	141.132
0.079	145.214	0.1157	247.641	0.0722	142.064
0.0799	146.226	0.1162	248.579	0.0727	142.977
0.0804	147.222	0.1166	249.531	0.0733	143.874
0.0806	148.232	0.1172	250.496	0.0736	144.758
0.0811	149.322	0.1178	251.396	0.0739	145.607
0.082	150.41	0.1182	252.349	0.0745	146.494
0.0824	151.442	0.1185	253.218	0.0752	147.416
0.0829	152.438	0.1191	254.146	0.0756	148.314
0.0837	153.422	0.1197	255.121	0.0759	149.237
0.0841	154.397	0.12	256.153	0.0763	150.157
0.0844	155.452	0.1203	257.202	0.0769	151.01
0.0851	156.505	0.1212	258.029	0.0774	151.917
0.0857	157.602	0.1218	258.952	0.0777	152.912
0.0861	158.695	0.1221	259.921	0.0781	153.909
0.0867	159.74	0.1222	260.923	0.0787	154.865
0.0874	160.764	0.1229	261.917	0.0792	155.797
0.0877	161.832	0.1235	262.808	0.0796	156.748
0.0884	162.933	0.124	263.641	0.0799	157.674
0.0893	163.994	0.1243	264.539	0.0805	158.614
0.0897	165.036	0.1251	265.434	0.0811	159.526
0.0901	166.072	0.1255	266.293	0.0816	160.469
0.0908	167.12	0.1258	267.175	0.0819	161.382
0.0915	168.214	0.1263	268.065	0.0823	162.251
0.0918	169.219	0.127	268.818	0.083	163.1
0.0923	170.136	0.1275	269.573	0.0834	163.998
0.0929	171.104	0.1278	270.47	0.0837	164.889
0.0934	172.124	0.1282	271.329	0.0842	165.718
0.0938	173.169	0.1289	272.181	0.0848	166.527
0.0946	174.15	0.1291	273.086	0.0852	167.359
0.0951	175.138	0.1293	273.99	0.0855	168.189
0.0955	176.222	0.1297	274.82	0.0859	169.049
0.0964	177.327	0.1305	275.609	0.0863	169.89
0.0968	178.36	0.131	276.544	0.0869	170.762
0.0971	179.455	0.1314	277.468	0.0874	171.569
0.0978	180.482	0.1319	278.397	0.0877	172.473
0.0983	181.51	0.1326	279.355	0.088	173.376
0.0988	182.587	0.1331	280.192	0.0887	174.237
0.0994	183.686	0.1333	280.984	0.0892	175.086
0.1001	184.693	0.1338	281.785	0.0896	176.002
0.1004	185.672	0.1345	282.72	0.0899	176.882
0.101	186.723	0.1349	283.573	0.0904	177.795
0.1018	187.741	0.1352	284.341	0.0911	178.724
0.1022	188.8	0.1355	285.11	0.0916	179.585
0.1025	189.839	0.1361	285.922	0.0919	180.453
0.1034	190.822	0.1364	286.695	0.0922	181.345
0.1039	191.8	0.1367	287.443	0.0927	182.294
0.1041	192.74	0.1372	288.15	0.0934	183.194
0.1048	193.64	0.1377	288.861	0.0937	184.084
0.1054	194.545	0.138	289.554	0.0941	184.928
0.1056	195.492	0.1383	290.274	0.0946	185.793
0.106	196.47	0.1389	291.056	0.0953	186.701
0.1069	197.333	0.1393	291.707	0.0958	187.626
0.1073	198.239	0.1396	292.421	0.0962	188.543
0.1076	199.206	0.1399	293.215	0.0964	189.493
0.1085	200.184	0.1407	293.995	0.0971	190.377
0.109	201.136	0.1411	294.746	0.0976	191.327
0.1092	202.117	0.1413	295.489	0.0981	192.26
0.1099	203.088	0.1417	296.238	0.0984	193.183
0.1107	204.04	0.1424	296.993	0.099	194.074
0.111	204.992	0.1428	297.851	0.0996	195.012
0.1114	206.027	0.1431	298.655	0.1	195.912
0.1121	207.049	0.1435	299.467	0.1004	196.886
0.1127	208.012	0.1442	300.255	0.1007	197.778
0.1131	208.957	0.1445	301.026	0.1014	198.623
0.1138	209.901	0.1448	301.84	0.102	199.532
0.1142	210.862	0.1452	302.582	0.1024	200.419
0.1144	211.9	0.1458	303.325	0.1027	201.254
0.1151	212.916	0.1461	304.069	0.1032	202.102
0.1158	213.906	0.1464	304.911	0.1038	202.959
0.1161	214.879	0.1469	305.728	0.1043	203.83
0.1167	215.873	0.1475	306.466	0.1045	204.685
0.1175	216.861	0.1479	307.145	0.1049	205.538
0.1179	217.824	0.1482	307.981	0.1055	206.433
0.1183	218.816	0.1487	308.865	0.106	207.324
0.119	219.785	0.1494	309.686	0.1062	208.196
0.1194	220.786	0.1499	310.503	0.1067	209.041
0.1198	221.801	0.1501	311.353	0.1074	209.899
0.1206	222.821	0.1506	312.155	0.1079	210.76
0.1211	223.828	0.1514	313	0.1082	211.649
0.1215	224.816	0.1518	313.84	0.1085	212.57
0.1222	225.756	0.152	314.602	0.109	213.481
0.1229	226.808	0.1525	315.304	0.1096	214.386
0.1233	227.884	0.1532	316.062	0.1101	215.254
0.1238	228.882	0.1535	316.786	0.1106	216.147
0.1246	229.839	0.1538	317.629	0.1111	217.048
0.125	230.789	0.1545	318.429	0.1116	217.891
0.1253	231.787	0.1551	319.074	0.1122	218.742
0.1262	232.762	0.1553	319.723	0.1126	219.511
0.1266	233.679	0.1556	320.433	0.1129	220.288
0.1269	234.568	0.1563	321.285	0.1133	221.052
0.1275	235.422	0.1568	322.051	0.1138	221.852
0.128	236.35	0.1572	322.683	0.1142	222.686
0.1284	237.31	0.1574	323.417	0.1145	223.436
0.1291	238.218	0.158	324.225	0.1148	224.125
0.1299	239.117	0.1584	325.036	0.1155	224.88
0.1301	239.979	0.1588	325.8	0.116	225.615
0.1306	240.891	0.1593	326.536	0.1163	226.338
0.1315	241.835	0.1601	327.286	0.1166	227.058
0.1319	242.87	0.1607	328.137	0.1171	227.807
0.1323	243.781	0.161	329.011	0.1177	228.57
0.1331	244.695	0.1614	329.811	0.1181	229.318
0.1337	245.682	0.1622	330.595	0.1184	230.113
0.1339	246.666	0.1626	331.331	0.1189	230.911
0.1346	247.623	0.1628	332.197	0.1197	231.616
0.1353	248.534	0.1632	332.976	0.1202	232.383
0.1356	249.396	0.1638	333.695	0.1203	233.198
0.1362	250.302	0.1642	334.387	0.1206	234.029
0.1371	251.233	0.1645	335.024	0.1212	234.774
0.1375	252.111	0.1651	335.796	0.1218	235.539
0.1379	252.902	0.1656	336.549	0.1222	236.299
0.1387	253.662	0.1659	337.138	0.1225	237.08
0.1391	254.471	0.1662	337.794	0.123	237.79
0.1393	255.307	0.1667	338.418	0.1235	238.502
0.14	256.145	0.1671	339.093	0.124	239.284
0.1406	256.947	0.1676	339.744	0.1242	240.048
0.1409	257.7	0.1679	340.459	0.1247	240.812
0.1414	258.495	0.1684	341.119	0.1253	241.551
0.1421	259.291	0.1691	341.824	0.126	242.301
0.1424	260.016	0.1696	342.537	0.1263	243.019
0.1428	260.806	0.1698	343.172	0.1266	243.823
0.1436	261.519	0.1702	343.791	0.1272	244.639
0.144	262.299	0.1708	344.473	0.1277	245.382
0.1442	263.082	0.1712	345.259	0.1281	246.115
0.145	263.86	0.1714	345.96	0.1284	246.887
0.1456	264.651	0.1721	346.683	0.1289	247.582
0.146	265.534	0.1725	347.425	0.1296	248.335
0.1465	266.369	0.1729	348.128	0.1301	249.103
0.1472	267.11	0.1732	348.859	0.1304	249.782
0.1475	267.908	0.174	349.502	0.1308	250.48
0.1479	268.639	0.1746	350.204	0.1313	251.165
0.1486	269.422	0.1749	350.93	0.1318	251.885
0.149	270.213	0.1754	351.655	0.1323	252.558
0.1494	270.977	0.176	352.405	0.1327	253.186
0.1502	271.696	0.1766	353.133	0.1332	253.848
0.1506	272.4	0.1769	353.89	0.1338	254.55
0.151	273.12	0.1772	354.566	0.134	255.198
0.1515	273.853	0.1779	355.231	0.1344	255.831
0.1522	274.632	0.1783	355.966	0.1347	256.555
0.1525	275.377	0.1786	356.7	0.1354	257.262
0.1531	276.112	0.179	357.406	0.1358	257.919
0.1539	276.863	0.1798	358.124	0.1361	258.54
0.1542	277.599	0.1805	358.89	0.1365	259.173
0.1547	278.37	0.181	359.664	0.1372	259.935
0.1556	279.136	0.1815	360.396	0.1379	260.733
0.156	279.973	0.1823	361.143	0.1381	261.401
0.1562	280.725	0.1827	361.897	0.1383	262.075
0.157	281.369	0.183	362.577	0.1388	262.706
0.1576	282.062	0.1833	363.248	0.1394	263.361
0.1577	282.687	0.184	363.968	0.1398	264.055
0.1582	283.346	0.1844	364.668	0.1402	264.751
0.1591	284.014	0.1848	365.355	0.1407	265.339
0.1593	284.649	0.1853	366.035	0.1413	265.946
0.1596	285.282	0.1859	366.643	0.1417	266.548
0.1604	285.929	0.1862	367.281	0.142	267.136
0.1608	286.563	0.1865	367.867	0.1422	267.678
0.161	287.188	0.187	368.466	0.1429	268.237
0.1616	287.867	0.1875	369.118	0.1435	268.845
0.1621	288.487	0.1878	369.727	0.1438	269.388
0.1624	289.099	0.1883	370.384	0.1441	269.911
0.163	289.744	0.1889	371.042	0.1444	270.448
0.1636	290.314	0.1894	371.742	0.1449	270.947
0.1638	290.872	0.1898	372.427	0.1454	271.55
0.1642	291.402	0.1903	373.066	0.1456	272.151
0.1649	292.028	0.1909	373.711	0.1458	272.713
0.1653	292.741	0.1915	374.409	0.1463	273.304
0.1657	293.43	0.1919	375.158	0.1467	273.889
0.1664	294.065	0.1923	375.823	0.147	274.467
0.1668	294.69	0.1931	376.466	0.1473	275.066
0.1671	295.274	0.1937	377.156	0.1478	275.663
0.1677	295.877	0.1942	377.818	0.1483	276.252
0.1683	296.481	0.1945	378.47	0.1486	276.841
0.1685	297.077	0.195	379.011	0.1489	277.51
0.1688	297.594	0.1955	379.466	0.1493	278.055
0.1694	298.126	0.1958	380.022	0.1499	278.634
0.1697	298.711	0.1962	380.589	0.1503	279.247
0.17	299.26	0.1969	381.179	0.1506	279.804
0.1708	299.745	0.1973	381.672	0.151	280.407
0.1711	300.273	0.1975	382.203	0.1516	280.99
0.1712	300.751	0.198	382.685	0.1521	281.632
0.1717	301.244	0.1988	383.175	0.1524	282.229
0.1721	301.696	0.1992	383.728	0.1526	282.801
0.1724	302.118	0.1994	384.289	0.1532	283.416
0.1729	302.628	0.1996	384.835	0.1538	284.022
0.1734	303.152	0.2003	385.329	0.1544	284.628
0.1737	303.62	0.2008	385.878	0.1546	285.265
0.174	304.121	0.2012	386.424	0.1551	285.897
0.1747	304.642	0.2016	386.898	0.1558	286.522
0.175	305.104	0.2022	387.483	0.1562	287.135
0.1751	305.632	0.2027	388.101	0.1564	287.702
0.1757	306.18	0.2031	388.696	0.1568	288.319
0.1762	306.764	0.2036	389.35	0.1574	288.911
0.1764	307.346	0.2042	389.865	0.158	289.537
0.1769	307.8	0.2047	390.331	0.1584	290.108
0.1776	308.317	0.205	390.93	0.1585	290.633
0.1777	308.841	0.2056	391.544	0.159	291.197
0.1782	309.395	0.2062	392.149	0.1595	291.744
0.1788	309.961	0.2068	392.714	0.16	292.273
0.1791	310.488	0.2072	393.227	0.1603	292.821
0.1793	311.018	0.2077	393.79	0.1607	293.354
0.18	311.459	0.2085	394.386	0.1612	293.877
0.1803	311.984	0.2088	394.995	0.1618	294.451
0.1805	312.461	0.2092	395.631	0.1621	294.965
0.181	313.003	0.2098	396.197	0.1623	295.496
0.1815	313.54	0.2105	396.76	0.1629	296.05
0.1817	314.08	0.211	397.37	0.1635	296.627
0.1822	314.601	0.2114	397.905	0.1639	297.237
0.1828	315.111	0.212	398.512	0.1643	297.798
0.183	315.654	0.2125	399.098	0.1647	298.365
0.1834	316.222	0.213	399.663	0.1652	299.022
0.1841	316.76	0.2134	400.17	0.1657	299.613
0.1844	317.295	0.2141	400.696	0.1661	300.134
0.1847	317.775	0.2148	401.212	0.1665	300.712
0.1854	318.334	0.2151	401.812	0.167	301.323
0.1858	318.86	0.2156	402.388	0.1675	301.806
0.1859	319.317	0.2163	402.887	0.1678	302.336
0.1864	319.786	0.2169	403.363	0.168	302.834
0.1868	320.218	0.2173	403.854	0.1685	303.332
0.1871	320.622	0.2178	404.454	0.169	303.857
0.1876	321.031	0.2185	404.898	0.1693	304.323
0.1881	321.534	0.219	405.342	0.1697	304.79
0.1882	322.017	0.2193	405.775	0.17	305.256
0.1884	322.476	0.2197	406.305	0.1705	305.685
0.1891	322.94	0.2205	406.852	0.1709	306.141
0.1894	323.448	0.221	407.363	0.1711	306.628
0.1896	323.919	0.2213	407.864	0.1714	307.128
0.1904	324.399	0.2217	408.342	0.172	307.614
0.1907	324.861	0.2225	408.888	0.1724	308.094
0.1908	325.316	0.2232	409.45	0.1727	308.538
0.1912	325.785	0.2236	409.976	0.1729	308.98
0.1918	326.294	0.2241	410.527	0.1734	309.474
0.1921	326.855	0.2249	411.057	0.174	310
0.1925	327.421	0.2253	411.593	0.1744	310.513
0.193	327.86	0.2257	412.124	0.1746	310.979
0.1932	328.295	0.2265	412.658	0.175	311.432
0.1934	328.738	0.2273	413.152	0.1755	312.015
0.194	329.202	0.2277	413.637	0.176	312.55
0.1945	329.635	0.2281	414.087	0.1762	313.045
0.1948	329.97	0.2287	414.555	0.1765	313.584
0.1952	330.4	0.2292	415.014	0.177	314.12
0.1955	330.794	0.2298	415.383	0.1776	314.641
0.1956	331.152	0.2301	415.708	0.178	315.126
0.1961	331.468	0.2307	416.08	0.1783	315.644
0.1965	331.826	0.2314	416.412	0.1787	316.107
0.1967	332.225	0.2317	416.821	0.1793	316.606
0.1969	332.646	0.2321	417.339	0.1797	317.109
0.1975	332.984	0.2326	417.817	0.18	317.611
0.1978	333.358	0.2333	418.164	0.1803	318.146
0.1979	333.732	0.2338	418.582	0.1809	318.703
0.1984	334.14	0.234	419.034	0.1815	319.264
0.1988	334.519	0.2347	419.476	0.1818	319.764
0.199	334.972	0.2354	419.904	0.1821	320.233
0.1994	335.366	0.2359	420.33	0.1826	320.771
0.1999	335.712	0.2363	420.894	0.1833	321.324
0.1999	336.158	0.2371	421.399	0.1836	321.859
0.2002	336.63	0.2378	421.816	0.1838	322.361
0.2009	337.037	0.2382	422.262	0.1841	322.896
0.2013	337.43	0.2386	422.722	0.1846	323.356
0.2014	337.891	0.2393	423.213	0.1852	323.85
0.2019	338.348	0.2399	423.661	0.1855	324.33
0.2022	338.721	0.2402	424.096	0.1857	324.769
0.2023	339.093	0.2408	424.569	0.1863	325.207
0.2029	339.495	0.2416	425.023	0.1868	325.611
0.2034	339.909	0.2421	425.411	0.187	326.015
0.2037	340.315	0.2424	425.855	0.1873	326.44
0.204	340.736	0.243	426.32	0.1877	326.909
0.2045	341.169	0.2439	426.795	0.1882	327.361
0.2047	341.634	0.2444	427.332	0.1886	327.818
0.2049	342.078	0.2449	427.888	0.1887	328.259
0.2055	342.495	0.2457	428.432	0.1891	328.676
0.2058	342.878	0.2464	428.84	0.1897	329.134
0.2059	343.304	0.2468	429.261	0.1902	329.574
0.2065	343.754	0.2472	429.732	0.1905	330.03
0.2069	344.185	0.248	430.174	0.1907	330.546
0.2072	344.611	0.2487	430.662	0.1911	331.064
0.2077	345.082	0.2492	431.123	0.1918	331.632
0.2082	345.498	0.2497	431.567	0.192	332.143
0.2083	345.917	0.2504	431.954	0.1923	332.618
0.2086	346.346	0.2512	432.413	0.1928	333.082
0.2092	346.745	0.2516	432.866	0.1934	333.43
0.2095	347.177	0.252	433.271	0.1938	333.834
0.2096	347.52	0.2528	433.664	0.194	334.27
0.2102	347.918	0.2535	434.007	0.1943	334.671
0.2106	348.3	0.2539	434.437	0.1947	335.051
0.2107	348.662	0.2543	434.828	0.1951	335.449
0.2112	348.959	0.2551	435.261	0.1955	335.845
0.2115	349.227	0.2558	435.665	0.1957	336.228
0.2117	349.591	0.2563	436.019	0.1961	336.615
0.212	350.01	0.2567	436.425	0.1967	336.936
0.2126	350.416	0.2575	436.837	0.1969	337.308
0.2129	350.729	0.2582	437.295	0.1972	337.681
0.213	351.084	0.2587	437.736	0.1975	338.121
0.2135	351.535	0.2593	438.172	0.1979	338.43
0.2138	352.022	0.2602	438.617	0.1984	338.831
0.2139	352.454	0.2609	439.109	0.1988	339.279
0.2146	352.878	0.2613	439.569	0.199	339.682
0.2151	353.315	0.2619	439.982	0.1994	340.123
0.2153	353.758	0.2628	440.393	0.1999	340.527
0.2156	354.123	0.2634	440.872	0.2001	340.91
0.2161	354.483	0.2637	441.272	0.2003	341.335
0.2162	354.86	0.2644	441.726	0.2007	341.773
0.2164	355.209	0.2654	442.152	0.2014	342.191
0.2171	355.558	0.2658	442.531	0.2018	342.577
0.2173	355.895	0.2663	442.851	0.202	343.006
0.2175	356.244	0.267	443.175	0.2022	343.397
0.218	356.527	0.2679	443.524	0.2027	343.859
0.2183	356.897	0.2685	443.817	0.2033	344.326
0.2183	357.277	0.269	444.125	0.2035	344.786
0.2188	357.541	0.2697	444.483	0.2038	345.236
0.2194	357.863	0.2703	444.771	0.2045	345.678
0.2194	358.157	0.2708	445.06	0.2049	346.094
0.2197	358.506	0.2712	445.439	0.2052	346.522
0.2203	358.8	0.272	445.838	0.2056	347.002
0.2204	359.092	0.2728	446.239	0.206	347.482
0.2204	359.46	0.2732	446.603	0.2065	347.98
0.2211	359.829	0.2737	447.058	0.2069	348.403
0.2214	360.188	0.2746	447.396	0.2073	348.793
0.2217	360.59	0.2753	447.805	0.2075	349.272
0.2221	360.964	0.2758	448.204	0.2081	349.769
0.2226	361.341	0.2763	448.622	0.2087	350.215
0.2226	361.716	0.2771	448.962	0.209	350.667
0.2227	362.084	0.2779	449.348	0.2094	351.107
0.2234	362.474	0.2784	449.722	0.2098	351.536
0.2237	362.934	0.279	450.111	0.2103	351.934
0.2239	363.316	0.2799	450.506	0.2106	352.325
0.2245	363.638	0.2805	450.911	0.2108	352.709
0.2249	364.028	0.2811	451.313	0.2111	353.12
0.2251	364.42	0.2816	451.693	0.2118	353.519
0.2255	364.726	0.2826	452.08	0.2122	353.893
0.2259	365.123	0.2833	452.539	0.2124	354.338
0.226	365.576	0.284	452.917	0.2126	354.754
0.2264	365.963	0.2845	453.293	0.2131	355.138
0.227	366.352	0.2855	453.688	0.2136	355.506
0.2271	366.721	0.2861	454.1	0.214	355.884
0.2275	367.126	0.2867	454.496	0.2143	356.241
0.2281	367.505	0.2873	454.907	0.2147	356.676
0.2284	367.958	0.2882	455.32	0.2151	357.118
0.2287	368.428	0.2889	455.698	0.2155	357.586
0.2293	368.889	0.2895	456.151	0.2157	358.005
0.2297	369.252	0.2903	456.557	0.2161	358.441
0.2298	369.623	0.2912	456.9	0.2167	358.909
0.2303	370.039	0.2919	457.24	0.2172	359.361
0.2308	370.427	0.2924	457.623	0.2174	359.767
0.231	370.828	0.2932	457.998	0.2178	360.17
0.2312	371.17	0.2941	458.373	0.2183	360.596
0.2318	371.561	0.2948	458.701	0.2189	361.001
0.232	371.928	0.2955	459.032	0.2191	361.329
0.2322	372.265	0.2962	459.414	0.2193	361.645
0.2327	372.569	0.2969	459.597	0.2196	361.966
0.2332	372.885	0.2975	459.962	0.22	362.278
0.2334	373.233	0.2981	460.302	0.2204	362.592
0.2338	373.523	0.299	460.613	0.2207	362.967
0.2342	373.831	0.2998	460.978	0.221	363.255
0.2344	374.175	0.3005	461.251	0.2215	363.603
0.2347	374.552	0.3012	461.614	0.2218	363.941
0.2353	374.908	0.302	461.985	0.2221	364.277
0.2355	375.266	0.3029	462.423	0.2224	364.571
0.2357	375.635	0.3037	462.857	0.2228	364.969
0.2364	376.053	0.3042	463.221	0.2233	365.339
0.2368	376.483	0.305	463.548	0.2238	365.64
0.2368	376.916	0.3059	463.945	0.2241	365.998
0.2372	377.342	0.3065	464.28	0.2245	366.398
0.2378	377.691	0.3073	464.666	0.225	366.785
0.238	378.071	0.3082	465.049	0.2255	367.204
0.2384	378.488	0.3091	465.42	0.2259	367.543
0.2391	378.841	0.3098	465.723	0.2262	367.935
0.2393	379.19	0.3104	465.986	0.2267	368.342
0.2394	379.533	0.3112	466.255	0.2271	368.73
0.24	379.812	0.312	466.469	0.2273	369.106
0.2401	380.153	0.3126	466.734	0.2277	369.466
0.2402	380.525	0.3133	466.943	0.2282	369.837
0.2409	380.815	0.3143	467.237	0.2288	370.219
0.2413	381.072	0.315	467.542	0.2291	370.614
0.2414	381.301	0.3156	467.743	0.2292	370.998
0.2417	381.578	0.3163	468.021	0.2295	371.389
0.2423	381.899	0.3172	468.29	0.2299	371.769
0.2424	382.217	0.3179	468.568	0.2303	372.113
0.2427	382.494	0.3184	468.854	0.2306	372.503
0.2432	382.769	0.319	469.172	0.2309	372.911
0.2434	383.087	0.32	469.524	0.2314	373.321
0.2436	383.399	0.3208	469.785	0.232	373.781
0.2442	383.774	0.3214	470.165	0.2322	374.222
0.2445	384.136	0.3221	470.496	0.2323	374.648
0.2446	384.476	0.323	470.916	0.2328	375.015
0.245	384.791	0.3238	471.198	0.2334	375.383
0.2456	385.117	0.3244	471.482	0.2339	375.786
0.2458	385.518	0.3253	471.81	0.2341	376.194
0.2461	385.879	0.3263	472.174	0.2343	376.538
0.2468	386.216	0.327	472.546	0.2347	376.877
0.247	386.576	0.3277	472.882	0.2353	377.224
0.2471	386.878	0.3284	473.159	0.2356	377.524
0.2476	387.218	0.3294	473.443	0.2358	377.853
0.2479	387.566	0.3301	473.822	0.2362	378.213
0.2481	387.869	0.3307	474.125	0.2368	378.499
0.2487	388.207	0.3316	474.486	0.2372	378.876
0.2492	388.544	0.3327	474.755	0.2373	379.236
0.2493	388.952	0.3334	475.047	0.2377	379.597
0.2495	389.291	0.3341	475.39	0.2382	379.93
0.2501	389.688	0.3351	475.744	0.2387	380.329
0.2504	390.047	0.3361	476.13	0.2388	380.682
0.2507	390.435	0.3368	476.487	0.239	381.065
0.2513	390.814	0.3375	476.814	0.2395	381.47
0.2517	391.233	0.3385	477.115	0.2399	381.882
0.2519	391.585	0.3395	477.419	0.2403	382.26
0.2523	391.959	0.3402	477.72	0.2407	382.656
0.2527	392.344	0.3409	478.155	0.2412	383.041
0.253	392.699	0.3419	478.531	0.2417	383.43
0.2533	392.908	0.3428	478.814	0.2421	383.815
0.2539	393.23	0.3436	478.977	0.2424	384.138
0.2541	393.594	0.3443	479.161	0.2427	384.485
0.2543	393.839	0.3453	479.37	0.2432	384.803
0.255	394.124	0.3462	479.673	0.2436	385.151
0.2553	394.409	0.347	479.975	0.2439	385.508
0.2553	394.659	0.3477	480.221	0.2441	385.8
0.2559	394.971	0.3487	480.41	0.2445	386.101
0.2562	395.262	0.3496	480.684	0.245	386.391
0.2563	395.598	0.3503	480.968	0.2454	386.669
0.2567	395.896	0.3511	481.292	0.2456	386.987
0.2571	396.121	0.3522	481.615	0.2459	387.306
0.2573	396.38	0.3531	481.885	0.2465	387.651
0.2578	396.677	0.3539	482.195	0.2467	387.947
0.2582	397.029	0.3546	482.584	0.2469	388.22
0.2585	397.368	0.3558	482.838	0.2471	388.594
0.2587	397.736	0.3568	483.181	0.2477	388.958
0.2593	398.048	0.3576	483.468	0.2482	389.34
0.2596	398.407	0.3583	483.822	0.2486	389.693
0.2597	398.733	0.3593	484.103	0.2489	390.015
0.2604	399.09	0.3602	484.293	0.2492	390.4
0.2608	399.432	0.361	484.517	0.2498	390.792
0.2609	399.767	0.3618	484.69	0.2502	391.162
0.2613	400.094	0.3628	484.986	0.2505	391.537
0.2618	400.373	0.3637	485.24	0.2508	391.894
0.2619	400.7	0.3644	485.459	0.2514	392.226
0.2622	400.954	0.3653	485.642	0.2518	392.616
0.2628	401.243	0.3664	485.755	0.252	392.995
0.263	401.472	0.3672	485.953	0.2523	393.359
0.2631	401.735	0.3679	486.171	0.2529	393.704
0.2636	402.005	0.3687	486.394	0.2534	394.084
0.2639	402.211	0.3698	486.613	0.2537	394.489
0.264	402.444	0.3706	486.811	0.2539	394.895
0.2645	402.651	0.3712	487.058	0.2543	395.236
0.265	402.842	0.3721	487.299	0.2548	395.606
0.265	403.084	0.373	487.529	0.2553	396.01
0.2653	403.349	0.3738	487.749	0.2558	396.412
0.2659	403.616	0.3745	488.034	0.2561	396.817
0.2661	403.859	0.3755	488.285	0.2565	397.194
0.2662	404.152	0.3765	488.433	0.257	397.612
0.2668	404.492	0.3774	488.655	0.2574	398.06
0.267	404.832	0.3782	488.988	0.2577	398.424
0.2671	405.079	0.3793	489.301	0.2582	398.77
0.2677	405.391	0.3802	489.585	0.2588	399.157
0.2681	405.644	0.381	489.877	0.2593	399.546
0.2682	405.996	0.3818	490.113	0.2596	399.911
0.2686	406.272	0.3828	490.386	0.2599	400.284
0.2691	406.544	0.3837	490.604	0.2604	400.586
0.2693	406.798	0.3846	490.828	0.2609	400.89
0.2695	407.065	0.3853	491.113	0.2612	401.203
0.27	407.331	0.3863	491.372	0.2614	401.516
0.2702	407.588	0.3872	491.63	0.262	401.842
0.2704	407.882	0.3881	491.888	0.2625	402.129
0.2708	408.124	0.389	492.138	0.2629	402.508
0.2713	408.403	0.3901	492.386	0.2632	402.861
0.2714	408.714	0.3912	492.675	0.2636	403.233
0.2718	409.029	0.3919	492.978	0.2643	403.593
0.2723	409.341	0.3927	493.224	0.2647	403.973
0.2725	409.659	0.3939	493.39	0.265	404.362
0.2727	409.981	0.3949	493.619	0.2654	404.822
0.2732	410.314	0.3958	493.856	0.2661	405.22
0.2736	410.624	0.3967	494.173	0.2666	405.625
0.2738	410.893	0.3979	494.43	0.267	406.03
0.2744	411.187	0.3987	494.653	0.2672	406.382
0.2746	411.469	0.3994	494.8	0.2677	406.741
0.2749	411.784	0.4003	495.072	0.2683	407.096
0.2753	412.088	0.4017	495.303	0.2687	407.479
0.2758	412.305	0.4027	495.45	0.2689	407.808
0.276	412.545	0.4035	495.587	0.2692	408.167
0.2763	412.785	0.4044	495.841	0.2699	408.499
0.2767	412.996	0.4056	496.117	0.2704	408.753
0.2768	413.211	0.4064	496.332	0.2707	409.07
0.2769	413.365	0.4071	496.522	0.271	409.368
0.2775	413.584	0.4081	496.706	0.2715	409.645
0.2778	413.835	0.4093	496.962	0.2721	409.967
0.2779	414.056	0.4102	497.188	0.2726	410.286
0.2783	414.353	0.411	497.439	0.2728	410.629
0.2788	414.65	0.412	497.69	0.2732	410.949
0.279	414.92	0.4133	497.962	0.2739	411.24
0.2792	415.166	0.4142	498.313	0.2741	411.536
0.2798	415.42	0.415	498.568	0.2743	411.874
0.28	415.715	0.4162	498.726	0.2747	412.249
0.2801	415.991	0.4174	498.95	0.2753	412.612
0.2807	416.297	0.4183	499.217	0.276	412.98
0.281	416.593	0.4191	499.473	0.2762	413.364
0.2811	416.945	0.4202	499.702	0.2765	413.729
0.2817	417.225	0.4215	499.872	0.277	414.102
0.282	417.488	0.4223	499.951	0.2777	414.471
0.2822	417.709	0.4232	500.173	0.2781	414.873
0.2826	418.013	0.4242	500.358	0.2783	415.237
0.283	418.225	0.4254	500.472	0.2788	415.598
0.2831	418.406	0.4262	500.665	0.2794	415.976
0.2833	418.611	0.4271	500.783	0.2798	416.332
0.2839	418.775	0.4281	500.892	0.2802	416.716
0.2841	418.975	0.4292	501.063	0.2806	417.073
0.2841	419.173	0.43	501.196	0.2812	417.503
0.2846	419.431	0.4309	501.359	0.2816	417.892
0.285	419.636	0.432	501.54	0.282	418.286
0.2852	419.773	0.433	501.715	0.2825	418.657
0.2855	419.964	0.4338	501.937	0.283	419.038
0.2859	420.262	0.4346	502.146	0.2837	419.435
0.286	420.481	0.4358	502.334	0.2842	419.85
0.2862	420.68	0.4369	502.498	0.2846	420.256
0.2868	420.933	0.4377	502.733	0.285	420.695
0.2871	421.158	0.4387	502.896	0.2857	421.055
0.2872	421.469	0.4397	503.036	0.2862	421.424
0.2877	421.735	0.4407	503.311	0.2866	421.858
0.2879	421.87	0.4416	503.62	0.287	422.246
0.2881	422.11	0.4426	503.859	0.2877	422.632
0.2885	422.375	0.4438	504.038	0.2882	423.017
0.289	422.635	0.4449	504.22	0.2886	423.406
0.2892	422.934	0.4457	504.435	0.2889	423.75
0.2895	423.232	0.4467	504.624	0.2894	424.004
0.2899	423.45	0.448	504.791	0.2901	424.312
0.29	423.712	0.449	504.992	0.2906	424.624
0.2901	423.959	0.4499	505.199	0.291	424.978
0.2908	424.095	0.451	505.361	0.2914	425.389
0.2912	424.284	0.4521	505.611	0.292	425.743
0.2913	424.572	0.4531	505.793	0.2926	426.118
0.2918	424.786	0.454	505.998	0.2929	426.456
0.2922	425.127	0.4551	506.215	0.2933	426.778
0.2923	425.368	0.4563	506.41	0.2937	427.141
0.2925	425.658	0.4573	506.611	0.2944	427.499
0.2931	425.909	0.4582	506.896	0.295	427.906
0.2933	426.195	0.4593	507.043	0.2953	428.33
0.2934	426.493	0.4606	507.279	0.2958	428.807
0.2941	426.749	0.4616	507.462	0.2966	429.175
0.2945	427.054	0.4625	507.717	0.2971	429.536
0.2945	427.311	0.4637	507.915	0.2975	429.911
0.2951	427.606	0.4649	508.027	0.2979	430.282
0.2955	427.861	0.4659	508.181	0.2985	430.622
0.2956	428.123	0.4668	508.388	0.299	430.947
0.2959	428.37	0.468	508.514	0.2995	431.26
0.2965	428.58	0.4693	508.632	0.2999	431.595
0.2968	428.765	0.4703	508.813	0.3003	431.901
0.2969	429	0.4712	508.976	0.301	432.154
0.2973	429.21	0.4725	509.118	0.3015	432.384
0.2976	429.409	0.4736	509.308	0.3017	432.677
0.2978	429.687	0.4745	509.43	0.302	433.012
0.2983	429.935	0.4754	509.597	0.3028	433.332
0.2986	430.165	0.4767	509.861	0.3032	433.587
0.2987	430.36	0.4779	510.123	0.3035	433.871
0.2991	430.584	0.4788	510.277	0.3038	434.213
0.2995	430.86	0.4798	510.478	0.3044	434.559
0.2998	431.159	0.4811	510.637	0.3051	434.908
0.3002	431.418	0.4822	510.725	0.3056	435.253
0.3008	431.687	0.4832	510.937	0.3062	435.544
0.3011	431.973	0.4843	511.164	0.3066	435.824
0.3011	432.266	0.4857	511.394	0.3072	436.214
0.3016	432.569	0.4868	511.572	0.3077	436.553
0.3019	432.822	0.4876	511.627	0.308	436.875
0.3022	433.036	0.4886	511.768	0.3084	437.224
0.3026	433.224	0.4899	511.897	0.309	437.61
0.3031	433.394	0.491	512.043	0.3097	437.929
0.3031	433.627	0.492	512.183	0.3102	438.237
0.3034	433.843	0.493	512.194	0.3106	438.635
0.3041	434.014	0.4943	512.353	0.3111	438.976
0.3042	434.21	0.4952	512.463	0.3117	439.278
0.3042	434.384	0.4961	512.475	0.3123	439.691
0.3047	434.562	0.4972	512.591	0.3127	440.074
0.3051	434.69	0.4985	512.735	0.313	440.425
0.3052	434.806	0.4995	512.894	0.3138	440.784
0.3056	435.002	0.5003	513.019	0.3143	441.105
0.306	435.243	0.5014	513.172	0.3147	441.431
0.306	435.437	0.5027	513.261	0.3152	441.786
0.3065	435.619	0.5037	513.384	0.3158	442.174
0.307	435.827	0.5046	513.512	0.3165	442.547
0.3071	436.008	0.5057	513.723	0.3171	442.915
0.3073	436.238	0.5069	513.848	0.3175	443.29
0.308	436.419	0.5079	514.04	0.3181	443.656
0.3081	436.626	0.5089	514.251	0.3187	444.029
0.3082	436.887	0.5101	514.411	0.3192	444.4
0.3088	437.106	0.5114	514.635	0.3195	444.759
0.3092	437.33	0.5124	514.86	0.32	445.07
0.3092	437.613	0.5133	515.045	0.3208	445.402
0.3098	437.905	0.5146	515.234	0.3214	445.701
0.3103	438.147	0.5158	515.369	0.3218	446.031
0.3104	438.4	0.5168	515.468	0.3223	446.35
0.3106	438.578	0.5177	515.604	0.3229	446.613
0.3113	438.81	0.519	515.769	0.3236	446.871
0.3114	439.029	0.5203	515.901	0.324	447.159
0.3116	439.295	0.5213	516.112	0.3245	447.475
0.3121	439.594	0.5224	516.281	0.3248	447.803
0.3124	439.902	0.5236	516.542	0.3256	448.137
0.3125	440.133	0.5249	516.693	0.3262	448.475
0.3132	440.338	0.5258	516.871	0.3266	448.815
0.3136	440.553	0.5268	517.086	0.327	449.217
0.3136	440.745	0.5281	517.273	0.3278	449.597
0.3139	441.082	0.5293	517.394	0.3284	449.932
0.3146	441.442	0.5304	517.583	0.3288	450.324
0.3149	441.735	0.5316	517.787	0.3293	450.682
0.3151	441.99	0.5331	517.931	0.3299	451.038
0.3157	442.261	0.5342	518.037	0.3306	451.433
0.3161	442.524	0.5352	518.163	0.3312	451.792
0.3162	442.834	0.5364	518.286	0.3317	452.098
0.3167	443.145	0.5377	518.467	0.3322	452.396
0.3172	443.402	0.5388	518.597	0.3329	452.657
0.3174	443.613	0.5398	518.696	0.3335	452.926
0.3179	443.891	0.541	518.79	0.3339	453.207
0.3184	444.171	0.5424	518.965	0.3342	453.501
0.3187	444.442	0.5437	519.014	0.3349	453.739
0.3189	444.694	0.5445	519.159	0.3356	453.99
0.3195	444.943	0.5457	519.288	0.336	454.261
0.3199	445.108	0.5469	519.432	0.3364	454.535
0.3201	445.315	0.548	519.61	0.337	454.767
0.3206	445.663	0.5489	519.684	0.3376	455.044
0.3212	445.97	0.5503	519.807	0.3382	455.297
0.3214	446.299	0.5517	519.972	0.3387	455.582
0.3219	446.606	0.5528	520.202	0.3391	455.838
0.3224	446.893	0.5538	520.383	0.3398	456.162
0.3226	447.188	0.5552	520.559	0.3402	456.511
0.323	447.539	0.5566	520.683	0.3408	456.864
0.3238	447.926	0.5578	520.793	0.3413	457.171
0.3241	448.254	0.5588	520.977	0.3419	457.49
0.3243	448.538	0.56	521.152	0.3426	457.77
0.325	448.891	0.5614	521.273	0.3431	458.063
0.3255	449.199	0.5625	521.347	0.3434	458.391
0.3256	449.427	0.5636	521.437	0.3441	458.687
0.3262	449.649	0.5649	521.557	0.3448	459.083
0.3268	449.886	0.5661	521.616	0.3454	459.428
0.327	450.22	0.5672	521.656	0.3459	459.737
0.3274	450.429	0.5684	521.666	0.3463	460.044
0.3279	450.64	0.5697	521.736	0.3471	460.317
0.3281	450.856	0.5708	521.838	0.3477	460.656
0.3284	451.046	0.5717	521.948	0.3482	460.973
0.3291	451.28	0.5726	522	0.3487	461.319
0.3295	451.519	0.574	521.957	0.3494	461.625
0.3297	451.748	0.5752	522.028	0.35	461.928
0.3304	452.025	0.5762	522.104	0.3504	462.262
0.3309	452.304	0.5773	522.257	0.3508	462.62
0.3311	452.588	0.5785	522.391	0.3515	462.958
0.3314	452.953	0.5795	522.575	0.3523	463.349
0.3321	453.26	0.5806	522.663	0.353	463.704
0.3325	453.504	0.5818	522.788	0.3535	463.998
0.3329	453.735	0.5832	522.999	0.3541	464.318
0.3337	454.026	0.5845	523.203	0.3549	464.651
0.334	454.31	0.5855	523.33	0.3554	464.951
0.3343	454.67	0.5865	523.462	0.3559	465.256
0.3349	455.039	0.5879	523.628	0.3565	465.51
0.3355	455.289	0.5892	523.718	0.3571	465.8
0.3357	455.58	0.5902	523.782	0.3578	466.14
0.3362	455.965	0.5912	523.924	0.3584	466.403
0.3368	456.303	0.5925	524.101	0.3588	466.654
0.337	456.567	0.5939	524.269	0.3594	466.928
0.3374	456.827	0.595	524.418	0.3602	467.168
0.3382	457.11	0.5961	524.522	0.3608	467.439
0.3387	457.454	0.5976	524.648	0.3612	467.744
0.339	457.799	0.5989	524.839	0.3618	468.05
0.3397	458.091	0.5998	524.981	0.3627	468.341
0.3402	458.333	0.6009	525.088	0.3634	468.611
0.3404	458.707	0.6026	525.22	0.3638	468.94
0.3412	459.037	0.6039	525.383	0.3642	469.242
0.3419	459.339	0.6048	525.506	0.365	469.476
0.3421	459.651	0.606	525.692	0.3658	469.84
0.3426	459.961	0.6075	525.847	0.3664	470.211
0.3434	460.348	0.6088	525.949	0.3668	470.513
0.3438	460.659	0.6098	526.088	0.3673	470.8
0.3442	460.939	0.6111	526.241	0.3682	471.124
0.3449	461.245	0.6126	526.338	0.3689	471.423
0.3455	461.562	0.6138	526.362	0.3695	471.701
0.3458	461.908	0.6148	526.433	0.37	471.955
0.3464	462.17	0.616	526.523	0.3706	472.207
0.347	462.365	0.6175	526.662	0.3713	472.465
0.3474	462.591	0.6188	526.731	0.3719	472.721
0.348	462.857	0.6199	526.799	0.3723	472.935
0.3486	463.154	0.621	526.875	0.3728	473.115
0.3489	463.467	0.6225	527.008	0.3735	473.317
0.3493	463.693	0.6237	527.141	0.3741	473.531
0.35	463.882	0.6247	527.245	0.3747	473.779
0.3504	464.122	0.626	527.359	0.3752	474.016
0.3508	464.452	0.6275	527.491	0.3759	474.229
0.3515	464.765	0.6286	527.67	0.3765	474.464
0.3521	465.044	0.6298	527.864	0.3769	474.689
0.3525	465.281	0.6312	528.054	0.3775	474.981
0.3531	465.592	0.6327	528.192	0.3782	475.247
0.3539	465.912	0.634	528.293	0.3789	475.514
0.3543	466.166	0.6351	528.402	0.3793	475.801
0.3547	466.514	0.6365	528.579	0.3798	476.069
0.3555	466.873	0.6379	528.683	0.3804	476.339
0.3558	467.126	0.639	528.845	0.3812	476.613
0.3561	467.396	0.6403	528.862	0.3818	476.87
0.3569	467.655	0.6417	528.858	0.3823	477.173
0.3575	467.927	0.6432	528.9	0.3828	477.481
0.3577	468.191	0.6443	528.933	0.3835	477.72
0.3584	468.377	0.6454	528.983	0.3844	478.023
0.3591	468.59	0.6467	529.082	0.3849	478.316
0.3593	468.769	0.648	529.073	0.3854	478.556
0.3597	469	0.6492	529.062	0.3861	478.817
0.3604	469.174	0.6503	529.13	0.3869	479.067
0.3609	469.335	0.6518	529.259	0.3874	479.348
0.3612	469.498	0.6531	529.3	0.3879	479.704
0.362	469.802	0.654	529.321	0.3886	480.02
0.3624	470.102	0.655	529.322	0.3893	480.295
0.3626	470.307	0.6565	529.441	0.3901	480.587
0.3634	470.511	0.6578	529.612	0.3907	480.921
0.364	470.791	0.659	529.715	0.3913	481.211
0.3643	471.033	0.6602	529.775	0.3921	481.518
0.3649	471.262	0.6617	529.895	0.393	481.787
0.3657	471.527	0.663	530.05	0.3937	482.081
0.366	471.85	0.664	530.201	0.3942	482.434
0.3664	472.106	0.665	530.351	0.395	482.725
0.3671	472.385	0.6667	530.42	0.3958	482.979
0.3676	472.641	0.6681	530.492	0.3964	483.203
0.3679	472.912	0.6692	530.642	0.3968	483.44
0.3688	473.272	0.6704	530.794	0.3974	483.667
0.3692	473.561	0.6718	530.84	0.3983	483.93
0.3696	473.862	0.6731	530.974	0.3991	484.153
0.3703	474.116	0.6742	531.125	0.3996	484.437
0.3711	474.287	0.6756	531.232	0.4002	484.688
0.3714	474.539	0.6771	531.418	0.4009	484.942
0.3718	474.892	0.6784	531.591	0.4016	485.144
0.3726	475.188	0.6795	531.641	0.4023	485.418
0.373	475.452	0.6808	531.601	0.4028	485.669
0.3734	475.721	0.6825	531.74	0.4034	485.943
0.3743	476.03	0.6838	531.889	0.4043	486.249
0.3749	476.332	0.685	532.055	0.4051	486.5
0.3752	476.684	0.6864	532.126	0.4056	486.75
0.376	476.967	0.6879	532.272	0.4061	487.036
0.3768	477.271	0.6891	532.506	0.407	487.325
0.3772	477.524	0.6904	532.635	0.4077	487.635
0.3778	477.819	0.6919	532.716	0.4084	487.922
0.3786	478.109	0.6934	532.789	0.4089	488.177
0.379	478.446	0.6947	532.881	0.4097	488.404
0.3795	478.731	0.6959	532.988	0.4105	488.635
0.3804	478.991	0.6974	533.011	0.4111	488.935
0.381	479.238	0.6989	533.112	0.4117	489.173
0.3813	479.423	0.7001	533.168	0.4123	489.413
0.3819	479.632	0.7012	533.188	0.4131	489.591
0.3826	479.894	0.7026	533.204	0.4138	489.729
0.383	480.123	0.7041	533.238	0.4144	489.921
0.3837	480.284	0.7053	533.326	0.4148	490.101
0.3844	480.524	0.7065	533.437	0.4156	490.31
0.3849	480.815	0.7079	533.486	0.4164	490.453
0.3853	481.07	0.7092	533.534	0.417	490.644
0.3859	481.294	0.7104	533.625	0.4175	490.815
0.3865	481.587	0.7118	533.812	0.4181	491.002
0.3869	481.927	0.7135	533.942	0.419	491.223
0.3878	482.236	0.7149	534.117	0.4196	491.451
0.3886	482.523	0.7161	534.226	0.4201	491.678
0.389	482.755	0.7174	534.318	0.4207	491.867
0.3896	483.022	0.7189	534.406	0.4215	492.102
0.3905	483.374	0.7203	534.519	0.4221	492.364
0.391	483.655	0.7217	534.66	0.4227	492.637
0.3916	483.868	0.7231	534.781	0.4232	492.877
0.3924	484.073	0.7247	534.86	0.424	493.141
0.3929	484.354	0.7261	534.824	0.4248	493.392
0.3933	484.642	0.7272	534.827	0.4256	493.662
0.3942	484.87	0.7284	534.949	0.4262	493.926
0.3949	485.087	0.7299	534.975	0.4269	494.173
0.3952	485.332	0.7313	534.977	0.4277	494.443
0.3958	485.519	0.7325	535.028	0.4284	494.682
0.3965	485.699	0.7338	535.131	0.429	494.886
0.397	485.868	0.7353	535.143	0.4297	495.08
0.3975	486.025	0.7366	535.102	0.4305	495.308
0.3984	486.237	0.7377	535.153	0.4314	495.591
0.3988	486.426	0.7391	535.188	0.432	495.87
0.3992	486.579	0.7406	535.206	0.4327	496.139
0.3999	486.769	0.7419	535.228	0.4335	496.37
0.4005	486.918	0.7429	535.3	0.4342	496.639
0.4008	487.191	0.7442	535.466	0.4347	496.892
0.4016	487.442	0.7458	535.548	0.4354	497.16
0.4023	487.644	0.747	535.621	0.4361	497.426
0.4027	487.9	0.7481	535.716	0.4372	497.696
0.4032	488.118	0.7495	535.803	0.4379	497.937
0.404	488.376	0.7511	535.876	0.4386	498.241
0.4046	488.598	0.7523	536.019	0.4392	498.458
0.405	488.804	0.7535	536.166	0.4402	498.708
0.4059	489.059	0.7551	536.287	0.441	498.896
0.4065	489.352	0.7565	536.398	0.4416	499.097
0.4069	489.637	0.7578	536.514	0.442	499.305
0.4077	489.859	0.7591	536.58	0.4428	499.531
0.4083	490.098	0.7606	536.635	0.4438	499.735
0.4088	490.367	0.762	536.67	0.4446	499.926
0.4094	490.634	0.7632	536.817	0.4453	500.068
0.4103	490.803	0.7645	536.936	0.4457	500.244
0.4108	491.038	0.7661	537.009	0.4465	500.434
0.4112	491.318	0.7676	537.212	0.4474	500.654
0.4121	491.589	0.7689	537.363	0.4481	500.879
0.4127	491.892	0.7702	537.515	0.4488	501.159
0.4132	492.102	0.7719	537.498	0.4497	501.413
0.4141	492.356	0.7735	537.609	0.4505	501.697
0.4148	492.647	0.7747	537.736	0.4512	501.912
0.4153	493.002	0.7762	537.839	0.4518	502.137
0.416	493.218	0.778	537.943	0.4525	502.365
0.4167	493.424	0.7794	538.027	0.4535	502.608
0.4173	493.705	0.7808	538.167	0.4544	502.898
0.4179	493.958	0.7821	538.238	0.4551	503.161
0.4188	494.198	0.7836	538.314	0.4558	503.343
0.4195	494.445	0.7849	538.308	0.4568	503.532
0.4197	494.672	0.7862	538.33	0.4576	503.769
0.4205	494.838	0.7877	538.359	0.4583	503.924
0.4212	495.029	0.7893	538.385	0.4588	504.072
0.4218	495.221	0.7907	538.407	0.4595	504.241
0.4225	495.43	0.792	538.414	0.4605	504.38
0.4232	495.613	0.7935	538.467	0.4612	504.559
0.4237	495.783	0.795	538.55	0.4619	504.704
0.4243	496.005	0.7964	538.62	0.4626	504.843
0.4252	496.216	0.7977	538.725	0.4634	504.991
0.4257	496.438	0.7992	538.716	0.4643	505.146
0.4262	496.709	0.8007	538.772	0.4649	505.294
0.4272	496.911	0.802	538.855	0.4654	505.473
0.4278	497.22	0.8033	539.016	0.4664	505.65
0.4284	497.48	0.8049	539.138	0.4673	505.824
0.4293	497.747	0.8065	539.373	0.468	505.982
0.4301	498.018	0.808	539.582	0.4685	506.21
0.4304	498.299	0.8094	539.656	0.4692	506.45
0.4312	498.52	0.8109	539.657	0.4702	506.653
0.4321	498.743	0.8124	539.661	0.4709	506.839
0.4326	498.983	0.8138	539.714	0.4716	507.007
0.4331	499.252	0.8153	539.689	0.4722	507.174
0.4342	499.453	0.8168	539.705	0.4731	507.423
0.4349	499.591	0.8182	539.843	0.4739	507.654
0.4353	499.823	0.8195	539.885	0.4747	507.885
0.4361	500.048	0.8209	539.865	0.4754	508.139
0.4369	500.18	0.8226	539.819	0.4761	508.299
0.4373	500.358	0.8241	539.873	0.477	508.508
0.438	500.502	0.8253	539.916	0.4779	508.719
0.4388	500.663	0.8265	539.883	0.4785	508.95
0.4392	500.793	0.8281	539.85	0.4792	509.16
0.4398	500.94	0.8295	539.837	0.4802	509.398
0.4408	501.146	0.8307	539.952	0.481	509.619
0.4414	501.288	0.832	540.073	0.4818	509.81
0.4419	501.439	0.8335	540.112	0.4826	510.016
0.4428	501.651	0.835	540.092	0.4834	510.251
0.4434	501.805	0.8363	540.129	0.4843	510.508
0.4437	501.998	0.8376	540.216	0.4852	510.758
0.4445	502.252	0.8391	540.344	0.4858	510.988
0.4453	502.51	0.8406	540.411	0.4866	511.202
0.4457	502.718	0.8418	540.497	0.4877	511.44
0.4462	502.9	0.8433	540.634	0.4885	511.611
0.4473	503.135	0.8449	540.716	0.4892	511.843
0.4479	503.373	0.8462	540.731	0.49	512.066
0.4485	503.619	0.8475	540.803	0.4911	512.245
0.4495	503.827	0.8489	540.868	0.492	512.415
0.4501	504.086	0.8506	540.942	0.4928	512.525
0.4506	504.351	0.8521	541.01	0.4934	512.672
0.4513	504.518	0.8532	541.072	0.4943	512.846
0.4522	504.713	0.8548	541.184	0.4953	512.966
0.4528	505.029	0.8563	541.233	0.4959	513.124
0.4534	505.296	0.8577	541.266	0.4967	513.243
0.4543	505.485	0.8589	541.42	0.4976	513.394
0.4548	505.629	0.8605	541.559	0.4985	513.579
0.4554	505.877	0.8622	541.675	0.4993	513.826
0.4564	506.176	0.8636	541.766	0.5	514.012
0.4573	506.373	0.8649	541.815	0.5008	514.196
0.4578	506.588	0.8665	541.948	0.5017	514.41
0.4587	506.831	0.8681	542.071	0.5026	514.628
0.4596	507.07	0.8696	542.189	0.5034	514.82
0.46	507.269	0.8709	542.261	0.5043	515.062
0.4608	507.578	0.8725	542.377	0.5053	515.308
0.4618	507.802	0.8742	542.424	0.5063	515.529
0.4624	507.984	0.8756	542.513	0.5072	515.719
0.463	508.203	0.8771	542.543	0.5078	515.916
0.4641	508.435	0.8787	542.591	0.5086	516.051
0.4647	508.599	0.8803	542.606	0.5096	516.234
0.4653	508.787	0.8817	542.563	0.5104	516.386
0.4662	509.028	0.8831	542.583	0.5113	516.469
0.467	509.113	0.8846	542.591	0.512	516.608
0.4676	509.255	0.8863	542.64	0.513	516.768
0.4683	509.422	0.8876	542.669	0.514	516.876
0.4693	509.623	0.889	542.678	0.5147	516.946
0.4697	509.769	0.8905	542.722	0.5154	517.054
0.4703	509.952	0.8923	542.886	0.5162	517.177
0.4714	510.123	0.8937	542.959	0.5172	517.301
0.472	510.279	0.8951	543.012	0.518	517.409
0.4725	510.5	0.8967	543.083	0.5186	517.52
0.4734	510.698	0.8983	543.166	0.5192	517.688
0.4742	510.925	0.8997	543.298	0.5203	517.833
0.4749	511.2	0.9012	543.376	0.5213	518.012
0.4757	511.478	0.9029	543.501	0.5221	518.198
0.4766	511.653	0.9045	543.563	0.5228	518.36
0.4773	511.87	0.9059	543.666	0.5237	518.557
0.4781	512.079	0.9073	543.711	0.5247	518.686
0.4791	512.308	0.9089	543.719	0.5255	518.86
0.4798	512.52	0.9106	543.735	0.5261	519.035
0.4804	512.696	0.912	543.704	0.5269	519.166
0.4815	512.858	0.9133	543.764	0.5279	519.35
0.4822	513.02	0.9149	543.74	0.5288	519.573
0.4826	513.144	0.9167	543.761	0.5296	519.752
0.4834	513.235	0.9181	543.769	0.5303	519.914
0.4844	513.352	0.9193	543.683	0.5312	520.112
0.4848	513.439	0.9209	543.684	0.5322	520.289
0.4854	513.514	0.9224	543.729	0.5331	520.491
0.4864	513.757	0.9236	543.775	0.5338	520.679
0.4871	513.956	0.925	543.893	0.5348	520.877
0.4878	514.016	0.9267	543.919	0.5358	521.068
0.4887	514.16	0.9282	543.876	0.5367	521.238
0.4892	514.336	0.9295	543.892	0.5376	521.452
0.4898	514.467	0.9309	543.954	0.5384	521.687
0.4907	514.637	0.9326	544.005	0.5395	521.906
0.4916	514.815	0.934	544.106	0.5405	522.115
0.4922	514.928	0.9354	544.144	0.5413	522.307
0.493	515.146	0.9368	544.165	0.5422	522.438
0.4938	515.399	0.9384	544.242	0.5433	522.618
0.4943	515.604	0.9399	544.31	0.5445	522.825
0.4951	515.797	0.9411	544.421	0.5454	523.052
0.4962	515.924	0.9427	544.528	0.5461	523.2
0.4968	516.172	0.9445	544.529	0.5469	523.35
0.4974	516.403	0.946	544.596	0.5482	523.455
0.4983	516.595	0.9472	544.641	0.5492	523.559
0.4991	516.79	0.9487	544.689	0.5499	523.664
0.4997	517.006	0.9504	544.736	0.5506	523.787
0.5006	517.192	0.9518	544.758	0.5518	523.959
0.5016	517.382	0.9532	544.827	0.553	524.103
0.5023	517.56	0.9548	544.853	0.5538	524.236
0.5032	517.788	0.9566	544.92	0.5546	524.396
0.5042	518.032	0.958	544.946	0.5555	524.549
0.5046	518.266	0.9593	545.059	0.5565	524.682
0.5053	518.426	0.9611	545.245	0.5574	524.847
0.5064	518.596	0.9627	545.475	0.5582	524.975
0.5073	518.834	0.9641	545.619	0.5591	525.155
0.508	519.072	0.9656	545.628	0.5603	525.411
0.5089	519.304	0.9672	545.622	0.5614	525.623
0.5099	519.497	0.969	545.701	0.5623	525.822
0.5106	519.677	0.9706	545.844	0.563	526.01
0.5116	519.892	0.972	545.909	0.5642	526.177
0.5126	520.102	0.9738	545.923	0.5654	526.293
0.5133	520.314	0.9753	545.918	0.5663	526.441
0.5139	520.43	0.9767	545.938	0.5672	526.587
0.5149	520.599	0.9782	545.944	0.5682	526.736
0.5158	520.718	0.98	545.952	0.5694	526.835
0.5164	520.833	0.9816	545.979	0.5703	526.853
0.5174	520.953	0.9831	545.955	0.571	526.959
0.5183	521.061	0.9845	545.989	0.5718	527.043
0.5189	521.207	0.9862	546.029	0.573	527.131
0.5197	521.394	0.9878	546.075	0.574	527.242
0.5207	521.615	0.9891	546.077	0.5748	527.301
0.5215	521.77	0.9905	546.101	0.5755	527.409
0.5223	521.927	0.9922	546.12	0.5764	527.548
0.5234	522.111	0.9938	546.138	0.5776	527.677
0.5242	522.244	0.9953	546.206	0.5786	527.813
0.5249	522.381	0.9969	546.344	0.5795	527.935
0.526	522.609	0.9987	546.428	0.5804	528.061
0.527	522.907	1.0002	546.564	0.5815	528.156
0.5276	523.143	1.0016	546.661	0.5824	528.286
0.5286	523.343	1.0032	546.687	0.5832	528.417
0.5297	523.511	1.0048	546.685	0.5841	528.578
0.5304	523.653	1.0065	546.774	0.5853	528.745
0.5311	523.864	1.0079	546.861	0.5863	528.916
0.5323	524.037	1.0096	546.842	0.5872	529.078
0.5331	524.127	1.0113	546.831	0.5879	529.209
0.5337	524.244	1.0127	546.811	0.589	529.354
0.5349	524.418	1.0141	546.817	0.5902	529.476
0.5357	524.613	1.0157	546.821	0.591	529.648
0.5363	524.702	1.0174	546.844	0.5919	529.771
0.5374	524.725	1.0189	546.833	0.5929	529.903
0.5384	524.779	1.0202	546.841	0.5941	530.106
0.5389	524.888	1.0218	546.819	0.5952	530.225
0.5396	525.025	1.0233	546.826	0.5961	530.39
0.5407	525.131	1.0247	546.857	0.5969	530.515
0.5414	525.233	1.0261	546.832	0.598	530.691
0.5421	525.4	1.0279	546.859	0.5991	530.825
0.5432	525.535	1.0296	546.912	0.6001	531.051
0.5441	525.695	1.031	546.962	0.601	531.288
0.5447	525.805	1.0322	547.013	0.6021	531.472
0.5458	525.908	1.0339	547.176	0.6033	531.621
0.5466	526.031	1.0355	547.235	0.6043	531.734
0.5472	526.197	1.0369	547.306	0.6052	531.887
0.5482	526.434	1.0382	547.267	0.6063	532.068
0.5492	526.592	1.0399	547.283	0.6076	532.207
0.5498	526.753	1.0414	547.424	0.6087	532.338
0.5505	526.886	1.0429	547.567	0.6095	532.418
0.5516	527.014	1.0444	547.562	0.6105	532.469
0.5525	527.204	1.0462	547.596	0.6116	532.575
0.5533	527.42	1.0478	547.694	0.6127	532.664
0.5544	527.566	1.0492	547.78	0.6138	532.731
0.5553	527.717	1.0507	547.888	0.6147	532.798
0.556	527.899	1.0525	547.908	0.6157	532.909
0.5571	528.087	1.0541	547.928	0.6169	533.043
0.558	528.249	1.0555	547.952	0.618	533.216
0.5586	528.411	1.0571	547.983	0.6189	533.31
0.5595	528.575	1.0588	548.02	0.6198	533.421
0.5607	528.755	1.0603	548.023	0.6209	533.537
0.5615	528.968	1.0619	548.211	0.6222	533.606
0.5623	529.21	1.0636	548.349	0.6231	533.756
0.5636	529.374	1.0654	548.373	0.624	533.91
0.5645	529.499	1.0668	548.392	0.625	534.106
0.5652	529.719	1.0682	548.433	0.6264	534.283
0.5664	529.939	1.07	548.523	0.6275	534.474
0.5673	530.096	1.0718	548.578	0.6284	534.612
0.568	530.261	1.0734	548.657	0.6294	534.735
0.5692	530.373	1.0749	548.708	0.6306	534.84
0.5704	530.489	1.0767	548.784	0.6317	534.948
0.5711	530.605	1.0783	548.798	0.6327	535.067
0.572	530.788	1.0798	548.739	0.6338	535.202
0.5731	530.885	1.0813	548.695	0.635	535.262
0.5739	530.934	1.0831	548.692	0.6363	535.372
0.5747	531.017	1.0848	548.698	0.6372	535.516
0.5758	531.145	1.0862	548.762	0.638	535.533
0.5767	531.317	1.0877	548.879	0.6388	535.498
0.5775	531.482	1.0895	548.903	0.6401	535.574
0.5787	531.632	1.091	548.874	0.6413	535.666
0.5795	531.769	1.0925	548.959	0.6421	535.732
0.5802	531.885	1.0942	549.059	0.643	535.801
0.5813	532.065	1.0961	548.995	0.6441	535.876
0.5823	532.21	1.0977	549.027	0.6454	535.963
0.5832	532.355	1.0993	549.079	0.6465	536.074
0.5842	532.493	1.1008	549.149	0.6473	536.151
0.5854	532.702	1.1026	549.251	0.6484	536.294
0.5861	532.824	1.1041	549.346	0.6496	536.403
0.587	532.968	1.1056	549.447	0.6506	536.55
0.5884	533.158	1.1073	549.453	0.6515	536.702
0.5895	533.325	1.1091	549.483	0.6525	536.85
0.5902	533.551	1.1107	549.517	0.6537	536.938
0.5912	533.672	1.1121	549.439	0.6548	537.095
0.5923	533.796	1.1137	549.401	0.6558	537.224
0.5931	533.882	1.1155	549.411	0.6568	537.406
0.5942	533.956	1.1171	549.44	0.658	537.556
0.5953	534.045	1.1185	549.434	0.6593	537.669
0.5959	534.077	1.12	549.351	0.6604	537.768
0.5967	534.151	1.1217	549.3	0.6612	537.856
0.5979	534.195	1.1231	549.329	0.6623	537.931
0.5989	534.265	1.1245	549.321	0.6637	538.057
0.5996	534.362	1.126	549.334	0.6648	538.235
0.6007	534.48	1.1277	549.319	0.6656	538.379
0.6017	534.584	1.1292	549.291	0.6666	538.542
0.6025	534.751	1.1306	549.32	0.6681	538.686
0.6035	534.885	1.1324	549.43	0.6693	538.82
0.6045	534.919	1.1341	549.494	0.6704	538.978
0.6053	534.974	1.1355	549.556	0.6715	539.107
0.6063	535.121	1.1369	549.616	0.6727	539.293
0.6074	535.264	1.1385	549.686	0.674	539.409
0.6081	535.347	1.1401	549.772	0.6751	539.522
0.609	535.494	1.1416	549.792	0.6762	539.64
0.6102	535.699	1.1431	549.738	0.6774	539.753
0.6111	535.856	1.1448	549.824	0.6788	539.886
0.6118	535.969	1.1465	549.857	0.68	539.999
0.6131	536.087	1.148	549.881	0.681	540.06
0.6141	536.247	1.1494	549.912	0.682	540.146
0.6149	536.353	1.1511	550.054	0.6833	540.201
0.616	536.459	1.1527	550.131	0.6845	540.267
0.6171	536.613	1.1543	550.154	0.6854	540.348
0.6178	536.773	1.1558	550.209	0.6864	540.411
0.6189	536.94	1.1577	550.285	0.6877	540.473
0.6203	537.1	1.1593	550.305	0.6891	540.545
0.621	537.278	1.1607	550.371	0.6902	540.595
0.6217	537.427	1.1622	550.526	0.6912	540.704
0.6231	537.538	1.1639	550.579	0.6923	540.776
0.6241	537.712	1.1657	550.644	0.6937	540.936
0.6249	537.881	1.1674	550.624	0.695	541.088
0.6263	538.027	1.1689	550.71	0.696	541.216
0.6273	538.208	1.1707	550.844	0.6971	541.322
0.628	538.427	1.1723	550.903	0.6985	541.451
0.6291	538.549	1.1739	550.976	0.6998	541.587
0.6304	538.694	1.1755	550.957	0.701	541.693
0.6315	538.829	1.1773	550.914	0.702	541.865
0.6324	538.943	1.1788	550.928	0.7033	541.938
0.6336	539.064	1.1803	550.941	0.7046	541.982
0.6346	539.174	1.182	551.04	0.7058	542
0.6354	539.223	1.1838	551.015	0.7068	542.045
0.6367	539.334	1.1853	551.05	0.7077	542.14
0.6377	539.414	1.1869	551.037	0.7091	542.201
0.6386	539.484	1.1886	551.024	0.7104	542.263
0.6399	539.52	1.1905	551.065	0.7115	542.317
0.6409	539.59	1.1922	551.07	0.7124	542.356
0.6416	539.649	1.1936	551.148	0.7136	542.33
0.6426	539.743	1.1951	551.149	0.7149	542.38
0.6439	539.873	1.197	551.187	0.716	542.438
0.6448	540.047	1.1987	551.246	0.7169	542.506
0.6456	540.217	1.2001	551.266	0.718	542.534
0.647	540.358	1.2017	551.314	0.7193	542.553
0.6479	540.494	1.2036	551.405	0.7205	542.685
0.649	540.551	1.2054	551.538	0.7216	542.81
0.6503	540.744	1.2068	551.675	0.7225	542.92
0.6514	540.962	1.2084	551.701	0.7238	542.984
0.6523	541.021	1.2103	551.712	0.7251	543.093
0.6533	541.096	1.2119	551.732	0.726	543.183
0.6546	541.171	1.2134	551.701	0.727	543.271
0.6554	541.255	1.2151	551.699	0.7283	543.354
0.6564	541.362	1.217	551.69	0.7298	543.51
0.6578	541.514	1.2186	551.656	0.7308	543.672
0.6589	541.582	1.2201	551.58	0.7318	543.831
0.6597	541.629	1.2216	551.563	0.7329	543.88
0.661	541.697	1.2233	551.549	0.7342	543.964
0.662	541.746	1.2249	551.529	0.7355	544.048
0.6627	541.737	1.2264	551.452	0.7366	544.107
0.6637	541.787	1.2281	551.45	0.7377	544.181
0.6648	541.878	1.2297	551.512	0.7389	544.351
0.6658	541.949	1.2311	551.498	0.7402	544.48
0.6668	541.921	1.2324	551.489	0.7413	544.577
0.6681	542.048	1.2343	551.547	0.7425	544.673
0.669	542.15	1.236	551.572	0.7437	544.764
0.6698	542.249	1.2375	551.581	0.7451	544.898
0.671	542.358	1.2389	551.594	0.7464	545.053
0.672	542.415	1.2406	551.678	0.7475	545.186
0.6728	542.54	1.2423	551.725	0.7485	545.286
0.6741	542.731	1.2439	551.823	0.75	545.398
0.6752	542.86	1.2454	551.913	0.7515	545.543
0.6761	542.935	1.2472	551.971	0.7527	545.676
0.6771	543	1.2488	551.995	0.7538	545.761
0.6784	543.139	1.2504	552.052	0.755	545.876
0.6793	543.308	1.2519	552.088	0.7565	545.954
0.68	543.439	1.2535	552.137	0.7579	545.968
0.6814	543.56	1.2551	552.15	0.7589	546.016
0.6825	543.62	1.2566	552.173	0.76	546.075
0.6834	543.755	1.2582	552.268	0.7614	546.127
0.6846	543.927	1.2601	552.236	0.7626	546.216
0.6856	544.068	1.2619	552.236	0.7638	546.252
0.6866	544.137	1.2635	552.322	0.7649	546.294
0.6878	544.151	1.265	552.327	0.7661	546.368
0.6892	544.257	1.2667	552.386	0.7675	546.473
0.6901	544.432	1.2684	552.453	0.7689	546.529
0.6913	544.589	1.2701	552.533	0.77	546.587
[truncated: 42,481 more rows]

## Sheet: Figure S15
Figure S15
[truncated: 14 more rows]

[truncated: 9 more sheets: Figure S16, Figure S18, Figure S19, Figure S20, Figure S21, Figure S23, Figure S24, Figure S25, Figure S26]
